# Supplementary material for: Shema Oral Liquid Ameliorates the Severity of LPS-Induced COPD via Regulating DNMT1
Source: Front Pharmacol. 2022 Jun 8;13:903593. doi: 10.3389/fphar.2022.903593 (PMC9214040; doi:10.3389/fphar.2022.903593)
Supplement: Supplementary file 2 [file DataSheet2.xlsx]

## Sheet: Instuctions
This is a list of the expression values of the differentially expressed proteins in the lung tissue of three experimental groups including control group, COPD group and COPD+Shema 6.0 group.
The DEPs marked red represent upregulated DEPs, and the DEPs marked green represent downregulated DEPs.

## Sheet: Quantitative proteomics results
Accession Number	Gene Symbol	Identified Proteins	Molecular Weight	Control-1	Control-2	Control-3	COPD-1	COPD-2	COPD-3	shema 6.0-1	Shema 6.0-2	Shema 6.0-3	COPD vs Control P Value	COPD vs Control Ratio	Shema 6.0 vs COPD P Value	Shema 6.0 vs COPD Ratio
Q9JK90	CD45	Protein tyrosine phosphatase CD45 (Fragment) OS=Rattus norvegicus OX=10116 GN=CD45 PE=2 SV=1	48 kDa	9.05	17.23	9.07	14.21	9.1	17.38	16.94	17.63	16.29	0.28	31.5594	0.28	6.6807
Q6P6T0	Sfxn3	Sidoreflexin OS=Rattus norvegicus OX=10116 GN=Sfxn3 PE=2 SV=1	35 kDa	8.41	8.5	14.92	14.56	15.79	15.58	15.87	14.83	15.86	0.13	27.6652	0.28	1.14076
P13601	Aldh1a7	Aldehyde dehydrogenase, cytosolic 1 OS=Rattus norvegicus OX=10116 GN=Aldh1a7 PE=1 SV=2	55 kDa	12.47	12.21	14.84	16.28	15.19	16.04	16.01	16.39	15.64	0.0039	8.81524	0.52	1.03526
A0JPN3	Bpifb1	BPI fold-containing family B member 1 OS=Rattus norvegicus OX=10116 GN=Bpifb1 PE=2 SV=1	52 kDa	16.22	15.26	15.28	18.08	17.15	16.86	18	18.54	15.53	< 0.0001	2.78949	0.3	1.67018
F1LSL1	Purb	Transcription factor Pur-beta OS=Rattus norvegicus GN=Purb PE=4 SV=2	?	17.05	15.53	15.34	17.93	17.41	18.39	17.61	17.31	17.67	0.05	4.92458	0.28	0.76313
M0RBL4		Uncharacterized protein OS=Rattus norvegicus PE=4 SV=1	?	15.05	13.83	13.89	16.69	15.32	14.59	15.53	13.54	15.39	0.13	2.46229	0.83	0.972655
G3V778	Pdk4	Pyruvate dehydrogenase kinase, isoenzyme 4 OS=Rattus norvegicus OX=10116 GN=Pdk4 PE=1 SV=1	47 kDa	13.77	13.54	14.07	13.72	14.25	13.7	14.93	14.57	16.29	0.83	1.04972	0.05	2.14355
A9UMW3	Ahsp	Alpha hemoglobin-stabilizing protein OS=Rattus norvegicus OX=10116 GN=Ahsp PE=1 SV=1	12 kDa	12.25	12.16	11.67	12.66	12.87	12.83	14.21	13.2	12.77	0.05	1.61328	0.28	1.37554
F1LPK5 (+1)	Chia	Acidic mammalian chitinase OS=Rattus norvegicus OX=10116 GN=Chia PE=3 SV=3	40 kDa	16.6	17.03	17.81	16.27	18.24	15.94	18.81	17.38	18.3	0.051	0.628507	0.00014	3.50642
D3ZGR7	Trir	RCG51149 OS=Rattus norvegicus OX=10116 GN=Trir PE=1 SV=1	18 kDa	11.62	11.77	12.55	12.3	12.27	12.49	12.24	13.03	13.4	0.51	1.38511	0.51	1.56917
F1LSU5 (+1)	Defa10	Defensin alpha 10 OS=Rattus norvegicus OX=10116 GN=Defa10 PE=3 SV=3	10 kDa	18.38	18.08	19.55	18.5	20.06	17.62	20.58	19.4	18.77	0.83	1.02811	0.28	1.87905
P06866 (+1)	Hp	Haptoglobin OS=Rattus norvegicus OX=10116 GN=Hp PE=1 SV=3	39 kDa	18.64	17.24	17.65	19.12	18.07	16.53	18.56	18.54	18.98	0.27	1.24833	0.00031	1.48452
Q5XIJ6	Babam1	BRISC and BRCA1-A complex member 1 OS=Rattus norvegicus OX=10116 GN=Babam1 PE=1 SV=1	37 kDa	18.19	17.99	18.46	18.13	18.43	18.37	19.28	18.36	19.26	0.83	1.07923	0.28	1.70527
P14173 (+1)	Ddc	Aromatic-L-amino-acid decarboxylase OS=Rattus norvegicus OX=10116 GN=Ddc PE=1 SV=1	54 kDa	13.2	13.48	14.54	13.8	14.09	13.99	14.08	14.37	14.71	0.51	1.34723	0.13	1.33793
Q6P7C7 (+1)	Gpnmb	Transmembrane glycoprotein NMB OS=Rattus norvegicus OX=10116 GN=Gpnmb PE=2 SV=1	64 kDa	20.78	19.43	19.87	20.09	20.86	20.05	21.11	20.16	20.9	0.28	1.25701	0.13	1.42405
P06238 (+1)	A2m	Alpha-2-macroglobulin OS=Rattus norvegicus OX=10116 GN=A2m PE=2 SV=2	164 kDa	14.13	14.66	14.12	14.37	14.32	14.57	15.11	14.19	15.6	0.51	1.10957	0.51	1.59107
P48032 (+1)	Timp3	Metalloproteinase inhibitor 3 OS=Rattus norvegicus OX=10116 GN=Timp3 PE=2 SV=1	24 kDa	16.68	16.56	16.92	16.68	16.81	16.74	17.31	17.47	17.78	0.66	1.01396	< 0.0001	1.70527
D3ZDM1	Olr374	Olfactory receptor OS=Rattus norvegicus OX=10116 GN=Olr374 PE=3 SV=1	36 kDa	16.54	16.22	16.07	16.08	16.62	16.37	17.3	16.22	17.16	0.51	1.06437	0.28	1.61328
P08932		T-kininogen 2 OS=Rattus norvegicus OX=10116 PE=1 SV=2	48 kDa	16.31	17.47	17.29	18.22	17.34	16.94	18.78	18	17.41	0.13	1.11729	0.0038	1.52626
P02764	Orm1	Alpha-1-acid glycoprotein OS=Rattus norvegicus OX=10116 GN=Orm1 PE=2 SV=1	24 kDa	17.97	18.89	18.7	19.44	18.65	18.61	19.5	19.24	19.37	0.18	1.16473	0.0075	1.45397
D3ZYU1	Wdr93	WD repeat domain 93 OS=Rattus norvegicus OX=10116 GN=Wdr93 PE=4 SV=2	79 kDa	12.42	13.74	12.57	13.11	13	12.84	13.26	13.59	13.47	0.51	1.23114	0.05	1.37554
F1LU12	RGD1564865	Similar to 20-alpha-hydroxysteroid dehydrogenase OS=Rattus norvegicus OX=10116 GN=RGD1564865 PE=1 SV=2	34 kDa	18.01	17.59	17.83	17.89	18.17	17.93	18.54	17.92	19.1	0.28	1.13288	0.28	1.45397
G3V6F6 (+2)	Fmo2	Dimethylaniline monooxygenase [N-oxide-forming] OS=Rattus norvegicus OX=10116 GN=Fmo2 PE=3 SV=1	61 kDa	14.45	14.55	15.01	14.99	15.13	14.59	15.36	15.18	15.54	0.13	1.20581	0.0065	1.36604
D3Z9U2	Cd163	CD163 antigen (Predicted) OS=Rattus norvegicus OX=10116 GN=Cd163 PE=1 SV=1	121 kDa	14.84	15.72	15.37	15.76	16.1	15.74	16.58	15.73	16.11	0.001	1.37554	0.065	1.18099
A1E0X5 (+3)		Steroid 5 alpha-reductase (Fragment) OS=Rattus norvegicus OX=10116 PE=2 SV=1	16 kDa	14.62	14.48	14.4	14.45	15.09	13.77	15.46	15.26	14.75	0.83	0.965936	0.13	1.67018
D3ZQP6	Sema7a	Sema domain, immunoglobulin domain (Ig), and GPI membrane anchor, (Semaphorin) 7A (Predicted) OS=Rattus norvegicus OX=10116 GN=Sema7a PE=1 SV=1	75 kDa	14.55	14.95	14.83	15.11	15.41	14.87	15.41	15.22	15.71	0.13	1.24833	0.28	1.29235
Q5EBD0 (+1)	Sec14l2	SEC14-like 2 (S. cerevisiae) OS=Rattus norvegicus OX=10116 GN=Sec14l2 PE=1 SV=1	46 kDa	18.17	18.32	18.36	18.31	18.47	18.5	18.76	18.8	19.59	0.28	1.10191	0.05	1.44393
Q4FZU6	Anxa8	Annexin A8 OS=Rattus norvegicus OX=10116 GN=Anxa8 PE=1 SV=1	37 kDa	17.72	17.9	18.08	18.2	17.93	17.87	18.5	18.81	18.45	0.2	1.06437	< 0.0001	1.50525
P70620		Nonmuscle myosin heavy chain B (Fragment) OS=Rattus norvegicus OX=10116 PE=2 SV=1	6 kDa	11.68	11.97	11.97	12.39	12.37	12.12	12.58	12.56	12.56	0.05	1.31951	0.05	1.20581
P00786	Ctsh	Pro-cathepsin H OS=Rattus norvegicus OX=10116 GN=Ctsh PE=1 SV=1	37 kDa	18.63	18.23	18.54	18.34	19.12	18.49	19.31	18.56	19.51	0.36	1.09429	0.0013	1.45397
Q62713 (+1)		Neutrophil antibiotic peptide NP-3A OS=Rattus norvegicus OX=10116 PE=1 SV=1	9 kDa	18.06	17.72	19.33	18.23	19.47	17.6	19.74	18.7	18.43	1	1.07177	0.15	1.48452
D4A6N9	Ints13	Integrator complex subunit 13 OS=Rattus norvegicus OX=10116 GN=Ints13 PE=1 SV=1	79 kDa	14.54	14.7	15.18	15.5	14.97	15.38	15.54	14.68	15.68	0.13	1.44393	0.51	1.09429
Q7TMC3 (+1)	Saa4	Hermansky-Pudlak syndrome 5 protein homolog OS=Rattus norvegicus OX=10116 GN=Saa4 PE=1 SV=1	93 kDa	17.5	17.84	18.02	18.27	17.87	17.92	18.4	18.62	18.33	0.027	1.15669	< 0.0001	1.36604
D4A519	Cyp2a3	Cytochrome P450 2A3 OS=Rattus norvegicus GN=Cyp2a3 PE=3 SV=2	?	14.06	13.6	13.61	13.97	14.28	13.76	14.34	14.87	13.99	0.07	1.20581	0.058	1.30134
F1M888 (+1)	Rapgef5	Rap guanine nucleotide exchange factor 5 OS=Rattus norvegicus OX=10116 GN=Rapgef5 PE=4 SV=2	68 kDa	13.68	13.62	13.85	13.45	13.87	13.37	14.27	14.24	14.59	0.51	0.888843	0.05	1.75321
P30152	Lcn2	Neutrophil gelatinase-associated lipocalin OS=Rattus norvegicus OX=10116 GN=Lcn2 PE=1 SV=2	22 kDa	16.34	16.45	17.98	16.5	17.77	16.14	17.55	17.2	17.15	0.69	0.97942	0.13	1.58008
Q562C3	Gcat	Glycine C-acetyltransferase (2-amino-3-ketobutyrate-coenzyme A ligase) OS=Rattus norvegicus OX=10116 GN=Gcat PE=2 SV=1	45 kDa	13.8	14.3	14.05	14.29	14.61	14.37	14.97	14.38	14.69	0.13	1.28343	0.13	1.20581
M0R816		Uncharacterized protein OS=Rattus norvegicus OX=10116 PE=1 SV=2	11 kDa	14.81	15.4	15.4	16.03	15.58	16.17	15.96	16.08	15.5	0.0065	1.6245	0.26	0.952638
Q5PQU1	Kng2	Kininogen 1 OS=Rattus norvegicus OX=10116 GN=Kng2 PE=2 SV=1	48 kDa	16.39	17.62	17.5	18.18	17.25	17	18.89	18.11	17.52	0.75	1.04247	0.004	1.48452
Q62669	LOC103694855	Globin a1 OS=Rattus norvegicus OX=10116 GN=LOC103694855 PE=1 SV=1	16 kDa	17.69	18.53	18.98	18.73	18.41	18.89	18.49	19.41	19.28	0.83	1.13288	0.28	1.3566
P00185 (+1)	Cyp1a1	Cytochrome P450 1A1 OS=Rattus norvegicus OX=10116 GN=Cyp1a1 PE=1 SV=1	59 kDa	13.91	14.36	14.71	14.46	14.26	14.56	14.91	14.62	15.84	0.75	1.04972	0.0065	1.45397
P09006	Serpina3n	Serine protease inhibitor A3N OS=Rattus norvegicus OX=10116 GN=Serpina3n PE=1 SV=3	47 kDa	16.55	17.48	17.71	17.77	16.93	17.33	17.85	17.87	18.42	0.81	0.965936	< 0.0001	1.56917
Q6AZ33	Blvra	Biliverdin reductase A OS=Rattus norvegicus OX=10116 GN=Blvra PE=1 SV=1	34 kDa	15.53	16.62	16.03	16.31	16.26	16.21	16.84	16.13	16.79	0.51	1.16473	0.51	1.31039
P12928 (+1)	Pklr	Pyruvate kinase PKLR OS=Rattus norvegicus OX=10116 GN=Pklr PE=1 SV=2	62 kDa	15.3	15.56	15.85	15.56	15.38	15.68	15.93	16.32	16.26	0.83	0.97942	0.05	1.55833
F1M6Z0	Trim66	Tripartite motif-containing 66 OS=Rattus norvegicus OX=10116 GN=Trim66 PE=4 SV=2	148 kDa	15.22	14.54	14.57	15.11	15.45	14.9	15.13	15.23	15.68	0.28	1.34723	0.28	1.12506
D3ZZV0 (+2)		Uncharacterized protein OS=Rattus norvegicus OX=10116 PE=4 SV=3	115 kDa	13.08	13.47	13.34	13.67	13.48	13.62	14.14	13.41	14.03	0.05	1.22264	0.51	1.25701
A0A096MJ38 (+1)	Ifit1bl	Interferon-induced protein with tetratricopeptide repeats 1B-like OS=Rattus norvegicus OX=10116 GN=Ifit1bl PE=1 SV=1	55 kDa	12.87	13	13.63	13.3	13.84	12.82	13.76	13.88	13.64	0.42	1.1487	0.11	1.32869
D4A3A9	Galnt15	Polypeptide N-acetylgalactosaminyltransferase OS=Rattus norvegicus OX=10116 GN=Galnt15 PE=3 SV=3	73 kDa	13.82	12.96	13.13	13.35	13.55	13.27	13.39	13.94	14	0.51	1.12506	0.13	1.34723
B1WC79 (+1)	Thsd1	Thrombospondin type 1 domain-containing 1 OS=Rattus norvegicus OX=10116 GN=Thsd1 PE=1 SV=1	89 kDa	13.76	13.77	14.22	13.85	14.36	14.09	14.59	14.2	15.25	0.42	1.10191	0.055	1.37554
Q4AEG6	Bmp10	Bone morphogenetic protein 10 OS=Rattus norvegicus OX=10116 GN=Bmp10 PE=2 SV=1	48 kDa	12.54	11.79	11.95	11.35	11.85	11.93	12.21	12.76	12.88	0.28	0.768438	0.05	1.94531
G3V8D4	Apoc2	Apolipoprotein C-II (Predicted) OS=Rattus norvegicus OX=10116 GN=Apoc2 PE=1 SV=1	11 kDa	18.06	18.6	18.07	18.33	18.27	18.74	18.94	18.8	18.66	0.11	1.15669	0.016	1.29235
D3ZE51		Uncharacterized protein OS=Rattus norvegicus PE=4 SV=1	?	19.42	19.65	19.72	19.56	19.59	19.96	20.28	19.58	20.59	0.83	1.07177	0.28	1.39474
D3ZD40 (+1)	Papln	Papilin, proteoglycan-like sulfated glycoprotein OS=Rattus norvegicus OX=10116 GN=Papln PE=1 SV=2	139 kDa	16.62	16.47	16.59	16.64	16.77	16.62	17.18	17.06	17.14	0.13	1.07923	0.05	1.36604
P05544	Serpina3l	Serine protease inhibitor A3L OS=Rattus norvegicus OX=10116 GN=Serpina3l PE=1 SV=3	46 kDa	16.79	16.34	17.26	17.04	16.88	16.86	17.27	17.41	17.24	0.34	1.13288	0.0039	1.31039
Q66HG6	Ca5b	Carbonic anhydrase 5B, mitochondrial OS=Rattus norvegicus OX=10116 GN=Ca5b PE=2 SV=1	37 kDa	15.18	14.73	15.01	14.8	15.31	14.96	15.54	15.3	15.92	1	1.02101	0.01	1.45397
B3FIB5 (+1)	Utf1	Undifferentiated embryonic cell transcription factor 1 OS=Rattus norvegicus OX=10116 GN=Utf1 PE=2 SV=1	36 kDa	18.65	18.56	19.18	18.68	18.63	18.88	19.02	19.34	19.57	0.83	0.97942	0.05	1.50525
M0R9F4		Uncharacterized protein (Fragment) OS=Rattus norvegicus PE=4 SV=1	?	18.32	18.84	19.28	19.67	19.39	19.82	19.09	19.76	19.4	0.0039	1.69349	0.2	0.864537
F1LXN6 (+2)	Slc28a2	Sodium/nucleoside cotransporter OS=Rattus norvegicus OX=10116 GN=Slc28a2 PE=1 SV=2	73 kDa	17.76	17.35	17.93	17.69	17.77	17.58	18.27	18.17	18.33	0.48	0.986233	0.00035	1.47427
Q6TUG7	RGD1310507	LRRGT00077 OS=Rattus norvegicus OX=10116 GN=RGD1310507 PE=1 SV=1	32 kDa	16.82	17.34	17.43	17.36	17.37	17.39	17.76	17.67	17.86	0.14	1.10191	< 0.0001	1.31951
E9PST1 (+1)	RGD1310507	Similar to RIKEN cDNA 1300017J02 OS=Rattus norvegicus OX=10116 GN=RGD1310507 PE=1 SV=3	46 kDa	16.24	16.67	16.73	16.65	16.6	16.77	17.09	17.05	17.2	0.088	1.07177	< 0.0001	1.3566
F1M7L9		Uncharacterized protein OS=Rattus norvegicus OX=10116 PE=1 SV=3	89 kDa	16.14	15.97	16.19	16.54	16.39	16	16.84	16.53	16.59	0.28	1.16473	0.13	1.24833
P55797	Apoc4	Apolipoprotein C-IV OS=Rattus norvegicus OX=10116 GN=Apoc4 PE=2 SV=2	15 kDa	15.79	16.29	16.02	16.19	16.29	16.24	16.62	16.55	16.55	0.28	1.15669	0.05	1.25701
Q6P9Z6	Tacstd2	Tumor-associated calcium signal transducer 2 OS=Rattus norvegicus OX=10116 GN=Tacstd2 PE=2 SV=1	36 kDa	17.96	17.93	18.27	18.05	18.16	18.09	18.52	18.6	18.62	0.15	1.03526	< 0.0001	1.39474
Q5U4F2	Tob2	Transducer of ERBB2, 2 OS=Rattus norvegicus OX=10116 GN=Tob2 PE=2 SV=1	37 kDa	16.39	16.01	16.4	16.19	16.35	16.36	16.83	16.43	17.13	0.51	1.01396	0.05	1.42405
D3ZI11	Rreb1	Ras responsive element binding protein 1 (Predicted) OS=Rattus norvegicus OX=10116 GN=Rreb1 PE=1 SV=1	184 kDa	14.75	14.85	14.67	14.79	14.13	14.92	15.39	14.99	15.45	0.83	0.946058	0.05	1.52626
P12346	Tf	Serotransferrin OS=Rattus norvegicus OX=10116 GN=Tf PE=1 SV=3	76 kDa	20.04	20.43	20.66	20.56	20.47	20.66	20.97	20.67	21.06	0.51	1.13288	0.05	1.26576
Q498R6	Leng8	Leng8 protein OS=Rattus norvegicus OX=10116 GN=Leng8 PE=2 SV=1	11 kDa	10.97	11.32	10.07	10.9	11.62	10.4	11.23	11.42	11.66	0.83	1	0.28	1.42405
Q99P85	Retnla	Resistin-like alpha OS=Rattus norvegicus OX=10116 GN=Retnla PE=2 SV=1	12 kDa	19.62	18.71	19.26	18.84	21.32	19.09	20.82	19.1	20.14	0.89	0.972655	0.31	1.45397
Q5RJN4	Ryden	Repressor of yield of DENV protein homolog OS=Rattus norvegicus OX=10116 GN=Ryden PE=2 SV=1	19 kDa	16.77	16.67	16.45	16.66	16.78	16.86	17.28	16.8	17.29	0.28	1.09429	0.13	1.30134
Q02759	Alox15	Arachidonate 15-lipoxygenase OS=Rattus norvegicus OX=10116 GN=Alox15 PE=1 SV=3	75 kDa	15.96	15.97	15.71	15.65	16	15.8	20.05	16.06	16.27	0.15	0.952638	< 0.0001	1.49485
D3ZC87	Maff	MAF bZIP transcription factor F OS=Rattus norvegicus OX=10116 GN=Maff PE=3 SV=1	17 kDa	13.94	14.03	14.13	13.82	13.99	13.75	14.58	14.44	14.59	0.13	0.882703	0.05	1.61328
Q66HD2	Klhl36	Kelch-like protein 36 OS=Rattus norvegicus OX=10116 GN=Klhl36 PE=2 SV=1	70 kDa	10.35	11.29	10.52	10.98	10.96	10.43	10.95	11.35	11.14	0.83	1.13288	0.28	1.25701
P70623 (+2)	Fabp4	Fatty acid-binding protein, adipocyte OS=Rattus norvegicus OX=10116 GN=Fabp4 PE=1 SV=3	15 kDa	17.16	17.77	17.18	18.67	17.61	19.1	17.72	17.66	18.36	0.0054	2.42839	0.15	0.586417
F1M512	Apol11a	Uncharacterized protein OS=Rattus norvegicus OX=10116 GN=Apol11a PE=4 SV=2	35 kDa	18.37	17.75	18.08	18.29	18.3	18.13	18.6	18.53	18.59	0.51	1.12506	0.05	1.26576
O88752	Hbe1	Epsilon 1 globin OS=Rattus norvegicus OX=10116 GN=Hbe1 PE=1 SV=1	16 kDa	18.21	18.71	19.43	18.92	18.79	19.16	18.61	19.46	19.4	0.51	1.14076	0.51	1.23114
O35910	Slc16a3	Monocarboxylate transporter 4 OS=Rattus norvegicus OX=10116 GN=Slc16a3 PE=1 SV=1	51 kDa	13.88	13.78	14.45	13.56	14.53	13.66	14.99	14.05	14.5	0.51	0.876606	0.28	1.60214
M0R544	Gaa	Glucosidase, alpha, acid, isoform CRA_a OS=Rattus norvegicus OX=10116 GN=Gaa PE=1 SV=1	106 kDa	13.37	13.72	13.42	13.71	14.04	13.46	14.13	13.75	14.23	0.3	1.11729	0.11	1.26576
Q63011 (+1)		Zero beta-globin (Fragment) OS=Rattus norvegicus OX=10116 PE=3 SV=1	16 kDa	18.65	19.6	20.08	19.53	19.6	19.79	19.55	20.61	20.08	0.87	1.05702	0.15	1.33793
M0R4T1	Cux1	Homeobox protein cut-like 1 OS=Rattus norvegicus GN=Cux1 PE=4 SV=1	?	16.21	16.46	15.96	16.28	16.83	16.06	16.77	15.97	17.01	0.51	1.10191	0.83	1.27456
D3Z9T4	Siglec5	Sialic acid-binding Ig-like lectin 5 OS=Rattus norvegicus OX=10116 GN=Siglec5 PE=1 SV=2	62 kDa	15.69	15.76	16.31	16.38	16.68	16.2	16.36	16.28	16.47	0.13	1.44393	0.83	0.972655
F7FHW2 (+4)	Oas1k	2 ' -5 ' oligoadenylate synthetase 1K OS=Rattus norvegicus OX=10116 GN=Oas1k PE=4 SV=2	44 kDa	13.87	14.76	15.35	13.51	15.39	15.33	15.26	15.57	15.01	0.35	1.30134	0.45	1.07923
D3Z9U7	Zc3h4	Protein Zc3h4 OS=Rattus norvegicus GN=Zc3h4 PE=4 SV=1	?	12.38	13.07	12.88	13.18	12.59	13.23	13.19	13.29	13.42	0.28	1.17283	0.13	1.18921
F1LZH0		Uncharacterized protein OS=Rattus norvegicus OX=10116 PE=1 SV=2	14 kDa	16.29	17.98	16.83	18.01	17.3	17.67	17.45	17.55	16.5	0.28	1.76541	0.28	0.790041
Q5HZW7	Plet1	Placenta-expressed transcript 1 protein OS=Rattus norvegicus OX=10116 GN=Plet1 PE=2 SV=1	27 kDa	18.11	17.86	17.94	17.79	18.24	17.74	18.67	18.21	18.44	0.51	0.952638	0.13	1.45397
Q5BJT9	Ckmt1	Creatine kinase U-type, mitochondrial OS=Rattus norvegicus OX=10116 GN=Ckmt1 PE=1 SV=1	47 kDa	18.03	18.02	18.27	18.06	18.27	17.71	18.53	18.36	18.92	0.18	0.952638	< 0.0001	1.44393
P17988	Sult1a1	Sulfotransferase 1A1 OS=Rattus norvegicus OX=10116 GN=Sult1a1 PE=1 SV=1	34 kDa	16.13	16.21	16.35	16.41	16.27	16.09	16.72	16.81	16.56	0.52	1.02101	0.00017	1.3566
B0BNN3	Ca1	Carbonic anhydrase 1 OS=Rattus norvegicus OX=10116 GN=Ca1 PE=1 SV=1	28 kDa	17.03	17.59	17.77	17.65	17.55	17.86	17.41	18.19	18.14	0.034	1.12506	0.01	1.23114
P05964	S100a6	Protein S100-A6 OS=Rattus norvegicus OX=10116 GN=S100a6 PE=1 SV=3	10 kDa	20.4	20.96	21.12	20.93	20.99	20.91	21.2	21.28	21.52	0.82	1.06437	< 0.0001	1.29235
P17475	Serpina1	Alpha-1-antiproteinase OS=Rattus norvegicus OX=10116 GN=Serpina1 PE=1 SV=2	46 kDa	18.16	18.37	18.56	18.71	18.38	18.69	18.72	18.75	19.08	< 0.0001	1.17283	< 0.0001	1.18099
P04639	Apoa1	Apolipoprotein A-I OS=Rattus norvegicus OX=10116 GN=Apoa1 PE=1 SV=2	30 kDa	18.08	18.17	18.29	18.33	18.05	18.56	18.82	18.69	18.43	0.00027	1.10191	< 0.0001	1.25701
P24268	Ctsd	Cathepsin D OS=Rattus norvegicus OX=10116 GN=Ctsd PE=1 SV=1	45 kDa	17.23	16.64	16.84	16.99	17.53	16.68	17.51	16.8	17.71	0.07	1.08673	0.012	1.27456
A2RRT9	Cyp4v2	Cytochrome P450 4V2 OS=Rattus norvegicus OX=10116 GN=Cyp4v2 PE=2 SV=1	61 kDa	15.86	15.39	15.78	15.76	15.72	15.54	16.14	16.23	16.09	0.97	0.993092	< 0.0001	1.38511
E9PTK8	Lmo7	Protein Lmo7 OS=Rattus norvegicus GN=Lmo7 PE=1 SV=1	?	14.16	14.28	14.35	14.23	14.17	14.47	14.9	14.33	14.96	0.83	1.00696	0.13	1.36604
Q6IFV3	Krt15	Keratin, type I cytoskeletal 15 OS=Rattus norvegicus OX=10116 GN=Krt15 PE=1 SV=1	49 kDa	13.32	17.01	13.65	16.05	16.52	16.32	13.94	14.93	14.02	0.51	6.10504	0.05	0.225313
D3ZN47 (+1)	Gk5	Glycerol kinase 5 OS=Rattus norvegicus OX=10116 GN=Gk5 PE=3 SV=2	50 kDa	17.78	18.49	18.93	18.63	18.35	18.87	18.39	19.1	19.07	0.83	1.11729	0.28	1.22264
Q5U2T9	Fkbp5	Peptidylprolyl isomerase OS=Rattus norvegicus OX=10116 GN=Fkbp5 PE=1 SV=1	51 kDa	17.05	17.67	17.37	17.76	17.39	17.62	17.72	17.58	18.28	0.0069	1.16473	0.015	1.17283
M0RCB7	Apol2	Apolipoprotein L, 2 OS=Rattus norvegicus OX=10116 GN=Apol2 PE=4 SV=2	37 kDa	14.1	14.38	14.79	14.36	14.27	14.49	15.2	14.95	14.43	0.83	0.952638	0.13	1.43396
Q6AXZ5	Zmynd10	Zinc finger MYND domain-containing protein 10 OS=Rattus norvegicus OX=10116 GN=Zmynd10 PE=2 SV=1	51 kDa	12.57	13.05	12.36	12.71	12.81	12.6	13.05	13.02	13.27	0.51	1.03526	0.05	1.31039
D3ZD19	Lyve1	Extracellular link domain-containing 1 (Predicted) OS=Rattus norvegicus OX=10116 GN=Lyve1 PE=1 SV=1	37 kDa	17.59	17.56	18.07	17.92	17.64	17.84	18.3	18.36	17.87	0.6	1.04247	0.00011	1.31951
Q6AZ82 (+1)	Sgms1	Phosphatidylcholine:ceramide cholinephosphotransferase 1 OS=Rattus norvegicus OX=10116 GN=Sgms1 PE=2 SV=1	25 kDa	12.56	12.73	12.37	12.68	12.46	12.52	12.6	13.27	13.05	0.83	1	0.13	1.3566
P31720	C1qa	Complement C1q subcomponent subunit A OS=Rattus norvegicus OX=10116 GN=C1qa PE=1 SV=2	26 kDa	13.89	13.97	14.05	14.45	13.96	14.28	14.42	14.79	14.04	0.11	1.19748	0.2	1.13288
Q06000	Lpl	Lipoprotein lipase OS=Rattus norvegicus OX=10116 GN=Lpl PE=1 SV=1	53 kDa	13.66	13.29	13.75	13.78	13.39	13.51	14.12	13.75	14.41	0.87	1	0.025	1.36604
M0RAB8		Uncharacterized protein OS=Rattus norvegicus OX=10116 PE=4 SV=2	11 kDa	17.44	18.57	18.14	18.97	19.43	18.29	18.43	18.38	18.68	0.024	1.79005	0.2	0.752623
Q99ME0	Ppbp	CXC chemokine RTCK1 OS=Rattus norvegicus OX=10116 GN=Ppbp PE=1 SV=1	12 kDa	17.06	17.39	17.7	17.02	17.44	17.93	17.95	17.9	17.58	0.83	1.04247	0.28	1.29235
F1M8E9 (+1)	Lyz2	Lysozyme OS=Rattus norvegicus OX=10116 GN=Lyz2 PE=1 SV=1	17 kDa	19.63	18.91	19.34	19.19	19.76	19.22	19.72	19.78	19.7	0.31	1.04247	0.00042	1.28343
P07340	Atp1b1	Sodium/potassium-transporting ATPase subunit beta-1 OS=Rattus norvegicus OX=10116 GN=Atp1b1 PE=1 SV=1	35 kDa	18.69	18.26	18.4	18.44	18.49	18.07	18.92	18.75	18.92	0.26	0.939523	< 0.0001	1.42405
P83645	Gpx2	Glutathione peroxidase 2 OS=Rattus norvegicus OX=10116 GN=Gpx2 PE=1 SV=3	22 kDa	16.13	16.75	16.31	16.56	16.77	16.44	16.67	16.79	17.06	0.035	1.13288	< 0.0001	1.18099
P16636	Lox	Protein-lysine 6-oxidase OS=Rattus norvegicus OX=10116 GN=Lox PE=1 SV=2	47 kDa	15.62	15.38	15.56	15.42	15.45	15.41	15.77	15.74	16.4	0.15	0.933033	0.0065	1.43396
P01946	Hba1	Hemoglobin subunit alpha-1/2 OS=Rattus norvegicus OX=10116 GN=Hba1 PE=1 SV=3	15 kDa	16.06	17.01	17.49	17.08	16.89	17.31	16.8	17.86	17.49	0.44	1.09429	0.021	1.21419
Q5XI99	Lamp3	Lysosome-associated membrane glycoprotein 3 OS=Rattus norvegicus OX=10116 GN=Lamp3 PE=2 SV=1	44 kDa	17.78	17.45	17.77	17.57	18.03	17.37	18.03	18.05	18.21	0.89	0.965936	0.012	1.37554
Q95571	RT1.A(u)	RT1.A(U) alpha chain (Fragment) OS=Rattus norvegicus OX=10116 GN=RT1.A(u) PE=2 SV=1	39 kDa	20.12	18.64	18.61	19.41	18.98	18.83	19.41	19.5	18.77	0.094	1.15669	0.17	1.1487
P19939	Apoc1	Apolipoprotein C-I OS=Rattus norvegicus OX=10116 GN=Apoc1 PE=3 SV=1	10 kDa	19.39	19.46	18.95	19.2	19.16	19.37	19.65	19.84	19.6	0.45	0.972655	< 0.0001	1.37554
D3ZQI9	Iffo1	Intermediate filament family orphan 1 OS=Rattus norvegicus OX=10116 GN=Iffo1 PE=3 SV=1	62 kDa	18.33	17.91	19.56	18.16	19.47	17.52	19.53	18.46	18.73	0.51	0.895025	0.28	1.48452
K7ZKX4	Tal-1	T-cell acute lymphocytic leukemia 1 (Fragment) OS=Rattus norvegicus OX=10116 GN=Tal-1 PE=2 SV=1	12 kDa	17.8	17.12	17.16	16.76	17.4	17.46	17.78	16.9	18.06	0.83	0.972655	0.28	1.36604
P16391		RT1 class I histocompatibility antigen, AA alpha chain OS=Rattus norvegicus OX=10116 PE=1 SV=2	42 kDa	16.92	15.75	15.91	16.34	16.04	15.97	16.54	16.59	16.01	0.51	1.07177	0.28	1.23971
Q4QR81	Rbms2	RNA binding motif, single stranded interacting protein 2, isoform CRA_a OS=Rattus norvegicus OX=10116 GN=Rbms2 PE=1 SV=1	41 kDa	16.79	16.89	16.57	16.59	16.83	17.04	17.12	17.08	17.27	0.51	1.04972	0.05	1.26576
P02091	Hbb	Hemoglobin subunit beta-1 OS=Rattus norvegicus OX=10116 GN=Hbb PE=1 SV=3	16 kDa	15.65	16.68	17.21	16.76	16.6	16.99	16.46	17.77	17.1	0.63	1.13288	0.35	1.18099
D3ZWH1	Stab1	Stabilin 1 OS=Rattus norvegicus OX=10116 GN=Stab1 PE=1 SV=2	242 kDa	13.68	13.33	13.31	13.61	13.51	13.69	13.99	13.47	13.99	0.28	1.12506	0.51	1.18099
D3ZFL3	Map3k6	Mitogen-activated protein kinase kinase kinase 6 OS=Rattus norvegicus OX=10116 GN=Map3k6 PE=4 SV=1	143 kDa	12.86	13.86	13.17	13.48	14.4	12.8	13.84	13.4	14.43	0.87	0.993092	0.2	1.34723
Q5XIL2	Pi4k2b	Phosphatidylinositol 4-kinase type 2-beta OS=Rattus norvegicus OX=10116 GN=Pi4k2b PE=2 SV=1	54 kDa	14.12	13.44	14.08	13.93	14.4	13.7	14.6	14.19	14.26	0.52	1.07177	0.15	1.23971
Q02765	Ctss	Cathepsin S OS=Rattus norvegicus OX=10116 GN=Ctss PE=2 SV=1	37 kDa	17.09	16.14	16.11	16.54	16.83	16.55	17.04	16.52	16.68	0.076	1.23971	0.39	1.07177
D3ZG74 (+1)	Frem2	Fras1-related extracellular matrix protein 2 OS=Rattus norvegicus OX=10116 GN=Frem2 PE=4 SV=2	350 kDa	15.54	15.7	15.48	15.63	16.11	15.73	15.99	15.82	16.18	0.031	1.16473	0.077	1.14076
E9PU17 (+1)	Abca17	ATP-binding cassette sub-family A member 17 OS=Rattus norvegicus OX=10116 GN=Abca17 PE=2 SV=1	200 kDa	18.28	17.88	18.12	17.91	18.29	17.83	18.57	18.44	18.57	0.56	0.946058	0.00011	1.40444
P50115	S100a8	Protein S100-A8 OS=Rattus norvegicus OX=10116 GN=S100a8 PE=1 SV=3	10 kDa	18.77	18.26	20.38	18.6	20.2	17.66	20.1	19.02	19.05	0.14	0.870551	0.04	1.50525
P63255	Crip1	Cysteine-rich protein 1 OS=Rattus norvegicus OX=10116 GN=Crip1 PE=1 SV=2	9 kDa	18.23	18.63	18.34	18.51	18.23	18.91	18.61	18.76	19.04	0.83	1.10191	0.28	1.19748
Q925G0	Rbm3	RNA-binding protein 3 OS=Rattus norvegicus OX=10116 GN=Rbm3 PE=1 SV=2	17 kDa	17.38	18.39	17.32	18.03	17.21	18.3	18.05	17.85	17.9	0.83	1.34723	0.83	0.986233
D4A021 (+1)	Hbq1b	Uncharacterized protein OS=Rattus norvegicus OX=10116 GN=Hbq1b PE=1 SV=1	16 kDa	14.96	15.54	15.74	15.52	15.34	15.76	15.46	16.18	15.92	0.75	1.05702	0.078	1.24833
G3V8D2	Prx	Periaxin OS=Rattus norvegicus OX=10116 GN=Prx PE=1 SV=3	146 kDa	14.89	15.35	15.1	14.91	14.84	14.98	15.45	15.59	15.43	0.28	0.876606	0.05	1.50525
F1LW62 (+1)	Cfap74	Cilia and flagella-associated protein 74 OS=Rattus norvegicus OX=10116 GN=Cfap74 PE=4 SV=3	90 kDa	12.25	12.62	12.25	12.5	12.48	12.21	12.88	12.69	12.9	0.75	1.02811	0.3	1.28343
Q6IMF1	Krt80	Keratin, type II cytoskeletal 80 OS=Rattus norvegicus OX=10116 GN=Krt80 PE=3 SV=1	51 kDa	14.07	14.07	14.24	14.19	13.88	14.06	14.61	14.57	14.41	0.35	0.952638	0.0041	1.38511
P47967	Lgals5	Galectin-5 OS=Rattus norvegicus OX=10116 GN=Lgals5 PE=1 SV=2	16 kDa	17.02	17.62	17.94	17.67	17.71	17.91	17.71	18.48	17.94	0.13	1.12506	0.0086	1.16473
D3ZCI5	Stxbp6	Syntaxin-binding protein 6 OS=Rattus norvegicus OX=10116 GN=Stxbp6 PE=1 SV=2	24 kDa	17.49	17.52	17.65	17.76	17.9	17.87	17.77	17.86	18.22	0.05	1.22264	0.83	1.06437
Q6AYD6	Pdlim2	PDZ and LIM domain protein 2 OS=Rattus norvegicus OX=10116 GN=Pdlim2 PE=1 SV=1	38 kDa	16.99	16.86	16.84	16.87	16.59	16.73	17.37	17.2	17.31	0.029	0.90125	< 0.0001	1.45397
Q4KLN7	Arfgap3	ADP-ribosylation factor GTPase-activating protein 3 OS=Rattus norvegicus OX=10116 GN=Arfgap3 PE=1 SV=1	58 kDa	15.07	16.13	15.33	15.91	15.95	15.7	15.99	15.13	15.93	0.51	1.37554	0.83	0.952638
F1M7B3		Uncharacterized protein OS=Rattus norvegicus OX=10116 PE=4 SV=2	11 kDa	14.1	14.96	14.68	15.42	15.26	15.42	15.11	15.31	14.47	0.05	1.65864	0.13	0.795536
F1LNP8	Nectin1	Nectin cell adhesion molecule 1 OS=Rattus norvegicus OX=10116 GN=Nectin1 PE=1 SV=2	57 kDa	13.58	13.43	13.77	13.42	13.9	13.59	14.07	13.77	14.1	0.83	1.02811	0.13	1.28343
D3ZED6	Usp43	Ubiquitin specific protease 43 (Predicted) OS=Rattus norvegicus OX=10116 GN=Usp43 PE=3 SV=1	115 kDa	12.23	12.44	12.52	12.87	12.76	12.19	12.92	12.77	12.68	0.51	1.18921	0.51	1.10191
Q6AYE7	Ifit3	Interferon-induced protein with tetratricopeptide repeats 3 OS=Rattus norvegicus OX=10116 GN=Ifit3 PE=1 SV=1	48 kDa	14.14	13.93	14.15	14.36	14.38	14.17	14.09	14.79	14.5	0.0012	1.17283	0.15	1.11729
Q3V5X8	Endog	Endonuclease G OS=Rattus norvegicus OX=10116 GN=Endog PE=1 SV=1	32 kDa	14.31	13.94	13.83	14.75	14.46	14.27	14.54	14.34	14.35	0.0031	1.37554	0.69	0.952638
Q8CHN5	re1	Epididymal secretory protein 1 OS=Rattus norvegicus OX=10116 GN=re1 PE=2 SV=1	16 kDa	17.66	16.71	17.23	16.9	17.63	17.21	17.4	17.52	18.06	0.77	1.01396	0.0016	1.28343
F1LYX9	Dsg2	Desmoglein 2 OS=Rattus norvegicus OX=10116 GN=Dsg2 PE=1 SV=2	122 kDa	15.26	15.41	15.41	15.85	15.65	15.39	15.8	15.58	15.88	0.0032	1.19748	0.21	1.09429
P55108	Gdf10	Growth/differentiation factor 10 OS=Rattus norvegicus OX=10116 GN=Gdf10 PE=2 SV=1	53 kDa	18.25	17.59	18.06	17.7	18.49	17.71	18.03	18.47	18.54	0.83	0.926588	0.28	1.39474
Q5XIL4	Sorbs3	Sorbin and SH3 domain containing 3, isoform CRA_b OS=Rattus norvegicus OX=10116 GN=Sorbs3 PE=1 SV=1	82 kDa	18.23	18.22	18.46	18.23	18.06	18.16	18.78	18.78	18.43	< 0.0001	0.90125	< 0.0001	1.44393
F1MA50 (+1)	Tmem123	Porimin OS=Rattus norvegicus OX=10116 GN=Tmem123 PE=4 SV=2	15 kDa	16.7	16.75	17.03	16.97	16.8	16.98	16.93	17.27	17.37	0.51	1.07923	0.28	1.21419
Q4V8H9	Ifit2	Interferon-induced protein with tetratricopeptide repeats 2 OS=Rattus norvegicus OX=10116 GN=Ifit2 PE=1 SV=1	54 kDa	15.68	15.51	15.47	16.04	16	15.55	15.4	16.35	16.04	0.019	1.24833	0.63	1.04247
O88753 (+1)	Hbe2	Epsilon 2 globin OS=Rattus norvegicus OX=10116 GN=Hbe2 PE=3 SV=1	16 kDa	15.29	16.5	16.35	16.28	16.59	16.18	16	16.71	17.07	0.63	1.07923	0.63	1.20581
D3Z9C8	Mphosph9	M-phase phosphoprotein 9 OS=Rattus norvegicus OX=10116 GN=Mphosph9 PE=4 SV=3	121 kDa	13.69	13.69	13.55	13.76	13.73	13.97	14.21	13.23	14.2	0.05	1.12506	0.51	1.1487
Q63128 (+2)	cpg2	CPG2 protein OS=Rattus norvegicus OX=10116 GN=cpg2 PE=2 SV=1	109 kDa	12.46	12.41	12.87	12.57	12.21	12.19	13.11	12.89	12.87	0.28	0.840896	0.05	1.55833
P19356 (+2)	Hmbs	Porphobilinogen deaminase OS=Rattus norvegicus OX=10116 GN=Hmbs PE=1 SV=2	39 kDa	12.23	12.28	12.57	12.76	12.84	12.66	12.85	12.49	12.89	0.05	1.33793	0.51	0.97942
D3ZYB4	Lpin2	Lipin 2 OS=Rattus norvegicus OX=10116 GN=Lpin2 PE=1 SV=1	100 kDa	11.5	11.61	11.79	12.13	12.09	11.77	12	12	12.02	0.13	1.29235	0.51	1.00696
P11884	Aldh2	Aldehyde dehydrogenase, mitochondrial OS=Rattus norvegicus OX=10116 GN=Aldh2 PE=1 SV=1	56 kDa	9.05	18.94	18.86	18.69	19.01	18.78	19.02	19.2	19.01	0.83	1.09429	0.13	1.18921
Q63560-2	#VALUE!	Isoform 2 of Microtubule-associated protein 6 OS=Rattus norvegicus GN=Map6	?	17.17	17.53	17.19	17.69	17.32	17.34	17.78	17.56	17.71	0.34	1.10191	0.078	1.18921
P14630	Apom	Apolipoprotein M OS=Rattus norvegicus OX=10116 GN=Apom PE=1 SV=2	22 kDa	15.69	16.24	16.47	16.13	16.06	16.42	16.73	16.54	16.42	0.76	1.01396	0.0041	1.28343
Q65ZS7		Rat apolipoprotein E protein OS=Rattus norvegicus OX=10116 PE=3 SV=1	38 kDa	17.75	18.23	17.9	18.31	18.03	18.46	18.72	18.24	18.08	< 0.0001	1.23971	0.32	1.04247
A0JN25 (+15)	Mapt	Microtubule-associated protein OS=Rattus norvegicus OX=10116 GN=Mapt PE=1 SV=1	36 kDa	17.6	17.86	17.73	17.76	17.76	17.82	18.04	18.01	18.25	0.51	1.03526	0.05	1.24833
Q5QE80	Aox3	Aldehyde oxidase 3 OS=Rattus norvegicus OX=10116 GN=Aox3 PE=1 SV=1	147 kDa	16.56	16.82	16.87	16.84	16.68	16.86	17.09	17.1	17.18	0.23	1.02811	< 0.0001	1.25701
F1M1M6	F9	Coagulation factor IX OS=Rattus norvegicus GN=F9 PE=3 SV=2	?	15.92	16.34	16.24	16.32	16.17	16.31	16.48	16.56	16.59	0.3	1.06437	< 0.0001	1.21419
D3ZRL2	RGD1565611	RGD1565611 OS=Rattus norvegicus OX=10116 GN=RGD1565611 PE=4 SV=1	25 kDa	14.69	15.53	14.85	15.35	14.99	14.58	15.17	15.4	15.38	0.83	1.02101	0.13	1.26576
D3ZF39	Uap1	UDP-N-acetylglucosamine pyrophosphorylase 1 OS=Rattus norvegicus OX=10116 GN=Uap1 PE=1 SV=2	58 kDa	17.07	17.5	17.33	17.61	17.6	17.43	17.58	17.48	18.04	0.025	1.18099	0.63	1.09429
Q9Z2P4	Rgcc	Regulator of cell cycle RGCC OS=Rattus norvegicus OX=10116 GN=Rgcc PE=1 SV=1	15 kDa	13.23	13.24	13.42	13.21	13.32	13.27	13.75	13.56	13.68	0.63	0.986233	0.0039	1.31039
D3ZJ50	Pkp3	Plakophilin 3 OS=Rattus norvegicus OX=10116 GN=Pkp3 PE=1 SV=1	90 kDa	14.58	14.65	14.49	14.62	14.53	14.49	14.88	14.94	15.01	0.75	0.97942	0.0039	1.31039
Q9WVR7	Ppm1f	Protein phosphatase 1F OS=Rattus norvegicus OX=10116 GN=Ppm1f PE=2 SV=1	49 kDa	16.2	16.14	16.26	16.26	16.4	16.32	16.56	16.42	16.84	0.058	1.09429	0.031	1.18099
D3ZVM6	Siglec1	Sialic acid binding Ig-like lectin 1, sialoadhesin (Predicted) OS=Rattus norvegicus OX=10116 GN=Siglec1 PE=1 SV=2	174 kDa	16.32	15.95	16.22	16.3	16.63	16.48	16.69	16.48	16.52	0.015	1.22264	0.33	1.06437
F1M229		Uncharacterized protein OS=Rattus norvegicus OX=10116 PE=1 SV=3	21 kDa	17.34	19.86	18.78	19.5	19.07	18.99	19.17	19.66	17.76	0.34	1.31039	0.75	0.97942
Q63416	Itih3	Inter-alpha-trypsin inhibitor heavy chain H3 OS=Rattus norvegicus OX=10116 GN=Itih3 PE=2 SV=1	99 kDa	17.06	17.56	17.54	17.71	17.57	17.64	17.81	17.83	17.73	< 0.0001	1.15669	< 0.0001	1.10957
O55145 (+1)	Cx3cl1	Fractalkine OS=Rattus norvegicus OX=10116 GN=Cx3cl1 PE=2 SV=3	42 kDa	16.81	17.28	17.89	17.57	17.24	17.65	17.19	17.63	19.14	0.83	1.1487	0.83	1.11729
P11517		Hemoglobin subunit beta-2 OS=Rattus norvegicus OX=10116 PE=1 SV=2	16 kDa	16.2	17.17	17.58	17.28	16.93	17.37	16.92	18.04	17.57	0.69	1.07923	0.17	1.18921
Q5U2Y7	Wdfy1	WD repeat and FYVE domain-containing 1 OS=Rattus norvegicus OX=10116 GN=Wdfy1 PE=1 SV=1	22 kDa	14.31	14.33	14.29	14.11	14.31	14.32	14.68	14.46	14.89	0.51	0.959264	0.05	1.34723
Q9R010	Cib1	Calcium and integrin-binding protein 1 OS=Rattus norvegicus OX=10116 GN=Cib1 PE=1 SV=3	22 kDa	13.85	14.48	14.12	14.47	14.28	14.05	14.59	14.43	14.44	0.83	1.09429	0.28	1.17283
Q6MG71	Slc44a4	Choline transporter-like protein 4 OS=Rattus norvegicus OX=10116 GN=Slc44a4 PE=2 SV=1	79 kDa	13.84	15.25	14.31	14.69	14.54	13.48	14.86	14.58	14.73	0.83	1.05702	0.13	1.21419
D3ZX01	Rps4y2	40S ribosomal protein S4 OS=Rattus norvegicus OX=10116 GN=Rps4y2 PE=1 SV=1	29 kDa	12.98	13.43	13.69	13.12	13.41	13.94	12.65	13.89	13.92	0.83	1.07923	0.83	1.18921
G3V8F4	Scrn3	Secernin 3 OS=Rattus norvegicus OX=10116 GN=Scrn3 PE=1 SV=2	34 kDa	10.45	11.56	10.86	10.55	10.78	10.97	11.28	10.16	11.78	0.83	0.913831	0.51	1.40444
P50116	S100a9	Protein S100-A9 OS=Rattus norvegicus OX=10116 GN=S100a9 PE=1 SV=3	13 kDa	18.83	18.33	20.37	18.83	20.16	17.85	20.09	19.05	19.05	0.35	1	0.019	1.28343
P09606	Glul	Glutamine synthetase OS=Rattus norvegicus OX=10116 GN=Glul PE=1 SV=3	42 kDa	16.85	17.01	16.79	17.16	16.98	17	17.26	16.95	17.55	0.013	1.12506	0.038	1.1487
G3V7N9 (+1)	C1qb	Adiponectin a OS=Rattus norvegicus OX=10116 GN=C1qb PE=1 SV=1	27 kDa	17.29	17.18	17.26	17.6	17.31	17.54	17.63	17.85	17.37	0.00046	1.18099	0.11	1.08673
Q62862 (+2)	Map2k5	Dual specificity mitogen-activated protein kinase kinase 5 OS=Rattus norvegicus OX=10116 GN=Map2k5 PE=1 SV=1	50 kDa	17.6	17.88	18.22	17.96	18	18.34	18.11	18.17	18.5	0.28	1.14076	0.28	1.11729
P27139	Ca2	Carbonic anhydrase 2 OS=Rattus norvegicus OX=10116 GN=Ca2 PE=1 SV=2	29 kDa	17.03	17.23	17.54	17.49	17.29	17.47	17.18	17.82	17.75	0.0056	1.10957	0.0023	1.15669
P05182	Cyp2e1	Cytochrome P450 2E1 OS=Rattus norvegicus OX=10116 GN=Cyp2e1 PE=1 SV=4	57 kDa	16.95	16.47	16.68	17.23	16.75	16.85	17.34	16.9	16.93	0.28	1.18099	0.28	1.07923
G3V7J9 (+1)	Adh7	Alcohol dehydrogenase class 4 mu/sigma chain OS=Rattus norvegicus OX=10116 GN=Adh7 PE=1 SV=1	40 kDa	14.72	14.99	14.59	14.59	14.6	14.74	15.01	15.28	15.05	0.83	0.926588	0.05	1.37554
P07154	Ctsl	Cathepsin L1 OS=Rattus norvegicus OX=10116 GN=Ctsl PE=1 SV=2	38 kDa	15.66	15.52	15.55	15.46	15.71	15.66	15.86	15.71	16.26	0.87	1.02101	0.037	1.24833
Q6DGG1	Abhd14b	Protein ABHD14B OS=Rattus norvegicus OX=10116 GN=Abhd14b PE=2 SV=1	23 kDa	16.69	16.75	16.87	16.74	16.98	16.83	17.08	16.9	17.44	0.34	1.05702	0.037	1.21419
P55159	Pon1	Serum paraoxonase/arylesterase 1 OS=Rattus norvegicus OX=10116 GN=Pon1 PE=1 SV=3	39 kDa	14.97	14.97	15.19	15.02	15.11	15.1	15.34	15.61	15.31	0.6	1.02101	0.0047	1.24833
V5QQW0 (+2)		Galectin OS=Rattus norvegicus OX=10116 PE=2 SV=1	27 kDa	18.13	17.68	18.01	17.67	18.24	17.95	18.47	18.13	18.28	0.67	1.00696	< 0.0001	1.25701
D3ZEF7	Ly9	Lymphocyte antigen 9 OS=Rattus norvegicus OX=10116 GN=Ly9 PE=1 SV=2	73 kDa	17.87	17.41	17.4	17.97	17.65	17.64	18.2	17.34	17.95	0.28	1.1487	0.83	1.10957
B0BNL2	Pin1	Peptidyl-prolyl cis-trans isomerase OS=Rattus norvegicus OX=10116 GN=Pin1 PE=1 SV=1	18 kDa	17.16	17.66	17.66	17.88	17.66	17.83	17.72	17.88	17.97	0.13	1.20581	0.28	1.04972
Q6IN44	Sftpb	Pulmonary surfactant-associated protein B OS=Rattus norvegicus OX=10116 GN=Sftpb PE=2 SV=1	42 kDa	16.62	16.66	16.81	16.44	16.88	16.3	16.9	17.03	17.11	0.049	0.907519	< 0.0001	1.38511
D3ZQU7	Gp1ba	Glycoprotein Ib platelet subunit alpha OS=Rattus norvegicus OX=10116 GN=Gp1ba PE=1 SV=1	78 kDa	14.05	14.6	14.44	14.23	14.4	14.97	15.04	14.74	14.38	0.58	1.07923	0.34	1.17283
D3ZGC8		Uncharacterized protein OS=Rattus norvegicus OX=10116 PE=4 SV=2	32 kDa	13.33	13.43	13.42	13.68	13.34	13.51	13.78	13.1	14.08	0.28	1.07923	0.51	1.16473
F1LU78	Senp6	SUMO-specific peptidase 6 OS=Rattus norvegicus OX=10116 GN=Senp6 PE=1 SV=2	128 kDa	12.51	12.7	12.57	12.63	11.88	12.6	12.84	12.81	13.16	0.83	0.90125	0.05	1.40444
Q6MG90	C4b	Complement C4B (Chido blood group) OS=Rattus norvegicus OX=10116 GN=C4b PE=1 SV=1	192 kDa	12.08	13.38	12.63	13.34	12.63	13.48	13.2	13.13	12.79	0.07	1.43396	0.27	0.882703
D3ZXL5	Ncbp3	Nuclear cap-binding subunit 3 OS=Rattus norvegicus OX=10116 GN=Ncbp3 PE=1 SV=1	70 kDa	16.21	16.93	16.52	16.81	16.66	16.92	16.97	16.69	16.94	0.12	1.18921	0.31	1.04972
P05942	S100a4	Protein S100-A4 OS=Rattus norvegicus OX=10116 GN=S100a4 PE=2 SV=1	12 kDa	18.99	18.75	18.74	18.89	19.33	19.14	19.06	19.13	19.31	0.00039	1.23114	0.66	1.02811
P55053	Fabp5	Fatty acid-binding protein 5 OS=Rattus norvegicus OX=10116 GN=Fabp5 PE=1 SV=3	15 kDa	17.81	17.28	17.68	17.47	18.01	17.57	17.82	17.73	18.37	0.46	1.04972	0.0013	1.19748
F1LQS6	Xdh	RCG61833 OS=Rattus norvegicus OX=10116 GN=Xdh PE=1 SV=2	146 kDa	17.12	17.03	17.22	17.27	17.18	17.07	17.44	17.31	17.63	0.048	1.02811	< 0.0001	1.22264
D3ZC54		Uncharacterized protein OS=Rattus norvegicus OX=10116 PE=1 SV=2	13 kDa	16.53	16.84	17.01	17.22	17.18	17.04	17.39	17.19	16.71	0.05	1.27456	0.83	0.986233
M0R553	Fmo6	Dimethylaniline monooxygenase [N-oxide-forming] OS=Rattus norvegicus OX=10116 GN=Fmo6 PE=3 SV=1	60 kDa	16.5	16.32	16.78	16.41	16.62	16.48	16.85	17.05	16.67	0.87	0.993092	0.01	1.26576
O35762	Nkx6-1	Homeobox protein Nkx-6.1 OS=Rattus norvegicus OX=10116 GN=Nkx6-1 PE=2 SV=1	38 kDa	13.76	13.44	13.64	13.27	13.4	13.54	14.07	13.33	14.15	0.13	0.858565	0.28	1.45397
D4A3Q2	Stag1	Stromal antigen 1 OS=Rattus norvegicus OX=10116 GN=Stag1 PE=1 SV=1	129 kDa	13.66	13.54	13.73	13.79	13.8	13.97	13.95	13.79	14.14	0.05	1.16473	0.83	1.07923
B2B9A9	Efnb2	Ephrin B2 OS=Rattus norvegicus OX=10116 GN=Efnb2 PE=2 SV=1	37 kDa	13.62	13.53	14.19	13.73	13.83	13.82	13.91	14.42	13.95	0.52	1.03526	0.01	1.21419
D4ADE5	Setd7	Histone-lysine N-methyltransferase SETD7 OS=Rattus norvegicus OX=10116 GN=Setd7 PE=1 SV=1	41 kDa	12.21	12.55	12.65	12.81	12.72	12.72	12.68	12.7	13.1	0.05	1.19748	0.51	1.04247
D4A666	Ubn2	Ubinuclein-2 OS=Rattus norvegicus OX=10116 GN=Ubn2 PE=1 SV=1	144 kDa	12.12	12.51	12.18	12.42	12.59	12.2	12.65	11.84	12.95	0.28	1.10191	0.51	1.14076
Q7TP58	Bpgm	Phosphoglycerate mutase OS=Rattus norvegicus OX=10116 GN=Bpgm PE=1 SV=1	45 kDa	17.05	17.64	17.7	17.65	17.71	17.58	17.21	18.01	18.08	0.36	1.08673	0.076	1.15669
F1LWK7		Uncharacterized protein (Fragment) OS=Rattus norvegicus OX=10116 PE=1 SV=3	67 kDa	17.24	17.5	17.5	17.61	17.37	17.36	17.75	17.59	17.91	0.66	1.02101	0.0054	1.23114
G3V978	Dhrs11	Dehydrogenase/reductase 11 OS=Rattus norvegicus OX=10116 GN=Dhrs11 PE=1 SV=1	28 kDa	15.01	15.07	15.18	15.24	15.32	15.36	15.27	15.46	15.53	0.0013	1.17283	0.2	1.07177
P08934-2	#VALUE!	Isoform LMW of Kininogen-1 OS=Rattus norvegicus GN=Kng1	?	16.99	17.59	17.51	17.59	17.28	17.55	17.76	17.76	17.68	0.55	1.05702	0.0024	1.18099
P14669 (+1)	Anxa3	Annexin A3 OS=Rattus norvegicus OX=10116 GN=Anxa3 PE=1 SV=4	36 kDa	18.33	18.1	18.2	18.02	18.14	18.21	18.39	18.62	18.58	0.00011	0.939523	< 0.0001	1.32869
Q1EG89 (+1)	Pxn	Myocardial ischemic preconditioning associated protein 7 OS=Rattus norvegicus OX=10116 GN=Pxn PE=1 SV=1	61 kDa	17.41	17.44	17.64	17.38	17.65	17.38	17.9	17.69	17.86	0.54	0.97942	< 0.0001	1.26576
M0R3Z8	Rbm15	RCG28930, isoform CRA_b OS=Rattus norvegicus OX=10116 GN=Rbm15 PE=1 SV=2	106 kDa	16.15	16.6	16.46	16.42	16.19	16.62	16.83	16.4	16.98	0.75	0.986233	0.078	1.26576
D4A7G5	Ganc	Glucosidase, alpha; neutral C OS=Rattus norvegicus OX=10116 GN=Ganc PE=1 SV=1	104 kDa	13.16	12.86	12.81	13.18	13.03	13.26	13.2	13.15	13.41	0.13	1.16473	0.51	1.06437
M0R890	Abca6	ATP-binding cassette subfamily A member 6 OS=Rattus norvegicus OX=10116 GN=Abca6 PE=1 SV=2	184 kDa	12.47	10.46	11.44	10.82	11.78	10.1	11.66	11.46	12.48	0.51	0.655197	0.28	1.90528
B8QP49 (+2)	Scnn1g	Amiloride sensitive sodium channel gamma1 subunit OS=Rattus norvegicus OX=10116 GN=Scnn1g PE=2 SV=1	74 kDa	12.46	12.37	12.22	11.97	12.39	11.78	12.6	12.89	12.48	0.28	0.795536	0.05	1.56917
F1LND7 (+3)	Fdps	Farnesyl pyrophosphate synthase OS=Rattus norvegicus OX=10116 GN=Fdps PE=1 SV=3	41 kDa	16.28	15.84	15.75	16.19	16.26	16.21	16.1	16.01	16.94	0.028	1.20581	0.6	1.03526
D4A3X3	Isg15	ISG15 ubiquitin-like modifier OS=Rattus norvegicus OX=10116 GN=Isg15 PE=1 SV=1	18 kDa	16.09	15.88	16.15	16.24	16.22	16.24	16.12	16.52	16.4	0.037	1.14076	0.078	1.09429
Q642A2	Agtrap	Type-1 angiotensin II receptor-associated protein OS=Rattus norvegicus OX=10116 GN=Agtrap PE=1 SV=1	17 kDa	19.81	19.56	19.75	19.63	19.84	19.53	20.17	19.79	20.06	0.83	0.972655	0.13	1.27456
F1LVX3	Nebl	Nebulette OS=Rattus norvegicus OX=10116 GN=Nebl PE=4 SV=3	8 kDa	18.19	18.03	18.2	18.19	18.12	18.12	18.51	18.18	18.6	0.67	1	< 0.0001	1.23114
Q99PS8	Hrg	Histidine-rich glycoprotein OS=Rattus norvegicus OX=10116 GN=Hrg PE=1 SV=1	59 kDa	17.16	17.6	17.63	17.54	17.33	17.7	17.9	17.9	17.59	0.37	1.02811	< 0.0001	1.20581
D4AA35	Asmtl	Acetylserotonin O-methyltransferase-like OS=Rattus norvegicus OX=10116 GN=Asmtl PE=1 SV=2	24 kDa	17.04	16.88	16.89	16.96	17.15	17.01	17.32	16.92	17.55	0.17	1.07923	0.26	1.1487
B2RZ76 (+1)	Dhrsx	Dehydrogenase/reductase X-linked OS=Rattus norvegicus OX=10116 GN=Dhrsx PE=1 SV=1	33 kDa	16.71	16.87	16.85	17.2	17.02	17.11	17.46	16.81	17.1	0.05	1.23114	0.83	1.00696
F1M7M4 (+2)	Bmp2k	Uncharacterized protein OS=Rattus norvegicus OX=10116 GN=Bmp2k PE=1 SV=3	119 kDa	16.59	16.89	16.79	16.71	16.66	16.93	17.26	16.73	17.16	0.83	1.00696	0.13	1.23971
D4A0L4 (+4)	Ybx3	Y-box-binding protein 3 OS=Rattus norvegicus OX=10116 GN=Ybx3 PE=1 SV=3	31 kDa	16.25	16.31	15.79	16.23	16.15	16.4	16.66	16.5	16.15	0.83	1.08673	0.28	1.14076
A8IHN8	Ag2	Uncharacterized protein C11orf96 homolog OS=Rattus norvegicus OX=10116 GN=Ag2 PE=1 SV=1	26 kDa	15.37	15.57	15.79	15.66	15.27	15.49	15.57	15.86	16.26	0.51	0.926588	0.13	1.32869
D3ZG57	Tor4a	RCG45397 OS=Rattus norvegicus OX=10116 GN=Tor4a PE=1 SV=1	48 kDa	15.24	15.02	15.02	15.08	15.13	15	15.55	15.03	15.51	0.83	0.986233	0.28	1.25701
Q66HR5	Calcoco1	Calcium-binding and coiled-coil domain-containing protein 1 OS=Rattus norvegicus OX=10116 GN=Calcoco1 PE=2 SV=1	77 kDa	15.08	15.28	15.11	15.17	15.1	15.2	15.66	15.21	15.51	0.83	1	0.05	1.23971
B5DEH4	Uap1l1	UDP-N-acetylglucosamine pyrophosphorylase 1-like 1 OS=Rattus norvegicus OX=10116 GN=Uap1l1 PE=1 SV=1	56 kDa	13.98	14.07	14.18	14.42	14.44	14.45	14.4	13.97	14.72	0.0039	1.27456	0.63	0.972655
D4A9Z2	Top3b	DNA topoisomerase OS=Rattus norvegicus OX=10116 GN=Top3b PE=1 SV=1	97 kDa	13.78	13.9	14.2	14.04	13.94	13.83	14.2	14.12	14.49	0.83	0.986233	0.05	1.25701
Q8R2H7	Trak2	Trafficking kinesin-binding protein 2 OS=Rattus norvegicus OX=10116 GN=Trak2 PE=1 SV=2	102 kDa	11.89	12.4	12.71	12.41	12.14	12.42	12.76	12.6	12.65	0.83	0.97942	0.05	1.26576
D3Z881 (+1)	Tbc1d4	TBC1 domain family, member 4 OS=Rattus norvegicus OX=10116 GN=Tbc1d4 PE=1 SV=3	140 kDa	11.87	11.97	12.02	12.08	11.95	11.72	12.12	12.29	12.27	1	0.97942	0.016	1.26576
D4AC12	Anks1a	Ankyrin repeat and SAM domain containing 1 (Predicted) OS=Rattus norvegicus OX=10116 GN=Anks1a PE=1 SV=1	122 kDa	15.17	15.07	15.08	15.24	15.07	15.16	15.4	15.28	15.55	0.75	1.03526	0.025	1.20581
F1LMP9 (+2)	Dab2	Disabled homolog 2 OS=Rattus norvegicus OX=10116 GN=Dab2 PE=1 SV=3	82 kDa	15.57	15.25	15.53	15.54	15.95	15.58	15.82	15.51	15.94	0.0056	1.18099	0.6	1.04972
Q31267	rt1-E	MHC class I RT1.E OS=Rattus norvegicus OX=10116 GN=rt1-E PE=2 SV=1	42 kDa	18.69	17.54	17.53	18.28	17.77	17.6	18.15	18.27	17.56	0.34	1.08673	0.55	1.13288
Q31270 (+1)		Rat MHC RT1 class II E-beta chain (Fragment) OS=Rattus norvegicus OX=10116 PE=2 SV=1	28 kDa	18.63	18.06	17.81	18.51	17.8	18.16	18.45	18.53	17.93	0.77	1	0.15	1.23114
F1LPK7 (+1)	Pls3	Plastin 3 (T-isoform), isoform CRA_a OS=Rattus norvegicus OX=10116 GN=Pls3 PE=1 SV=2	71 kDa	17.73	17.77	17.88	17.83	17.88	17.77	17.93	18	18.4	0.027	1.02811	< 0.0001	1.19748
P13109	Fgf2	Fibroblast growth factor 2 OS=Rattus norvegicus OX=10116 GN=Fgf2 PE=1 SV=1	17 kDa	16.66	16.46	16.64	16.19	16.12	16.45	17.02	16.77	16.86	0.05	0.790041	0.05	1.55833
F1M7P3 (+5)	Tead1	RCG40518, isoform CRA_a OS=Rattus norvegicus OX=10116 GN=Tead1 PE=4 SV=2	47 kDa	16.51	16.61	16.6	16.7	16.47	16.53	17.01	16.62	16.97	0.83	0.993092	0.13	1.23971
Q63910	Hba-a3	Alpha globin OS=Rattus norvegicus OX=10116 GN=Hba-a3 PE=1 SV=2	16 kDa	15.67	16.61	16.88	16.64	16.42	16.65	16.2	17.18	16.97	0.77	1.02811	0.13	1.19748
E9PSV5 (+1)	Psat1	Phosphoserine aminotransferase OS=Rattus norvegicus OX=10116 GN=Psat1 PE=1 SV=2	40 kDa	15.51	16.38	15.46	16.4	15.98	16.24	15.99	15.62	16.24	0.28	1.47427	0.28	0.835088
D3ZWZ6	Igf2bp2	Insulin-like growth factor 2 mRNA-binding protein 2 OS=Rattus norvegicus OX=10116 GN=Igf2bp2 PE=1 SV=3	65 kDa	13.27	13.57	13.42	13.42	13.43	13.44	13.56	13.96	13.8	0.89	1	0.047	1.22264
P21272 (+2)	Cebpb	CCAAT/enhancer-binding protein beta OS=Rattus norvegicus OX=10116 GN=Cebpb PE=1 SV=1	32 kDa	16.58	16.45	16.8	16.75	16.5	16.54	16.98	16.97	16.79	0.75	0.986233	0.00073	1.24833
D4A563	Peak1	Pseudopodium-enriched atypical kinase 1 OS=Rattus norvegicus OX=10116 GN=Peak1 PE=1 SV=1	191 kDa	13.07	13.3	13.24	13.12	13.07	13.27	13.61	13.38	13.56	0.49	0.959264	0.00066	1.27456
G3V7D0 (+1)	Mmp8	Matrix metallopeptidase 8 OS=Rattus norvegicus OX=10116 GN=Mmp8 PE=3 SV=1	53 kDa	18.35	17.72	18.66	18	19.09	17.4	18.6	18.38	18.7	0.87	0.895025	0.42	1.36604
D3ZD31	Mrc1	Mannose receptor, C type 1 OS=Rattus norvegicus OX=10116 GN=Mrc1 PE=1 SV=3	165 kDa	17.96	17.5	17.87	17.66	18.02	17.68	18.27	17.97	18.04	0.93	0.993092	< 0.0001	1.23114
G3V7P9 (+1)	Hyal2	Hyaluronidase OS=Rattus norvegicus OX=10116 GN=Hyal2 PE=1 SV=1	54 kDa	17.6	17.57	17.63	17.68	17.65	17.72	17.9	17.83	17.95	0.05	1.05702	0.05	1.15669
Q6IRS6 (+1)	Fetub	Fetub protein OS=Rattus norvegicus OX=10116 GN=Fetub PE=1 SV=1	43 kDa	17.22	17.34	17.41	17.29	17.14	17.44	17.66	17.56	17.63	0.5	0.97942	< 0.0001	1.25701
D4A257	Acoxl	Acyl-coenzyme A oxidase OS=Rattus norvegicus OX=10116 GN=Acoxl PE=3 SV=1	71 kDa	16.48	16.3	16.85	16.07	16.55	16.16	16.69	16.94	16.82	0.28	0.817902	0.05	1.48452
G3V9T1	Crispld2	Cysteine-rich secretory protein LCCL domain-containing 2 OS=Rattus norvegicus OX=10116 GN=Crispld2 PE=4 SV=1	56 kDa	16.35	15.84	16.21	15.79	16.15	16.15	16.6	16.4	16.32	0.28	0.926588	0.05	1.31951
Q6Q0N1	Cndp2	Cytosolic non-specific dipeptidase OS=Rattus norvegicus OX=10116 GN=Cndp2 PE=1 SV=1	53 kDa	16.3	16.31	16.31	16.3	16.62	16.24	16.73	16.25	16.81	0.18	1.04972	0.0011	1.15669
P43424	Galt	Galactose-1-phosphate uridylyltransferase OS=Rattus norvegicus OX=10116 GN=Galt PE=2 SV=1	43 kDa	16.05	16.43	16.23	16.47	16.3	16.41	16.48	16.39	16.72	0.28	1.11729	0.28	1.09429
Q64240	Ambp	Protein AMBP OS=Rattus norvegicus OX=10116 GN=Ambp PE=1 SV=1	39 kDa	15.97	16.56	16.54	16.63	16.43	16.64	16.66	16.77	16.67	0.012	1.10957	0.0059	1.09429
B5DF26	Osbpl8	Oxysterol-binding protein-like 8 OS=Rattus norvegicus OX=10116 GN=Osbpl8 PE=1 SV=1	16 kDa	15.93	14.91	15.43	15.19	15.62	15.17	15.69	15.6	15.87	0.83	0.920188	0.13	1.32869
D4A230	LOC100911674	Protein GTLF3B-like OS=Rattus norvegicus OX=10116 GN=LOC100911674 PE=1 SV=1	13 kDa	15.87	15.97	16.14	16.01	16.34	16.08	16.36	15.91	16.49	0.28	1.10191	0.51	1.10191
E2CWF0 (+2)	Ppp3cc	Serine/threonine-protein phosphatase OS=Rattus norvegicus OX=10116 GN=Ppp3cc PE=2 SV=1	59 kDa	15.16	15.26	15.37	15.43	15.25	15.18	15.54	15.46	15.67	0.83	1.00696	0.05	1.20581
B1H253 (+2)	Proz	Proz protein (Fragment) OS=Rattus norvegicus OX=10116 GN=Proz PE=2 SV=1	46 kDa	15.1	15.26	15.43	15.05	15.12	15.42	15.41	15.84	15.46	0.51	0.946058	0.13	1.29235
B2RZ96	Ube2r2	LOC689226 protein OS=Rattus norvegicus OX=10116 GN=Ube2r2 PE=1 SV=1	27 kDa	15.05	15.18	15.03	15.22	15.2	15.3	15.4	15.07	15.72	0.025	1.10957	0.34	1.10191
F1LSL8	Sptbn4	Protein Sptbn4 OS=Rattus norvegicus GN=Sptbn4 PE=4 SV=2	?	12.82	13.14	13.77	13.17	12.68	13.54	12.63	13.72	13.58	0.83	0.972655	0.51	1.25701
D4ABX3	Neil2	Nei like 2 (E. coli) (Predicted) OS=Rattus norvegicus OX=10116 GN=Neil2 PE=4 SV=1	37 kDa	12.17	12.15	11.7	11.64	11.11	12.01	12.48	11.94	12.45	0.13	0.747425	0.13	1.6358
D3ZUI5	Cobl	Protein cordon-bleu OS=Rattus norvegicus OX=10116 GN=Cobl PE=1 SV=1	122 kDa	11.45	12.16	11.56	12.27	12.01	11.89	11.35	12.33	12.06	0.28	1.25701	0.83	0.972655
G3V6J2 (+1)	Soat1	O-acyltransferase OS=Rattus norvegicus OX=10116 GN=Soat1 PE=3 SV=1	64 kDa	17.06	16.4	16.7	16.48	16.9	16.31	17.34	16.87	16.85	0.3	0.888843	0.0039	1.37554
Q6P6T5	Ocln	Occludin OS=Rattus norvegicus OX=10116 GN=Ocln PE=1 SV=1	59 kDa	14.4	14.42	14.67	14.66	14.42	14.47	14.94	14.65	14.77	0.75	1.01396	0.025	1.20581
E9PU78 (+5)		Uncharacterized protein OS=Rattus norvegicus OX=10116 PE=4 SV=1	19 kDa	15.3	15.01	15.19	14.89	15.19	15	15.53	15.35	15.52	0.15	0.907519	0.0039	1.3566
D3ZHB5	Serpinb8	Serine (Or cysteine) peptdiase inhibitor, clade B, member 8 (Predicted) OS=Rattus norvegicus OX=10116 GN=Serpinb8 PE=1 SV=1	42 kDa	14.5	14.26	14.51	14.54	14.83	14.57	14.69	14.48	14.99	0.012	1.16473	0.63	1.04972
Q66H68	Rbm47	RNA-binding protein 47 OS=Rattus norvegicus OX=10116 GN=Rbm47 PE=2 SV=1	64 kDa	13.98	14.22	13.86	14.25	14.03	14.05	14.27	14.36	14.33	0.54	1.05702	0.0054	1.16473
B4F7A3	Lgalsl	Galectin OS=Rattus norvegicus OX=10116 GN=Lgalsl PE=1 SV=1	19 kDa	12.96	13.04	13.13	13.05	12.97	12.99	13.2	13.21	13.68	0.34	0.972655	0.0039	1.25701
Q78ZR5	Hopx	Homeodomain-only protein OS=Rattus norvegicus OX=10116 GN=Hopx PE=1 SV=1	8 kDa	15.62	15.75	16.02	15.87	15.78	15.8	16.03	16.14	16.09	0.86	1.01396	0.00017	1.19748
F1MAJ2		Uncharacterized protein OS=Rattus norvegicus PE=4 SV=2	?	15.83	15.72	15.62	15.73	15.79	15.69	16.14	15.75	16.09	0.77	1.01396	0.0012	1.20581
Q63190 (+1)	Emd	Emerin OS=Rattus norvegicus OX=10116 GN=Emd PE=1 SV=1	30 kDa	17.56	17.65	17.92	17.72	17.65	17.93	18.09	18	17.92	0.33	1.04247	0.0021	1.17283
D3ZP47	Phpt1	Phosphohistidine phosphatase 1 OS=Rattus norvegicus OX=10116 GN=Phpt1 PE=1 SV=1	14 kDa	17.84	17.95	17.86	18.11	17.92	18.04	18.24	17.77	18.47	0.0067	1.10191	0.45	1.10191
D4ACN8	Plgrkt	Plasminogen receptor (KT) OS=Rattus norvegicus OX=10116 GN=Plgrkt PE=1 SV=1	17 kDa	17.69	17.87	17.98	17.92	17.9	17.72	18.31	17.95	18.11	0.83	1	0.05	1.21419
Q71SA3	Thbs1	Thrombospondin 1 OS=Rattus norvegicus OX=10116 GN=Thbs1 PE=2 SV=1	130 kDa	17.47	17.66	17.74	17.31	17.67	18.22	17.99	18.07	17.62	0.25	1.05702	0.0071	1.14076
Q4V8N0 (+1)	Tinagl1	Lipocalin 7, isoform CRA_a OS=Rattus norvegicus OX=10116 GN=Tinagl1 PE=1 SV=1	53 kDa	17.46	17.29	17.16	16.95	17.34	17.03	17.78	17.58	17.38	0.0055	0.876606	< 0.0001	1.38511
M0R5Y7 (+1)	Olr1588	Olfactory receptor OS=Rattus norvegicus OX=10116 GN=Olr1588 PE=3 SV=1	36 kDa	17.18	17.02	17.21	17.62	17.31	16.87	17.39	17.46	17.43	0.51	1.10191	0.51	1.10191
D4A4Z9 (+1)	Ktn1	Kinectin 1 OS=Rattus norvegicus OX=10116 GN=Ktn1 PE=1 SV=2	152 kDa	17.04	17.27	17.21	17.21	17.13	17.26	17.51	17.28	17.61	0.5	1.01396	< 0.0001	1.19748
Q3B7D6	Spon1	RCG39552, isoform CRA_a OS=Rattus norvegicus OX=10116 GN=Spon1 PE=1 SV=1	91 kDa	17.03	17.15	17.29	17.14	17.19	17.18	17.47	17.29	17.58	0.87	1.00696	< 0.0001	1.20581
Q8K4C0	Fmo5	Dimethylaniline monooxygenase [N-oxide-forming] 5 OS=Rattus norvegicus OX=10116 GN=Fmo5 PE=1 SV=3	60 kDa	16.81	16.97	17.29	17.06	17.32	16.84	17.19	17.43	17.3	0.46	1.03526	0.00018	1.16473
D3ZY91	Clic3	Chloride intracellular channel protein OS=Rattus norvegicus OX=10116 GN=Clic3 PE=3 SV=1	27 kDa	16.3	16.51	16.79	16.47	16.69	16.52	16.65	16.77	17.03	0.62	1.02101	< 0.0001	1.18921
Q6P734	Serping1	Plasma protease C1 inhibitor OS=Rattus norvegicus OX=10116 GN=Serping1 PE=2 SV=1	56 kDa	16.03	16.65	16.73	16.88	16.66	16.76	16.83	16.84	16.78	0.00013	1.17283	0.13	1.03526
Q66HH1	B4galt4	Beta-1,4-galactosyltransferase 4 OS=Rattus norvegicus OX=10116 GN=B4galt4 PE=2 SV=1	40 kDa	15.95	16.18	16.12	16.2	16.24	15.96	16.34	16.38	16.35	0.28	1.04247	0.05	1.16473
Q91ZW6 (+1)	Tmlhe	Trimethyllysine dioxygenase, mitochondrial OS=Rattus norvegicus OX=10116 GN=Tmlhe PE=1 SV=2	50 kDa	15.87	15.82	15.87	15.99	16.2	15.9	16.1	16.08	16.23	0.0019	1.12506	0.016	1.07923
D4A533	Tapt1	Transmembrane anterior posterior transformation 1 OS=Rattus norvegicus OX=10116 GN=Tapt1 PE=1 SV=3	70 kDa	15.86	15.65	15.8	15.73	15.88	15.6	16.58	15.67	16.05	0.87	0.972655	0.15	1.23971
G3V645	Oasl	2'-5'-oligoadenylate synthase-like protein 1 OS=Rattus norvegicus OX=10116 GN=Oasl PE=2 SV=1	59 kDa	14.17	13.58	14.11	14.08	14.28	14.27	13.89	14.67	14.27	0.031	1.16473	0.75	1.04247
F1LY30	Wdr66	Protein Wdr66 (Fragment) OS=Rattus norvegicus GN=Wdr66 PE=4 SV=2	?	13.67	14.91	13.71	14.35	13.89	13.68	14.17	14.25	14	0.83	1.06437	0.51	1.14076
M0RAL0	Slc39a4	Zinc transporter ZIP4 OS=Rattus norvegicus OX=10116 GN=Slc39a4 PE=4 SV=2	37 kDa	12.7	12.65	12.99	12.69	12.97	12.55	13.07	13.07	13.03	0.51	0.986233	0.05	1.22264
Q63538	Mapk12	Mitogen-activated protein kinase 12 OS=Rattus norvegicus OX=10116 GN=Mapk12 PE=1 SV=1	42 kDa	11.96	12.22	12.51	12.35	12.37	12.57	12.55	12.32	12.63	0.28	1.1487	0.83	1.05702
Q5XIG6	Galk2	N-acetylgalactosamine kinase OS=Rattus norvegicus OX=10116 GN=Galk2 PE=2 SV=1	50 kDa	16.57	16.72	16.54	17.15	16.77	16.78	16.83	16.61	17.34	0.0036	1.18921	0.96	1.02101
O88514	Defb4	Beta-defensin 4 OS=Rattus norvegicus OX=10116 GN=Defb4 PE=2 SV=1	7 kDa	19.34	19.08	19.32	18.86	19.95	19.23	19.44	19.45	19.79	0.75	1.02101	0.26	1.18921
Q04970	Nras	GTPase NRas OS=Rattus norvegicus OX=10116 GN=Nras PE=1 SV=1	21 kDa	18.22	18.07	18.26	18.19	18.27	18.3	18.51	18.42	18.48	1	1.04247	0.0065	1.16473
D3ZP34	Daam2	Protein Daam2 OS=Rattus norvegicus GN=Daam2 PE=4 SV=2	?	14.24	13.99	14.2	14.16	14.15	14.16	14.31	14.34	14.62	0.86	1.00696	0.027	1.20581
Q3B8R6 (+1)	Azgp1	Alpha-2-glycoprotein 1, zinc OS=Rattus norvegicus OX=10116 GN=Azgp1 PE=1 SV=1	34 kDa	14.99	15.19	15.34	15.22	15.19	15.33	15.63	15.18	15.54	0.56	1.04972	0.05	1.1487
Q80VJ4 (+1)	Gpcpd1	Glycerophosphocholine phosphodiesterase GPCPD1 OS=Rattus norvegicus OX=10116 GN=Gpcpd1 PE=1 SV=1	76 kDa	15.54	15.54	15.5	15.55	15.53	15.47	15.76	15.69	15.97	1	0.993092	0.0039	1.22264
Q63425	Prx	Periaxin OS=Rattus norvegicus OX=10116 GN=Prx PE=1 SV=2	146 kDa	17.29	17.48	17.35	17.07	17.3	17.33	17.53	17.66	17.84	0.029	0.90125	< 0.0001	1.34723
P35248	Sftpd	Pulmonary surfactant-associated protein D OS=Rattus norvegicus OX=10116 GN=Sftpd PE=1 SV=1	38 kDa	18.11	17.68	17.69	17.28	17.71	17.05	17.93	18.26	18.12	< 0.0001	0.732043	< 0.0001	1.65864
P02767	Ttr	Transthyretin OS=Rattus norvegicus OX=10116 GN=Ttr PE=1 SV=1	16 kDa	18.46	18.63	18.66	18.44	18.51	18.62	18.62	18.93	19.09	0.028	0.959264	< 0.0001	1.27456
P05943	S100a10	Protein S100-A10 OS=Rattus norvegicus OX=10116 GN=S100a10 PE=1 SV=2	11 kDa	17.88	17.83	18.18	17.87	17.98	17.98	18.13	18.23	18.4	0.95	0.986233	< 0.0001	1.23114
P19637	Plat	Tissue-type plasminogen activator OS=Rattus norvegicus OX=10116 GN=Plat PE=2 SV=2	63 kDa	15.92	15.86	15.71	15.81	15.68	15.9	16.05	16.33	15.98	0.62	0.972655	< 0.0001	1.24833
D3ZPS4	Spns2	RCG35099, isoform CRA_a OS=Rattus norvegicus OX=10116 GN=Spns2 PE=4 SV=1	80 kDa	18.59	18.19	18.28	17.98	18.44	18.25	18.56	18.6	18.69	0.51	0.920188	0.05	1.31039
O35244	Prdx6	Peroxiredoxin-6 OS=Rattus norvegicus OX=10116 GN=Prdx6 PE=1 SV=3	25 kDa	17.34	17.53	17.66	17.62	17.59	17.62	17.5	17.84	18.01	0.015	1.06437	0.00067	1.12506
F1LSN8 (+1)	Slc11a1	Natural resistance-associated macrophage protein 1 OS=Rattus norvegicus OX=10116 GN=Slc11a1 PE=1 SV=1	56 kDa	17.24	16.6	16.79	16.99	17.11	16.86	17.21	17.15	17	0.51	1.09429	0.13	1.10191
P12785	Fasn	Fatty acid synthase OS=Rattus norvegicus OX=10116 GN=Fasn PE=1 SV=3	273 kDa	17.13	17.1	17.18	17.15	17.46	17.1	17.32	17.24	17.75	< 0.0001	1.06437	< 0.0001	1.13288
B1WBX5 (+1)	Slc43a1	Solute carrier family 43, member 1 OS=Rattus norvegicus OX=10116 GN=Slc43a1 PE=2 SV=1	67 kDa	17.03	17.31	17.92	17.37	17.38	17.49	17.28	18.1	17.61	0.63	1.02101	0.27	1.18099
Q8CHN3	Wfdc2	WAP four-disulfide core domain protein 2 OS=Rattus norvegicus OX=10116 GN=Wfdc2 PE=2 SV=1	17 kDa	16.85	17.44	16.73	16.83	16.95	16.41	17.1	17.41	17.23	0.26	0.864537	0.0039	1.39474
F7DLY1 (+1)	Eps8l2	EPS8-like 2 OS=Rattus norvegicus OX=10116 GN=Eps8l2 PE=1 SV=2	82 kDa	16.3	16.54	16.49	16.54	16.58	16.28	16.72	16.66	16.79	0.29	1.01396	< 0.0001	1.18921
D3ZIK8	Fbxo38	F-box protein 38 OS=Rattus norvegicus OX=10116 GN=Fbxo38 PE=4 SV=1	134 kDa	16.28	16.22	16.26	16.02	16.12	16.05	18.11	16.26	16.42	0.05	0.876606	0.05	1.37554
P27213	Pts	6-pyruvoyl tetrahydrobiopterin synthase OS=Rattus norvegicus OX=10116 GN=Pts PE=1 SV=1	16 kDa	15.93	16.13	15.98	16.42	16.05	16.06	16.25	16.18	16.42	0.28	1.10957	0.51	1.07923
Q9ESH6	Glrx	Glutaredoxin-1 OS=Rattus norvegicus OX=10116 GN=Glrx PE=3 SV=3	12 kDa	15.83	15.88	16.49	16.07	16.22	15.89	16.06	16.17	17.1	0.51	1.03526	0.51	1.16473
F1LSK5	Heatr5a	HEAT repeat-containing 5A OS=Rattus norvegicus OX=10116 GN=Heatr5a PE=1 SV=1	220 kDa	14.68	14.41	14.83	14.66	14.78	14.68	14.84	14.66	15.31	0.42	1.04972	0.1	1.15669
D3ZXB1	Map4k2	Mitogen-activated protein kinase kinase kinase kinase OS=Rattus norvegicus OX=10116 GN=Map4k2 PE=1 SV=1	87 kDa	14.6	14.71	14.95	14.69	14.68	15.05	15.1	14.77	15.16	0.83	1.02811	0.13	1.16473
Q5FVH7	Mea1	Male-enhanced antigen 1 OS=Rattus norvegicus OX=10116 GN=Mea1 PE=1 SV=1	19 kDa	14.44	14.29	14.1	14.22	14.27	14.43	14.6	14.11	14.81	0.83	1.02101	0.51	1.17283
Q6AZ53 (+1)	Crlf2	Cytokine receptor-like factor 2 OS=Rattus norvegicus OX=10116 GN=Crlf2 PE=2 SV=1	38 kDa	14.4	14.6	14.66	14.62	14.29	14.68	14.52	15.09	14.85	0.83	0.993092	0.28	1.22264
F1LP13 (+4)	Ptprg	Protein tyrosine phosphatase, receptor type, G OS=Rattus norvegicus OX=10116 GN=Ptprg PE=1 SV=3	153 kDa	14.38	14.38	14.67	14.5	14.75	14.64	14.66	14.71	14.88	0.28	1.10957	0.28	1.09429
Q08877 (+15)	Dnm3	Dynamin-3 OS=Rattus norvegicus OX=10116 GN=Dnm3 PE=1 SV=2	98 kDa	14.27	14.85	14.43	15.24	14.62	14.77	14.43	14.72	15.21	0.28	1.27456	0.51	0.939523
O88298	Rhd	Blood group Rh(D) polypeptide OS=Rattus norvegicus OX=10116 GN=Rhd PE=2 SV=1	47 kDa	13.74	13.78	14.24	13.92	13.95	14.11	13.74	14.44	14.19	0.51	1.07177	0.33	1.12506
F1LXV9 (+1)	Spag6l	Sperm-associated antigen 6-like OS=Rattus norvegicus OX=10116 GN=Spag6l PE=4 SV=3	53 kDa	12.31	13.11	12.64	13.01	12.29	12.58	12.77	12.96	13.07	0.51	0.965936	0.28	1.24833
B1WC03	Aar2	AAR2-splicing factor homolog OS=Rattus norvegicus OX=10116 GN=Aar2 PE=1 SV=1	44 kDa	11.4	11.86	11.04	11.86	11.54	10.96	11.93	11.76	11.34	0.83	1.05702	0.51	1.14076
A9CMA5 (+5)	Daf1	Decay accelarating factor 1 (Fragment) OS=Rattus norvegicus OX=10116 GN=Daf1 PE=4 SV=1	40 kDa	16.85	17.23	17.28	17.2	17.38	17.29	17.54	17.34	17.33	0.15	1.11729	0.15	1.07923
H6X2V7 (+8)	crp	Pentaxin OS=Rattus norvegicus OX=10116 GN=crp PE=3 SV=1	25 kDa	16.98	17.3	17.43	17.26	17.02	17.45	17.39	17.73	17.39	0.57	1.00696	0.019	1.19748
Q5U2V4	Plbd1	Phospholipase B-like 1 OS=Rattus norvegicus OX=10116 GN=Plbd1 PE=2 SV=1	63 kDa	15.32	15.03	15.75	15.22	16.52	15.08	16.11	15.33	15.6	0.87	0.986233	0.12	1.23114
Q5I0E5	Cldn18	Claudin OS=Rattus norvegicus OX=10116 GN=Cldn18 PE=1 SV=1	28 kDa	19.19	19.35	19.76	19.23	19.22	19.31	19.62	19.7	19.79	0.044	0.882703	< 0.0001	1.36604
B5DEH0	Limd1	LIM domain-containing protein 1 OS=Rattus norvegicus OX=10116 GN=Limd1 PE=1 SV=1	71 kDa	15.47	15.53	15.39	15.27	14.96	15.18	15.77	15.86	15.54	0.00043	0.817902	< 0.0001	1.47427
F1M124 (+1)	Cobll1	Cordon-bleu WH2 repeat protein-like 1 OS=Rattus norvegicus OX=10116 GN=Cobll1 PE=1 SV=2	131 kDa	15.76	15.78	15.62	15.68	15.65	15.64	15.9	16.02	16.02	0.25	0.959264	0.00067	1.24833
P70560 (+1)	Col12a1	Collagen alpha-1(XII) chain (Fragment) OS=Rattus norvegicus OX=10116 GN=Col12a1 PE=2 SV=1	32 kDa	18.6	18.3	19.3	18.26	18.78	18.63	18.93	18.33	19.52	0.83	0.939523	0.28	1.27456
B2RZA6 (+1)	Tbl1x	Tbl1x protein (Fragment) OS=Rattus norvegicus OX=10116 GN=Tbl1x PE=2 SV=1	54 kDa	18.52	18.96	18.63	18.69	18.52	18.88	18.95	18.74	19.21	0.87	1	0.055	1.19748
G3V7R2 (+1)	Pglyrp1	Peptidoglycan-recognition protein OS=Rattus norvegicus OX=10116 GN=Pglyrp1 PE=1 SV=1	21 kDa	18.18	17.64	19.13	17.97	19.22	17.29	19.13	18.26	18.24	0.57	0.864537	0.2	1.37554
P14882	Pcca	Propionyl-CoA carboxylase alpha chain, mitochondrial OS=Rattus norvegicus OX=10116 GN=Pcca PE=1 SV=3	82 kDa	18.17	17.85	18.03	18.41	17.95	17.78	17.98	18.31	18.45	0.87	1.01396	0.26	1.18099
M0R6L7		Uncharacterized protein (Fragment) OS=Rattus norvegicus PE=4 SV=1	?	17.65	17.85	17.94	18.03	17.63	17.88	17.98	17.99	18.3	0.52	1.02101	0.23	1.17283
Q66H86	Olfml1	Olfactomedin-like protein 1 OS=Rattus norvegicus OX=10116 GN=Olfml1 PE=2 SV=1	46 kDa	17.46	17.59	17.64	17.72	17.39	18.1	17.82	17.79	17.87	0.0018	1.12506	0.075	1.06437
D4ACF2	Trim21	Tripartite motif protein 21 (Predicted), isoform CRA_a OS=Rattus norvegicus OX=10116 GN=Trim21 PE=1 SV=2	54 kDa	17.43	17.66	17.5	17.63	17.65	17.75	17.75	17.75	17.88	0.28	1.10957	0.28	1.08673
F8WFT7 (+1)	Slc4a1	Anion exchange protein OS=Rattus norvegicus OX=10116 GN=Slc4a1 PE=1 SV=1	103 kDa	17.11	17.27	17.66	17.45	17.39	17.45	17.49	18	17.39	0.42	1.07177	0.52	1.10957
Q5I0H8	LOC299567	LOC299567 protein (Fragment) OS=Rattus norvegicus OX=10116 GN=LOC299567 PE=2 SV=1	37 kDa	16.76	16.1	16.36	16.13	16.4	16.16	16.73	16.42	16.77	0.83	0.895025	0.05	1.33793
O70511 (+1)	Ank3	Ankyrin-3 OS=Rattus norvegicus OX=10116 GN=Ank3 PE=1 SV=3	284 kDa	16.34	16.05	16.19	16.15	16.13	16.19	16.47	16.4	16.51	0.092	0.965936	< 0.0001	1.23114
D4A2B0	Poldip3	DNA polymerase delta-interacting protein 3 OS=Rattus norvegicus OX=10116 GN=Poldip3 PE=1 SV=1	46 kDa	16.19	16.39	16.18	16.48	16.32	16.42	16.66	16.19	16.66	0.13	1.10957	0.51	1.08673
Q6AYJ5	Cluap1	Clusterin-associated protein 1 OS=Rattus norvegicus OX=10116 GN=Cluap1 PE=1 SV=1	47 kDa	16	16.97	16.1	16.64	16.13	16.03	16.33	16.61	16.51	0.83	1.00696	0.51	1.19748
Q5PQR7	Tia1	RCG56007, isoform CRA_c OS=Rattus norvegicus OX=10116 GN=Tia1 PE=2 SV=1	42 kDa	16	16.12	15.48	15.93	16.08	16.18	16.31	15.9	16.21	0.51	1.11729	0.51	1.06437
F1M998	Snx25	Sorting nexin 25 OS=Rattus norvegicus OX=10116 GN=Snx25 PE=4 SV=3	97 kDa	15.97	15.46	15.82	15.55	15.96	15.48	16.1	15.81	16.15	0.83	0.920188	0.13	1.31039
F1M9G6 (+1)	Taok1	Serine/threonine-protein kinase TAO1 OS=Rattus norvegicus OX=10116 GN=Taok1 PE=1 SV=3	115 kDa	15.27	14.98	15.13	15.03	15.07	15.12	15.57	15.07	15.46	0.87	0.986233	0.037	1.22264
O54783	Chkb	Choline/ethanolamine kinase OS=Rattus norvegicus OX=10116 GN=Chkb PE=1 SV=3	45 kDa	14	14.27	14.17	14.54	14.17	14.22	14.45	13.98	14.72	0.28	1.11729	0.83	1.07923
G3V9S3	Ptpn13	Tyrosine-protein phosphatase non-receptor type 13 OS=Rattus norvegicus OX=10116 GN=Ptpn13 PE=1 SV=1	270 kDa	13.75	13.82	13.84	13.75	13.78	13.64	14.31	13.73	14.11	0.28	0.946058	0.28	1.26576
M0R8K9	Dcdc2b	Doublecortin domain containing 2b OS=Rattus norvegicus OX=10116 GN=Dcdc2b PE=4 SV=1	32 kDa	13.17	14.16	13.43	14.13	13.57	13.26	13.82	13.99	13.39	0.63	1.09429	0.75	1.09429
G3V7Z3 (+1)	Nol3	Nucleolar protein 3 OS=Rattus norvegicus OX=10116 GN=Nol3 PE=1 SV=1	24 kDa	12.97	13.57	13.36	13.44	13.42	13.54	13.57	13.49	13.67	0.51	1.10957	0.13	1.07923
Q5U1Z8	Pyurf	Protein preY, mitochondrial OS=Rattus norvegicus OX=10116 GN=Pyurf PE=3 SV=1	13 kDa	12.24	11.72	11.02	12.23	11.96	11.99	12.08	11.99	11.8	0.51	1.27456	0.51	0.933033
Q5PQJ7	Tbcel	Tubulin-specific chaperone cofactor E-like protein OS=Rattus norvegicus OX=10116 GN=Tbcel PE=1 SV=1	48 kDa	11.81	11.98	12.22	12.66	12.14	11.94	12.34	11.95	12.43	0.51	1.15669	0.83	1.02811
B4F7D0	Prodh	Proline dehydrogenase (Fragment) OS=Rattus norvegicus OX=10116 GN=Prodh PE=2 SV=1	38 kDa	15.46	15.05	15.2	15.31	15.35	15.06	15.56	15.39	15.56	0.81	1	0.01	1.19748
Q498D5	Rmdn2	Regulator of microtubule dynamics protein 2 OS=Rattus norvegicus OX=10116 GN=Rmdn2 PE=1 SV=1	47 kDa	16.81	16.08	16.31	16.26	16.3	16.07	16.54	16.77	16.53	0.14	0.913831	< 0.0001	1.31039
B2RYG5 (+3)	Taf15	TATA-box-binding protein-associated factor 15 OS=Rattus norvegicus OX=10116 GN=Taf15 PE=2 SV=1	60 kDa	16.87	16.87	16.89	16.84	16.82	17.03	17.26	17.05	17.11	0.98	1.01396	0.00049	1.18099
Q499V1	Upp1	Uridine phosphorylase OS=Rattus norvegicus OX=10116 GN=Upp1 PE=1 SV=1	34 kDa	17.27	17.22	17.43	17.63	17.58	17.28	17.58	17.37	17.78	0.004	1.1487	0.33	1.04972
D3ZAC0	Itga2b	Integrin subunit alpha 2b OS=Rattus norvegicus OX=10116 GN=Itga2b PE=1 SV=2	113 kDa	16.92	17.01	17.18	16.66	17.02	17.54	17.43	17.49	16.94	0.91	1.01396	0.028	1.18099
B2RYL4	Armc6	Armadillo repeat containing 6 OS=Rattus norvegicus OX=10116 GN=Armc6 PE=1 SV=1	51 kDa	13.85	14.07	13.96	14.16	14.23	14.21	14.27	14.18	14.21	0.017	1.17283	0.89	1.01396
P04550	Ptms	Parathymosin OS=Rattus norvegicus OX=10116 GN=Ptms PE=1 SV=2	12 kDa	18.96	18.97	19.22	19.03	19.27	19.05	19.21	19.08	19.61	0.28	1.04247	0.28	1.13288
P30083	Vipr1	Vasoactive intestinal polypeptide receptor 1 OS=Rattus norvegicus OX=10116 GN=Vipr1 PE=2 SV=1	52 kDa	17.76	17.39	18.15	17.58	17.52	17.49	17.98	18.32	17.63	0.12	0.852635	0.00046	1.39474
D3ZQI3	Abca16	ATP-binding cassette, subfamily A (ABC1), member 16 OS=Rattus norvegicus OX=10116 GN=Abca16 PE=4 SV=3	188 kDa	17.66	17.37	17.56	17.4	17.69	17.32	17.71	17.77	17.86	0.83	0.959264	0.05	1.23971
D3ZWW5	Slc30a9	RCG64242 OS=Rattus norvegicus OX=10116 GN=Slc30a9 PE=1 SV=1	63 kDa	17.65	17.2	17.45	17.37	17.59	17.47	17.79	17.43	17.84	0.81	1.02101	0.11	1.16473
O35820	Dnph1	2'-deoxynucleoside 5'-phosphate N-hydrolase 1 OS=Rattus norvegicus OX=10116 GN=Dnph1 PE=1 SV=1	18 kDa	17.05	17.35	17.28	17.41	17.31	17.42	17.34	17.35	17.69	0.11	1.12506	0.52	1.05702
D4ACN9	Slc25a36	Solute carrier family 25 member 36 OS=Rattus norvegicus OX=10116 GN=Slc25a36 PE=3 SV=1	34 kDa	16.51	16.2	16.43	16.72	16.37	16.46	16.7	16.44	16.9	0.51	1.07923	0.51	1.10191
Q9JHB5	Tsnax	Translin-associated protein X OS=Rattus norvegicus OX=10116 GN=Tsnax PE=1 SV=1	33 kDa	16.32	16.63	16.43	16.87	16.5	16.77	16.77	16.32	16.98	0.13	1.19748	0.83	0.993092
B5DFL1 (+1)	Phc2	Phc2 protein (Fragment) OS=Rattus norvegicus OX=10116 GN=Phc2 PE=2 SV=1	46 kDa	15.83	16.16	16.26	16.2	16.02	16.26	16.35	16.23	16.46	0.51	1.04972	0.13	1.13288
F1LQC1 (+3)	Acox1	Acyl-coenzyme A oxidase OS=Rattus norvegicus OX=10116 GN=Acox1 PE=1 SV=3	75 kDa	15.44	14.92	15.12	14.95	15.3	15.02	15.45	15.37	15.43	0.33	0.952638	< 0.0001	1.24833
G3V603 (+3)	LOC103691556	Mothers against decapentaplegic homolog OS=Rattus norvegicus OX=10116 GN=LOC103691556 PE=3 SV=1	49 kDa	15.37	15.75	15.97	15.84	15.83	15.86	15.75	16	16.16	0.51	1.09429	0.51	1.08673
D3ZN38	Stard5	Similar to StAR-related protein 1-4E (Predicted), isoform CRA_a OS=Rattus norvegicus OX=10116 GN=Stard5 PE=1 SV=1	24 kDa	14.68	14.67	14.6	14.71	15.03	14.85	14.88	14.67	15.13	0.05	1.15669	0.83	1.02101
G3V6N1 (+1)	Erbb3	Receptor protein-tyrosine kinase OS=Rattus norvegicus OX=10116 GN=Erbb3 PE=1 SV=1	148 kDa	14.64	14.38	14.83	14.48	14.7	14.23	14.95	14.71	14.93	0.51	0.90125	0.05	1.31951
Q568Z0	Tcp11l2	T-complex protein 11-like protein 2 OS=Rattus norvegicus OX=10116 GN=Tcp11l2 PE=1 SV=1	58 kDa	13.89	14.37	14.27	14.37	14.23	14.14	14.21	14.59	14.51	0.83	1.04247	0.28	1.14076
B5DEY6	Siglecg	Siglecg protein (Fragment) OS=Rattus norvegicus OX=10116 GN=Siglecg PE=2 SV=1	49 kDa	13.83	13.62	14.08	14.09	14.41	13.82	14.17	14.12	13.96	0.11	1.20581	0.87	0.986233
D4A529	She	Src homology 2 domain-containing E OS=Rattus norvegicus OX=10116 GN=She PE=4 SV=2	51 kDa	13.77	13.92	13.85	14	13.64	13.65	13.99	14.11	14.19	0.51	0.939523	0.13	1.26576
G3V9H9 (+1)	NEWGENE_2724	Glycoprotein 5, platelet OS=Rattus norvegicus OX=10116 GN=NEWGENE_2724 PE=1 SV=1	63 kDa	12.15	12.22	12.12	11.94	12.28	12.63	12.42	12.55	12.22	0.51	1.11729	0.83	1.06437
D3ZA85	Nfu1	Histone cell cycle regulation defective interacting protein 5 (Predicted), isoform CRA_a OS=Rattus norvegicus OX=10116 GN=Nfu1 PE=1 SV=1	28 kDa	18.12	18.3	18.37	18.49	18.39	18.37	18.57	18.37	18.69	0.42	1.08673	0.13	1.09429
Q6DQ97		Phospholipase A(2) (Fragment) OS=Rattus norvegicus OX=10116 PE=2 SV=1	16 kDa	16.6	16.8	16.88	16.79	16.89	17.22	17.18	17.17	16.69	0.017	1.12506	0.28	1.05702
Q64194 (+1)	Lipa	Lysosomal acid lipase/cholesteryl ester hydrolase OS=Rattus norvegicus OX=10116 GN=Lipa PE=2 SV=1	45 kDa	15.65	15.56	15.57	15.81	15.99	15.96	15.82	15.76	15.92	0.00067	1.25701	0.07	0.939523
D3ZUU8	Sec14l4	SEC14-like lipid-binding 4 OS=Rattus norvegicus OX=10116 GN=Sec14l4 PE=1 SV=1	47 kDa	15.97	15.96	16.06	15.82	16.02	15.88	15.98	16.14	16.73	0.13	0.939523	0.0027	1.25701
Q62658	Fkbp1a	Peptidyl-prolyl cis-trans isomerase FKBP1A OS=Rattus norvegicus OX=10116 GN=Fkbp1a PE=1 SV=3	12 kDa	19.35	19.51	19.64	19.54	19.53	19.58	19.67	19.46	20.12	0.63	1.03526	0.15	1.1487
M0R446 (+1)	Syngr2	Synaptogyrin OS=Rattus norvegicus OX=10116 GN=Syngr2 PE=1 SV=2	25 kDa	18.49	18.65	18.62	18.71	18.65	18.8	18.99	18.54	18.91	0.13	1.09429	0.51	1.07923
P59382	Pxmp4	Peroxisomal membrane protein 4 OS=Rattus norvegicus OX=10116 GN=Pxmp4 PE=1 SV=2	24 kDa	17.94	17.52	17.59	17.28	17.92	17.31	17.94	17.84	18	0.28	0.876606	0.13	1.33793
Q5XI24	Matn1	Matrilin 1 OS=Rattus norvegicus OX=10116 GN=Matn1 PE=2 SV=1	54 kDa	17.65	17.24	18.62	17.2	17.82	17.59	17.91	17.35	18.61	0.51	0.913831	0.28	1.29235
Q3ZB99	Tjp2	Tight junction protein 2 OS=Rattus norvegicus OX=10116 GN=Tjp2 PE=1 SV=1	131 kDa	17.57	17.69	17.83	17.55	17.6	17.62	17.94	17.74	18.2	< 0.0001	0.933033	< 0.0001	1.26576
Q9WUC4	Atox1	Copper transport protein ATOX1 OS=Rattus norvegicus OX=10116 GN=Atox1 PE=1 SV=1	7 kDa	17.5	17.89	17.66	17.85	17.88	18.07	17.93	17.66	18.19	0.078	1.18099	0.87	1
Q62733	Tmpo	Lamina-associated polypeptide 2, isoform beta OS=Rattus norvegicus OX=10116 GN=Tmpo PE=1 SV=3	50 kDa	17.21	17.37	17.52	17.46	17.11	17.43	17.61	17.67	17.56	0.47	0.986233	< 0.0001	1.19748
P17708	Amd1	S-adenosylmethionine decarboxylase proenzyme OS=Rattus norvegicus OX=10116 GN=Amd1 PE=1 SV=3	38 kDa	17.12	16.84	16.77	16.8	16.94	16.88	17.3	16.77	17.3	0.83	0.97942	0.51	1.20581
B1PLB1	Cd34	CD34 antigen (Predicted) OS=Rattus norvegicus OX=10116 GN=Cd34 PE=1 SV=1	41 kDa	17	16.55	16.84	16.42	16.34	16.6	17.29	16.89	16.97	0.13	0.784584	0.05	1.50525
D3ZDV2	Eps8l1	EPS8-like 1 OS=Rattus norvegicus OX=10116 GN=Eps8l1 PE=1 SV=1	80 kDa	16.92	16.88	17.06	17	17.11	16.88	17.21	17.05	17.35	0.57	1.02811	0.00052	1.1487
Q75WE7	Vwa5a	von Willebrand factor A domain-containing protein 5A OS=Rattus norvegicus OX=10116 GN=Vwa5a PE=2 SV=1	91 kDa	16.86	16.66	16.8	16.89	16.95	16.84	16.89	16.92	17.29	< 0.0001	1.08673	0.0015	1.08673
P04041	Gpx1	Glutathione peroxidase 1 OS=Rattus norvegicus OX=10116 GN=Gpx1 PE=1 SV=4	22 kDa	16.62	16.87	16.92	16.91	16.88	16.86	16.9	17.06	17.2	0.038	1.04972	0.00015	1.12506
F1M8E5 (+1)	Ncoa3	Nuclear receptor coactivator OS=Rattus norvegicus OX=10116 GN=Ncoa3 PE=1 SV=3	151 kDa	16.54	17.42	17.87	17.4	17.29	17.59	17.25	18.15	17.62	0.83	1.01396	0.51	1.16473
D3Z8C7	Wdr48	WD repeat domain 48 OS=Rattus norvegicus OX=10116 GN=Wdr48 PE=1 SV=1	76 kDa	16.32	16.17	16.15	16.17	16.22	16.33	16.52	16.15	16.63	0.51	1.02101	0.51	1.15669
P23562 (+1)	Slc4a1	Band 3 anion transport protein OS=Rattus norvegicus OX=10116 GN=Slc4a1 PE=1 SV=3	103 kDa	16.31	16.39	17.16	16.61	16.49	16.92	16.66	17.09	16.57	0.51	1.10957	0.51	1.06437
Q6IRH7 (+1)	Clpb	Caseinolytic peptidase B protein homolog OS=Rattus norvegicus OX=10116 GN=Clpb PE=1 SV=1	76 kDa	16.02	15.49	15.68	15.71	15.84	15.69	16.15	15.69	16.05	0.58	1.01396	0.2	1.16473
D3ZXS8	Ube2k	Huntingtin interacting protein 2 (Predicted), isoform CRA_a OS=Rattus norvegicus OX=10116 GN=Ube2k PE=1 SV=1	22 kDa	15.92	16.04	16.05	16.3	16.34	16.38	16.38	15.96	16.4	0.0039	1.26576	0.52	0.933033
B3DMA1	Atxn2l	Ataxin 2-like OS=Rattus norvegicus OX=10116 GN=Atxn2l PE=1 SV=1	113 kDa	15.8	16.12	15.72	16	16.11	16.23	16.19	15.77	16.32	0.28	1.18921	0.83	1
Q4KLK8	Pxdc1	PX domain-containing protein 1 OS=Rattus norvegicus OX=10116 GN=Pxdc1 PE=2 SV=1	26 kDa	15.57	15.75	15.75	15.66	15.7	15.68	15.63	15.87	16.39	0.75	0.993092	0.15	1.18921
D4A832	Slc43a3	Solute carrier family 43, member 3 OS=Rattus norvegicus OX=10116 GN=Slc43a3 PE=1 SV=1	56 kDa	15.54	15.23	15.86	15.45	15.59	15.39	16.07	15.74	15.62	0.63	0.952638	0.0023	1.23971
Q8K597	Prtn3	Proteinase 3 OS=Rattus norvegicus OX=10116 GN=Prtn3 PE=3 SV=1	28 kDa	15.4	15.19	15.81	15.54	15.96	15.19	15.89	15.56	15.62	0.52	1.07923	0.26	1.09429
P84039	Enpp5	Ectonucleotide pyrophosphatase/phosphodiesterase family member 5 OS=Rattus norvegicus OX=10116 GN=Enpp5 PE=1 SV=2	54 kDa	14.29	14.46	14.47	14.67	14.8	14.36	14.44	14.63	14.86	0.28	1.1487	0.83	1.02101
D3ZDH8 (+5)	Sept5	Septin 5, isoform CRA_d OS=Rattus norvegicus OX=10116 GN=Sept5 PE=1 SV=1	44 kDa	14.1	14.63	14.59	14.67	14.85	14.65	14.8	14.33	14.93	0.05	1.18921	0.83	1
Q6AYF1	Mapkap1	Target of rapamycin complex 2 subunit MAPKAP1 OS=Rattus norvegicus OX=10116 GN=Mapkap1 PE=2 SV=1	59 kDa	13.96	13.76	13.68	13.89	13.88	13.71	13.93	14.09	14.07	0.83	1.02101	0.05	1.15669
D3ZD47	Ctif	Cap-binding complex-dependent translation initiation factor OS=Rattus norvegicus OX=10116 GN=Ctif PE=1 SV=2	38 kDa	13.51	13.49	13.65	13.7	13.61	13.57	13.66	13.85	13.87	0.28	1.05702	0.13	1.12506
Q63276	Baat	Bile acid-CoA:amino acid N-acyltransferase OS=Rattus norvegicus OX=10116 GN=Baat PE=1 SV=2	46 kDa	12.67	13.29	12.67	13.02	13.06	13.1	13.05	12.95	13.22	0.51	1.17283	0.83	1.00696
Q4G045	Bmp2k	Bmp2k protein (Fragment) OS=Rattus norvegicus OX=10116 GN=Bmp2k PE=2 SV=1	69 kDa	12.25	12.36	12.42	12.57	12.46	12.47	12.69	12.56	12.49	0.05	1.12506	0.28	1.04972
Q6DGF5	Zdhhc12	Probable palmitoyltransferase ZDHHC12 OS=Rattus norvegicus OX=10116 GN=Zdhhc12 PE=2 SV=1	31 kDa	11.7	12.12	11.65	11.95	12.25	12.01	12	11.8	12.41	0.28	1.19748	0.83	0.993092
D3ZMQ6	Ccdc17	Coiled-coil domain-containing 17 OS=Rattus norvegicus OX=10116 GN=Ccdc17 PE=4 SV=1	66 kDa	11.55	12.45	11.97	12.59	12.04	11.71	12	12.39	12.35	0.51	1.06437	0.83	1.10957
D3ZKC9	Virma	Vir-like m6A methyltransferase-associated OS=Rattus norvegicus OX=10116 GN=Virma PE=1 SV=3	202 kDa	11.45	11.79	11.43	11.1	11.52	11.75	11.73	11.49	12.24	0.83	0.946058	0.51	1.24833
O55006		Protein RoBo-1 OS=Rattus norvegicus OX=10116 PE=1 SV=1	26 kDa	17.89	17.46	18.29	17.75	18.41	17.5	18.24	18.14	18.02	0.79	0.959264	0.078	1.23114
Q63639	Aldh1a2	Retinal dehydrogenase 2 OS=Rattus norvegicus OX=10116 GN=Aldh1a2 PE=1 SV=2	57 kDa	13.12	13.26	13.27	13.35	13.68	13.58	13.34	13.5	13.57	0.0023	1.23971	0.2	0.952638
P41498 (+1)	Acp1	Low molecular weight phosphotyrosine protein phosphatase OS=Rattus norvegicus OX=10116 GN=Acp1 PE=1 SV=3	18 kDa	17.24	17.57	17.55	17.61	17.52	17.67	17.56	17.68	17.88	0.033	1.10191	0.085	1.07923
Q9JI92	Sdcbp	Syntenin-1 OS=Rattus norvegicus OX=10116 GN=Sdcbp PE=1 SV=1	32 kDa	18.04	17.8	18.06	17.86	18.13	18.02	18.2	18.24	18.18	0.69	1.02101	0.0015	1.1487
F1M403	Ube2o	Ubiquitin-conjugating enzyme E2O OS=Rattus norvegicus OX=10116 GN=Ube2o PE=1 SV=2	125 kDa	14.24	14.47	14.12	14.5	14.23	14.49	14.9	14.35	14.34	0.023	1.09429	0.36	1.06437
P14272 (+1)	Klkb1	Plasma kallikrein OS=Rattus norvegicus OX=10116 GN=Klkb1 PE=1 SV=1	71 kDa	19.03	19	18.84	18.99	18.76	18.98	19.35	18.76	19.36	0.28	0.972655	0.51	1.21419
G3V9Y2 (+2)	Plpp1	Phosphatidic acid phosphatase 2a, isoform CRA_b OS=Rattus norvegicus OX=10116 GN=Plpp1 PE=1 SV=3	32 kDa	18.75	18.75	19.02	18.59	19.16	18.76	19.32	18.82	19.05	0.75	0.993092	0.11	1.18099
Q07936	Anxa2	Annexin A2 OS=Rattus norvegicus OX=10116 GN=Anxa2 PE=1 SV=2	39 kDa	18.08	17.85	18.16	18.08	18.01	17.94	18.23	18.35	18.27	0.027	0.972655	< 0.0001	1.20581
Q9JJ09	Slc34a2	Sodium-dependent phosphate transport protein 2B OS=Rattus norvegicus OX=10116 GN=Slc34a2 PE=1 SV=1	76 kDa	18.04	17.89	18.16	17.74	18.18	17.57	18.17	18.21	18.39	0.034	0.876606	< 0.0001	1.32869
Q4V8I0	Crb3	Crumbs cell polarity complex component 3 OS=Rattus norvegicus OX=10116 GN=Crb3 PE=1 SV=1	12 kDa	17.86	17.32	17.67	17.29	17.52	17.26	17.93	17.74	17.89	0.13	0.82932	0.05	1.41421
Q6P7D5	Mid1ip1	Mid1-interacting protein 1 OS=Rattus norvegicus OX=10116 GN=Mid1ip1 PE=1 SV=1	20 kDa	17.21	17.18	17.22	17.24	17.35	17.28	17.23	17.36	17.7	0.15	1.06437	0.26	1.10191
O35986	Zranb2	Zinc finger Ran-binding domain-containing protein 2 OS=Rattus norvegicus OX=10116 GN=Zranb2 PE=1 SV=2	37 kDa	16.85	17.75	17.3	17.63	17.34	17.77	17.56	17.12	17.88	0.28	1.21419	0.83	0.965936
Q63207	F10	Coagulation factor X OS=Rattus norvegicus OX=10116 GN=F10 PE=2 SV=1	54 kDa	16.83	17.1	17.09	17.03	16.91	17.17	17.18	17.27	17.29	0.83	1.02101	0.05	1.15669
D4AEI5	Myef2	Myelin expression factor 2 OS=Rattus norvegicus OX=10116 GN=Myef2 PE=1 SV=1	63 kDa	16.54	16.81	16.72	16.64	16.56	16.74	16.88	16.74	17.23	0.25	0.972655	< 0.0001	1.20581
F1LQ27 (+1)	Fam98c	Family with sequence similarity 98, member C OS=Rattus norvegicus OX=10116 GN=Fam98c PE=1 SV=1	37 kDa	16.54	16.59	16.71	16.67	16.58	16.81	16.79	16.73	17	0.51	1.04972	0.28	1.10957
F1MAQ4	Trappc10	Trafficking protein particle complex 10 OS=Rattus norvegicus OX=10116 GN=Trappc10 PE=1 SV=1	142 kDa	16.13	16.32	16.57	16.42	16.42	16.51	16.48	16.61	16.73	0.42	1.05702	0.34	1.10957
B5DF57	Epb42	Erythrocyte membrane protein band 4.2 OS=Rattus norvegicus OX=10116 GN=Epb42 PE=1 SV=1	77 kDa	15.86	16.04	16.55	16.13	16.15	16.26	16.12	16.65	16.33	0.011	1.04972	0.00037	1.11729
D3ZXK7 (+1)	Rnf123	E3 ubiquitin-protein ligase RNF123 OS=Rattus norvegicus OX=10116 GN=Rnf123 PE=1 SV=1	149 kDa	15.45	15.59	15.71	15.7	15.75	15.69	15.77	15.69	16.01	0.28	1.09429	0.51	1.07923
G3V9J6 (+4)	Abcb1b	ATP-binding cassette, subfamily B (MDR/TAP), member 1B OS=Rattus norvegicus OX=10116 GN=Abcb1b PE=1 SV=1	141 kDa	15.38	14.68	15.18	14.73	15.31	14.95	15.21	15.22	15.51	0.69	0.965936	0.052	1.21419
D3ZKQ4	Rabl6	RAB, member RAS oncogene family-like 6 OS=Rattus norvegicus OX=10116 GN=Rabl6 PE=1 SV=1	80 kDa	15.33	15.92	15.91	16.01	15.97	15.98	16.06	15.7	16.18	0.05	1.17283	0.51	1
D4A915	Ano1	Anoctamin OS=Rattus norvegicus OX=10116 GN=Ano1 PE=1 SV=1	119 kDa	14.62	15.18	15.34	15.12	15.34	14.9	15.22	15.18	15.6	0.83	1.02101	0.28	1.1487
D4A1G3	Mocos	Molybdenum cofactor sulfurase OS=Rattus norvegicus OX=10116 GN=Mocos PE=1 SV=1	76 kDa	14.54	14.37	14.61	14.46	14.47	14.45	14.8	14.62	14.8	0.51	0.965936	0.05	1.22264
F1M037 (+1)	RGD1308428	Similar to RIKEN cDNA 4931406P16 OS=Rattus norvegicus OX=10116 GN=RGD1308428 PE=1 SV=3	116 kDa	13.69	13.54	13.74	13.57	13.9	13.9	13.85	13.67	14.17	0.28	1.10191	0.83	1.06437
D3ZLC3	Itprid2	ITPR-interacting domain-containing 2 OS=Rattus norvegicus OX=10116 GN=Itprid2 PE=1 SV=1	137 kDa	13.44	13.91	13.77	13.93	13.7	13.88	13.99	13.87	14.03	0.34	1.07923	0.2	1.08673
D3ZVD5	Lrrc32	Leucine-rich repeat-containing 32 OS=Rattus norvegicus OX=10116 GN=Lrrc32 PE=4 SV=1	73 kDa	12.97	13.19	13.26	13.2	13.3	13.36	13.44	13.32	13.34	0.31	1.10957	0.23	1.05702
D3ZHD6	Rbm15b	RNA-binding motif protein 15B OS=Rattus norvegicus OX=10116 GN=Rbm15b PE=1 SV=2	97 kDa	12.86	13.48	13.12	13.11	13.14	13.43	13.55	13.05	13.47	0.83	1.04972	0.51	1.11729
P84082	Arf2	ADP-ribosylation factor 2 OS=Rattus norvegicus OX=10116 GN=Arf2 PE=2 SV=1	21 kDa	12.86	13.17	13.33	13.12	13.52	13.05	13.3	13.26	13.74	0.83	1.02811	0.28	1.14076
Q66HK5	Adcy4	Adenylate cyclase OS=Rattus norvegicus OX=10116 GN=Adcy4 PE=1 SV=1	120 kDa	12.54	12.63	12.68	12.72	12.89	12.54	12.69	12.74	13.12	0.28	1.07923	0.51	1.08673
D3ZA68	Twnk	Progressive external ophthalmoplegia 1 homolog (Human) (Predicted) OS=Rattus norvegicus OX=10116 GN=Twnk PE=4 SV=1	77 kDa	12.08	11.86	11.57	12.07	12.39	12.05	11.78	12.4	12.05	0.28	1.24833	0.51	0.933033
P52759	Rida	2-iminobutanoate/2-iminopropanoate deaminase OS=Rattus norvegicus OX=10116 GN=Rida PE=1 SV=3	14 kDa	17.59	17.48	17.6	17.43	17.71	17.59	17.68	17.57	18.18	0.69	1.01396	0.07	1.15669
Q3ZAU5	Ddhd1	DDHD domain-containing 1 OS=Rattus norvegicus OX=10116 GN=Ddhd1 PE=1 SV=1	95 kDa	15.45	15.43	15.46	15.37	15.69	15.66	15.7	15.57	15.77	0.11	1.09429	0.42	1.07177
Q8VBU2 (+1)	Ndrg2	Protein NDRG2 OS=Rattus norvegicus OX=10116 GN=Ndrg2 PE=1 SV=1	41 kDa	17.98	18.13	18.36	18.45	18.18	18.32	18.35	18.24	18.58	0.024	1.11729	0.27	1.04972
Q3KR97	Baiap2l1	Brain-specific angiogenesis inhibitor 1-associated protein 2-like protein 1 OS=Rattus norvegicus OX=10116 GN=Baiap2l1 PE=1 SV=1	57 kDa	16.87	17.26	17.1	17.18	17.09	16.99	17.29	17.28	17.38	0.75	1.00696	0.0011	1.16473
Q6MG73 (+1)	C2	Complement C2 OS=Rattus norvegicus OX=10116 GN=C2 PE=1 SV=1	84 kDa	14.46	14.59	14.52	14.7	14.57	14.72	14.69	14.6	15.12	0.057	1.09429	0.19	1.07177
Q9QX80 (+1)	Hnrnpab	CArG-binding factor A OS=Rattus norvegicus OX=10116 GN=Hnrnpab PE=1 SV=1	31 kDa	17.69	18.19	17.42	17.94	17.72	18.14	17.86	18.07	18.03	0.029	1.14076	0.38	1.02811
D4A3E0	Mmrn1	Multimerin 1 OS=Rattus norvegicus OX=10116 GN=Mmrn1 PE=4 SV=1	136 kDa	16.03	16.14	16.37	15.91	16.22	16.56	16.52	16.48	16.22	0.63	1.03526	0.078	1.13288
Q3KR72	Ablim1	Actin-binding LIM protein 1 OS=Rattus norvegicus OX=10116 GN=Ablim1 PE=2 SV=1	49 kDa	14.19	14.48	14.31	14.6	14.03	14.34	14.61	14.41	14.68	0.8	1.00696	0.028	1.16473
P13599	Fcgrt	IgG receptor FcRn large subunit p51 OS=Rattus norvegicus OX=10116 GN=Fcgrt PE=1 SV=1	40 kDa	16.6	16.74	16.84	16.74	16.98	16.86	17	16.91	16.96	0.038	1.09429	0.12	1.06437
M0RD20 (+1)	Capns1	Calpain small subunit 1 OS=Rattus norvegicus OX=10116 GN=Capns1 PE=1 SV=1	25 kDa	18.68	18.71	18.74	18.81	18.76	18.71	18.74	19.01	19.08	0.2	1.03526	0.0044	1.14076
F1LR92	Serpina3m	Serine protease inhibitor A3M OS=Rattus norvegicus OX=10116 GN=Serpina3m PE=1 SV=3	47 kDa	15.52	15.52	15.45	15.68	15.5	15.6	15.57	15.66	15.93	0.015	1.07177	0.022	1.09429
Q6GMN2 (+1)	Baiap2	Brain-specific angiogenesis inhibitor 1-associated protein 2 OS=Rattus norvegicus OX=10116 GN=Baiap2 PE=1 SV=1	59 kDa	15.73	15.92	15.91	15.93	15.92	15.78	16.08	16.01	16.17	0.54	1.01396	0.00023	1.1487
P06765	Pf4	Platelet factor 4 OS=Rattus norvegicus OX=10116 GN=Pf4 PE=1 SV=1	11 kDa	18.05	17.87	17.55	17.45	17.72	18.54	18.36	18.07	17.78	0.76	0.972655	0.24	1.19748
G3V908	Kb15	Type II keratin Kb15 OS=Rattus norvegicus OX=10116 GN=Kb15 PE=2 SV=2	58 kDa	19.93	20.04	20.43	20.32	19.94	19.8	20.36	20.59	20.09	0.51	0.920188	0.13	1.26576
B2RYU6	Trappc2l	Trafficking protein particle complex subunit 2-like protein OS=Rattus norvegicus OX=10116 GN=Trappc2l PE=2 SV=1	16 kDa	18.25	18.13	18.15	18.23	18.08	18.18	18.43	18.16	18.58	0.69	0.993092	0.055	1.18099
D4ADJ8	Tmem26	Transmembrane protein 26 OS=Rattus norvegicus OX=10116 GN=Tmem26 PE=1 SV=1	41 kDa	17.99	17.76	18.38	17.66	18.03	17.74	18.18	18.2	18.38	0.15	0.864537	0.0039	1.3566
B4F7C7	Hebp1	Hebp1 protein OS=Rattus norvegicus OX=10116 GN=Hebp1 PE=1 SV=1	21 kDa	17.68	17.65	17.56	17.67	17.81	17.78	17.91	17.47	18.13	0.025	1.08673	0.34	1.07177
Q9JKB7	Gda	Guanine deaminase OS=Rattus norvegicus OX=10116 GN=Gda PE=1 SV=1	51 kDa	17.6	17.57	17.68	17.74	17.75	17.57	17.69	17.83	17.99	0.0016	1.04972	< 0.0001	1.10957
Q8R3Z7	Ehd4	EH-domain-containing 4 OS=Rattus norvegicus OX=10116 GN=Ehd4 PE=1 SV=1	61 kDa	17.53	17.87	18.01	17.78	17.77	17.67	17.86	18.14	18.11	0.0025	0.946058	< 0.0001	1.23114
P62775	Mtpn	Myotrophin OS=Rattus norvegicus OX=10116 GN=Mtpn PE=1 SV=2	13 kDa	17.31	17.52	17.53	17.6	17.77	17.7	17.66	17.4	17.96	0.0017	1.17283	0.96	0.993092
Q08420	Sod3	Extracellular superoxide dismutase [Cu-Zn] OS=Rattus norvegicus OX=10116 GN=Sod3 PE=1 SV=2	27 kDa	17.17	17.18	17.56	17.38	17.54	17.58	17.61	17.5	17.43	0.28	1.15669	0.83	1.00696
F1M335	Pxdn	Protein Pxdn OS=Rattus norvegicus GN=Pxdn PE=4 SV=2	?	16.66	16.85	16.97	16.72	16.94	16.88	16.98	16.91	17.33	0.85	1.00696	< 0.0001	1.15669
Q4V8E9	Nrif1	Neurotrophin receptor-interacting factor 1 OS=Rattus norvegicus OX=10116 GN=Nrif1 PE=2 SV=1	94 kDa	16.58	16.7	16.72	16.91	16.76	16.63	16.79	17.02	16.84	0.28	1.07177	0.28	1.08673
A0A096MK15	Neb	Nebulin OS=Rattus norvegicus OX=10116 GN=Neb PE=1 SV=1	772 kDa	16.39	16.18	16.35	16.26	16.41	16.44	16.66	16.26	16.64	0.63	1.04972	0.26	1.10957
Q5EBC0	Itih4	Inter alpha-trypsin inhibitor, heavy chain 4 OS=Rattus norvegicus OX=10116 GN=Itih4 PE=1 SV=1	104 kDa	16.23	16.87	16.79	17.06	16.74	16.83	16.99	16.91	16.83	< 0.0001	1.13288	0.065	1.02811
G3V7Q0	Dennd5a	DENN domain-containing protein 5A OS=Rattus norvegicus OX=10116 GN=Dennd5a PE=2 SV=1	147 kDa	16.22	16.02	16.16	16.1	16.03	16.14	16.47	16.11	16.48	0.75	0.972655	0.037	1.19748
Q6JWR2	Slc38a7	Putative sodium-coupled neutral amino acid transporter 7 OS=Rattus norvegicus OX=10116 GN=Slc38a7 PE=2 SV=1	50 kDa	15.94	15.6	15.67	15.78	15.97	15.69	16.11	15.64	16.05	0.28	1.05702	0.51	1.10191
M0R6T2	Focad	Protein Focad OS=Rattus norvegicus GN=Focad PE=4 SV=1	?	15.86	16	15.75	16.06	15.99	16.06	16.1	15.76	16.4	0.13	1.12506	0.51	1.03526
F1M1H6	Hsf5	Protein Hsf5 (Fragment) OS=Rattus norvegicus GN=Hsf5 PE=4 SV=2	?	15.82	15.38	15.68	15.54	15.59	15.62	16.03	15.53	15.96	0.51	0.959264	0.51	1.21419
Q5RJQ7	Sdhaf2	Succinate dehydrogenase assembly factor 2, mitochondrial OS=Rattus norvegicus OX=10116 GN=Sdhaf2 PE=2 SV=1	20 kDa	15.68	15.29	15.13	15.55	15.56	15.51	15.59	15.32	15.79	0.51	1.14076	0.51	1.02101
F1LV01	Wdr19	WD repeat domain 19 OS=Rattus norvegicus OX=10116 GN=Wdr19 PE=4 SV=2	151 kDa	15.64	16.19	15.88	16.04	15.85	15.61	16.05	16.05	16.1	0.75	0.986233	0.2	1.18099
D4A6C4	Rin2	Ras and Rab interactor 2 OS=Rattus norvegicus OX=10116 GN=Rin2 PE=1 SV=1	101 kDa	15.49	15.56	15.95	15.61	15.71	15.59	15.83	15.89	15.92	0.51	0.986233	0.05	1.18099
Q5BK33 (+1)	LOC652956	p55 protein OS=Rattus norvegicus OX=10116 GN=LOC652956 PE=2 SV=1	51 kDa	15.44	15.63	15.78	15.67	15.65	15.7	15.8	15.91	15.8	0.28	1.03526	< 0.0001	1.12506
Q66HT2 (+1)	Tox4	Epidermal Langerhans cell protein LCP1 OS=Rattus norvegicus OX=10116 GN=Tox4 PE=1 SV=1	66 kDa	14.96	14.91	15.06	15.13	15.25	15.14	15.14	15.01	15.47	0.05	1.14076	0.83	1.01396
F1LW74	Iqgap2	IQ motif-containing GTPase-activating protein 2 OS=Rattus norvegicus OX=10116 GN=Iqgap2 PE=1 SV=3	163 kDa	14.8	15.04	15.08	15.16	15.06	15.14	15.21	15.11	15.29	0.00013	1.10191	0.15	1.05702
D3ZVE5	RGD1561662	Similar to AI661453 protein OS=Rattus norvegicus OX=10116 GN=RGD1561662 PE=1 SV=2	129 kDa	14.49	14.99	14.69	14.99	15	14.62	14.82	15	14.99	0.28	1.11729	0.83	1.04247
Q56R17	Kpna4	Importin subunit alpha OS=Rattus norvegicus OX=10116 GN=Kpna4 PE=1 SV=1	58 kDa	13.71	14.1	14.3	14.1	14.07	14.19	14.23	14.28	14.47	0.87	1.02811	0.037	1.13288
M0R686	Irgq	Immunity-related GTPase Q OS=Rattus norvegicus OX=10116 GN=Irgq PE=1 SV=2	50 kDa	11.87	11.77	12.05	12.15	12.2	12.27	11.78	12.28	12.26	0.05	1.23971	0.83	0.939523
P05545	Serpina3k	Serine protease inhibitor A3K OS=Rattus norvegicus OX=10116 GN=Serpina3k PE=1 SV=3	47 kDa	16.98	17.01	17.69	16.64	16.56	17.02	17.2	17.4	17.6	< 0.0001	0.737135	< 0.0001	1.58008
Q2IBC6	Cav1	Caveolin OS=Rattus norvegicus OX=10116 GN=Cav1 PE=1 SV=1	21 kDa	19.26	18.86	18.88	18.51	18.31	18.55	19.34	19.17	19.08	0.00035	0.697372	0.00035	1.67018
F1M6T3	Jcad	Junctional cadherin 5-associated OS=Rattus norvegicus OX=10116 GN=Jcad PE=1 SV=3	146 kDa	14.34	14.32	14.67	14.24	14.13	14.33	14.67	14.65	14.65	0.021	0.864537	0.00017	1.34723
Q6AYF4	Itgb6	Integrin beta-6 OS=Rattus norvegicus OX=10116 GN=Itgb6 PE=2 SV=1	86 kDa	16.05	15.61	16.02	15.65	16.01	15.62	16.15	16.3	15.93	0.085	0.907519	0.00021	1.29235
P60825	Cirbp	Cold-inducible RNA-binding protein OS=Rattus norvegicus OX=10116 GN=Cirbp PE=2 SV=1	19 kDa	16.37	16.76	16.61	16.59	16.45	16.8	16.75	16.8	16.91	0.93	1.00696	0.015	1.1487
P83006	Pafah2	Platelet-activating factor acetylhydrolase 2, cytoplasmic OS=Rattus norvegicus OX=10116 GN=Pafah2 PE=1 SV=2	43 kDa	15.62	15.65	15.87	15.62	15.92	15.68	15.9	15.77	16.14	0.96	1.02101	0.034	1.14076
Q498D9	Gipc2	PDZ domain-containing protein GIPC2 OS=Rattus norvegicus OX=10116 GN=Gipc2 PE=2 SV=1	34 kDa	16.19	16.27	16.24	16.17	16.26	16.18	16.45	16.41	16.5	1	0.97942	0.0039	1.18921
Q68FT8	Serpinf2	RCG33981, isoform CRA_a OS=Rattus norvegicus OX=10116 GN=Serpinf2 PE=2 SV=1	55 kDa	16.09	16.28	16.35	16.38	16.17	16.3	16.54	16.29	16.56	0.47	1.02811	0.0026	1.12506
Q7TP15	Mtap	S-methyl-5'-thioadenosine phosphorylase OS=Rattus norvegicus OX=10116 GN=Mtap PE=1 SV=1	43 kDa	16.87	17.2	17.12	17.19	17.15	17.02	17.21	17.17	17.51	0.23	1.03526	0.0019	1.12506
G3V6V1 (+2)	Rnpep	Aminopeptidase B OS=Rattus norvegicus OX=10116 GN=Rnpep PE=1 SV=1	73 kDa	17.32	17.66	17.56	17.82	17.63	17.6	17.66	17.6	18	0.0023	1.11729	0.5	1.04247
Q9R063 (+2)	Prdx5	Peroxiredoxin-5, mitochondrial OS=Rattus norvegicus OX=10116 GN=Prdx5 PE=1 SV=1	22 kDa	17.05	16.65	17.04	16.95	17.4	16.94	17.3	16.95	17.23	0.05	1.10191	0.32	1.05702
P36201	Crip2	Cysteine-rich protein 2 OS=Rattus norvegicus OX=10116 GN=Crip2 PE=2 SV=1	23 kDa	17.73	17.94	17.97	17.87	17.48	17.69	18.08	18.17	18.05	0.0026	0.876606	< 0.0001	1.32869
P07895	Sod2	Superoxide dismutase [Mn], mitochondrial OS=Rattus norvegicus OX=10116 GN=Sod2 PE=1 SV=2	25 kDa	19.3	19.17	19.07	19.24	19.39	19.21	19.52	19.42	19.3	0.099	1.07177	0.043	1.08673
Q6AYF8	Serpinb9	RCG43931 OS=Rattus norvegicus OX=10116 GN=Serpinb9 PE=1 SV=1	42 kDa	16.15	16.49	16.3	16.69	16.5	16.55	16.32	16.53	16.77	< 0.0001	1.18921	0.54	0.97942
P82450	Siae	Sialate O-acetylesterase OS=Rattus norvegicus OX=10116 GN=Siae PE=1 SV=2	60 kDa	19.28	20.03	19.84	19.84	19.39	20.12	19.97	19.8	20.16	0.51	1.02811	0.51	1.12506
F1LQ90 (+2)	Tcf4	Transcription factor 4 OS=Rattus norvegicus OX=10116 GN=Tcf4 PE=1 SV=3	63 kDa	18.71	18.32	18.64	18.54	18.66	18.49	19.3	18.31	18.96	0.87	1.00696	0.34	1.1487
P02770	Alb	Serum albumin OS=Rattus norvegicus OX=10116 GN=Alb PE=1 SV=2	69 kDa	18.55	18.93	19	18.92	18.76	19.1	18.95	18.95	19.27	0.0018	1.07177	0.00025	1.07923
Q5PQK5 (+1)	Rdx	Radixin OS=Rattus norvegicus OX=10116 GN=Rdx PE=2 SV=1	69 kDa	18.44	18.73	18.78	18.73	18.57	18.69	18.82	18.93	18.85	0.57	1.00696	< 0.0001	1.1487
P31000	Vim	Vimentin OS=Rattus norvegicus OX=10116 GN=Vim PE=1 SV=2	54 kDa	18.39	18.64	18.25	18.37	18.13	18.44	18.83	18.69	18.36	0.0061	0.933033	< 0.0001	1.23971
P08011	Mgst1	Microsomal glutathione S-transferase 1 OS=Rattus norvegicus OX=10116 GN=Mgst1 PE=1 SV=3	17 kDa	18.36	18.29	18.75	18.33	18.77	18.21	18.76	18.73	18.54	0.89	0.993092	0.1	1.17283
P22734 (+1)	Comt	Catechol O-methyltransferase OS=Rattus norvegicus OX=10116 GN=Comt PE=1 SV=2	30 kDa	18.28	18.12	18.02	18.12	18.07	18.11	18.38	18.33	18.35	0.11	0.965936	< 0.0001	1.19748
Q6P9U0	Serpinb6a	Serine (Or cysteine) peptidase inhibitor, clade B, member 6a OS=Rattus norvegicus OX=10116 GN=Serpinb6a PE=1 SV=1	43 kDa	17.78	18.18	18.2	18.09	18.08	18.03	18.25	18.22	18.39	0.14	0.993092	< 0.0001	1.16473
F1LQC3	Col12a1	Collagen alpha-1(XII) chain (Fragment) OS=Rattus norvegicus GN=Col12a1 PE=4 SV=2	?	17.76	17.44	18.64	17.48	17.97	17.82	18.02	17.61	18.64	0.84	0.959264	0.0001	1.20581
D3ZW49	Tmem9b	TMEM9 domain family, member B OS=Rattus norvegicus OX=10116 GN=Tmem9b PE=1 SV=1	14 kDa	17.64	17.33	17.45	17.34	17.62	17.44	17.81	17.45	17.75	0.83	1	0.13	1.15669
D4ABT8	Hnrnpul2	Heterogeneous nuclear ribonucleoprotein U-like 2 OS=Rattus norvegicus OX=10116 GN=Hnrnpul2 PE=1 SV=1	85 kDa	17.61	17.82	17.64	17.7	17.62	17.88	17.84	17.99	17.87	0.098	1.02811	< 0.0001	1.12506
P02651	Apoa4	Apolipoprotein A-IV OS=Rattus norvegicus OX=10116 GN=Apoa4 PE=1 SV=2	44 kDa	17.6	17.7	17.48	17.64	17.68	17.57	17.96	17.8	17.68	0.1	1.02811	< 0.0001	1.13288
Q499P2	Lta4h	Leukotriene A(4) hydrolase OS=Rattus norvegicus OX=10116 GN=Lta4h PE=1 SV=1	69 kDa	17.57	17.51	17.87	17.79	18.05	17.77	17.83	17.71	18.08	< 0.0001	1.16473	0.86	0.993092
Q99P74	Rab27b	Ras-related protein Rab-27B OS=Rattus norvegicus OX=10116 GN=Rab27b PE=2 SV=3	25 kDa	17.53	17.28	17.52	17.35	17.37	17.58	17.77	17.8	17.36	0.96	0.993092	0.1	1.16473
D4A882 (+1)	Pcca	Propionyl-CoA carboxylase alpha chain, mitochondrial OS=Rattus norvegicus GN=Pcca PE=4 SV=2	?	17.53	17.25	17.45	17.74	17.4	17.11	17.23	17.76	17.8	0.87	1	0.34	1.15669
Q5XID1	Ciapin1	Anamorsin OS=Rattus norvegicus OX=10116 GN=Ciapin1 PE=1 SV=1	33 kDa	17.42	18.11	17.34	18.03	17.69	18.12	17.91	17.25	17.95	0.28	1.31951	0.28	0.870551
F1LQ48	Hnrnpl	Heterogeneous nuclear ribonucleoprotein L OS=Rattus norvegicus OX=10116 GN=Hnrnpl PE=1 SV=2	68 kDa	17.34	17.65	17.18	17.38	17.35	17.6	17.54	17.69	17.56	0.15	1.04247	< 0.0001	1.10957
D4A678	Spta1	Spectrin, alpha, erythrocytic 1 OS=Rattus norvegicus OX=10116 GN=Spta1 PE=1 SV=3	280 kDa	17.19	17.32	17.84	17.42	17.43	17.55	17.36	18.02	17.59	< 0.0001	1.04247	< 0.0001	1.10957
Q9R0T4	Cdh1	Cadherin-1 OS=Rattus norvegicus OX=10116 GN=Cdh1 PE=1 SV=1	99 kDa	16.94	16.96	17.16	16.99	17.12	16.82	17.26	17.16	17.31	0.32	0.972655	< 0.0001	1.18921
Q6P7S1	Asah1	Acid ceramidase OS=Rattus norvegicus OX=10116 GN=Asah1 PE=1 SV=1	44 kDa	16.92	16.84	17.06	17.01	17.14	16.95	17.14	17.16	17.15	0.017	1.06437	0.005	1.08673
P52873	Pc	Pyruvate carboxylase, mitochondrial OS=Rattus norvegicus OX=10116 GN=Pc PE=1 SV=2	130 kDa	16.91	16.62	16.59	16.73	16.78	16.62	16.9	16.89	16.95	0.23	1.00696	< 0.0001	1.1487
F1M392	Limch1	LIM and calponin homology domains 1 OS=Rattus norvegicus OX=10116 GN=Limch1 PE=1 SV=2	122 kDa	16.88	16.94	17.15	16.78	16.92	16.95	17.21	17.05	17.32	< 0.0001	0.933033	< 0.0001	1.23971
D4A4X4	Cgn	Cingulin OS=Rattus norvegicus OX=10116 GN=Cgn PE=1 SV=2	137 kDa	16.73	16.96	16.97	17.03	16.72	16.71	17.11	17.17	17.03	0.11	0.952638	< 0.0001	1.21419
Q06C60	Bola1	BolA family member 1 OS=Rattus norvegicus OX=10116 GN=Bola1 PE=1 SV=1	14 kDa	16.65	17.08	16.52	17.14	17.06	16.74	16.86	16.72	17.49	0.28	1.18921	0.83	0.972655
P30835 (+1)	Pfkl	ATP-dependent 6-phosphofructokinase, liver type OS=Rattus norvegicus OX=10116 GN=Pfkl PE=1 SV=3	85 kDa	16.21	16.33	16.19	16.38	16.32	16.22	16.48	16.32	16.58	0.045	1.04247	0.00015	1.10957
G3V7L9 (+1)	Luzp1	Leucine zipper protein 1 OS=Rattus norvegicus OX=10116 GN=Luzp1 PE=1 SV=1	120 kDa	16.21	16.22	16.32	16.19	16.1	16.17	16.42	16.42	16.55	0.05	0.939523	0.05	1.23971
A0MZ67 (+1)	Shtn1	Shootin-1 OS=Rattus norvegicus OX=10116 GN=Shtn1 PE=1 SV=1	71 kDa	16.16	16.22	16.14	16.31	16.22	16.23	16.41	16.18	16.65	0.3	1.04972	0.11	1.10191
P97636 (+2)	Il18	Interleukin-18 OS=Rattus norvegicus OX=10116 GN=Il18 PE=2 SV=1	22 kDa	16.05	15.19	15.53	15.46	16.02	15.61	15.74	15.45	16.17	0.83	1.08673	0.83	1.06437
F1LQ24 (+1)	Arhgap27	Rho GTPase-activating protein 27 OS=Rattus norvegicus OX=10116 GN=Arhgap27 PE=1 SV=1	97 kDa	15.87	16.07	15.82	16.09	15.96	16.07	16.09	16.1	16.19	0.13	1.08673	0.05	1.06437
D3ZWA8	Appl1	Adaptor protein, phosphotyrosine-interacting with PH domain and leucine zipper 1 OS=Rattus norvegicus OX=10116 GN=Appl1 PE=1 SV=3	75 kDa	15.51	15.57	15.64	15.73	15.6	15.54	15.75	15.65	15.95	0.69	1.03526	0.12	1.12506
G3V6E7 (+1)	Fmod	Fibromodulin OS=Rattus norvegicus OX=10116 GN=Fmod PE=4 SV=1	43 kDa	15.33	16.68	16.42	16.57	16.27	16.7	16.4	16.56	16.6	0.099	1.15669	0.98	1
Q5BJZ4 (+1)	Surf6	Surfeit 6 OS=Rattus norvegicus OX=10116 GN=Surf6 PE=1 SV=1	41 kDa	14.8	15.29	15.04	15.27	14.85	15.4	15.18	15.17	15.41	0.34	1.11729	0.63	1.02811
F1LRV6 (+1)	Gmpr	GMP reductase OS=Rattus norvegicus OX=10116 GN=Gmpr PE=3 SV=1	37 kDa	14.54	14.72	14.28	14.62	14.59	14.67	14.73	14.39	14.98	0.51	1.08673	0.51	1.05702
D3ZTP0	Aldh1l2	10-formyltetrahydrofolate dehydrogenase OS=Rattus norvegicus OX=10116 GN=Aldh1l2 PE=1 SV=3	102 kDa	14.38	15.15	14.79	14.99	15.46	15.23	15.53	13.91	15.08	0.0062	1.34723	0.31	0.858565
D3ZVF3	Pik3c2b	Phosphatidylinositol-4-phosphate 3-kinase, catalytic subunit type 2 beta OS=Rattus norvegicus OX=10116 GN=Pik3c2b PE=3 SV=1	183 kDa	14.02	14.53	14.17	14.52	14.14	14.47	14.37	14.32	14.58	0.83	1.13288	0.83	1.02101
Q9QYA5 (+1)	Tmf1	TATA element modulatory factor OS=Rattus norvegicus OX=10116 GN=Tmf1 PE=2 SV=1	90 kDa	13.99	14.45	14.25	14.09	14.02	14.23	14.41	14.18	14.74	0.51	0.920188	0.13	1.25701
D3ZVN5	RGD1565616	RCG26366 OS=Rattus norvegicus OX=10116 GN=RGD1565616 PE=4 SV=1	132 kDa	13.6	13.56	13.49	13.43	13.28	13.78	13.63	13.66	14.04	0.51	0.952638	0.28	1.21419
Q499U6	Nsmce1	Non-structural maintenance of chromosomes element 1 homolog OS=Rattus norvegicus OX=10116 GN=Nsmce1 PE=2 SV=2	31 kDa	13.47	13.4	13.44	13.97	13.54	13.61	13.76	13.35	13.78	0.05	1.19748	0.83	0.965936
D4A3V3	Parp12	Poly (ADP-ribose) polymerase family, member 12 OS=Rattus norvegicus OX=10116 GN=Parp12 PE=1 SV=2	79 kDa	12.89	12.46	12.42	12.68	12.62	12.65	12.42	13.21	12.76	0.15	1.07177	0.57	1.07923
P56522	Fdxr	NADPH:adrenodoxin oxidoreductase, mitochondrial OS=Rattus norvegicus OX=10116 GN=Fdxr PE=1 SV=1	54 kDa	12.85	12.46	12.26	12.45	12.62	12.34	12.9	12.48	12.81	0.83	0.97942	0.13	1.18099
B2GUW2	Arhgef16	LOC687105 protein OS=Rattus norvegicus OX=10116 GN=Arhgef16 PE=1 SV=1	80 kDa	12.81	12.65	12.53	12.8	12.79	12.58	12.96	12.47	13.19	0.83	1.04972	0.51	1.10191
M0R9B9	rCG_52671	UBX domain-containing protein 7 OS=Rattus norvegicus OX=10116 GN=rCG_52671 PE=1 SV=2	55 kDa	11.97	12.66	12.53	12.81	12.94	12.96	12.67	12.4	12.84	0.05	1.39474	0.13	0.835088
Q5KTC7	Naaa	N-acylethanolamine-hydrolyzing acid amidase OS=Rattus norvegicus OX=10116 GN=Naaa PE=1 SV=1	40 kDa	17.94	17.69	17.7	17.92	18.26	18.06	18.08	17.83	18.03	0.016	1.23114	0.34	0.939523
D3ZIL6	Echdc2	Enoyl CoA hydratase domain-containing 2 OS=Rattus norvegicus OX=10116 GN=Echdc2 PE=1 SV=1	32 kDa	17.62	17.25	17.47	17.51	17.7	17.42	17.46	17.68	17.86	0.15	1.06437	0.15	1.08673
Q6B345	S100a11	Protein S100-A11 OS=Rattus norvegicus OX=10116 GN=S100a11 PE=3 SV=1	11 kDa	18.78	18.67	19.09	18.78	18.96	18.61	18.95	19.04	19.2	0.44	0.959264	0.0066	1.20581
Q4V898	Rbmx	RNA-binding motif protein, X chromosome OS=Rattus norvegicus OX=10116 GN=Rbmx PE=1 SV=1	42 kDa	15.95	16.25	16.29	15.99	16.02	16.24	16.43	16.36	16.39	0.16	0.933033	0.00028	1.23114
P17164	Fuca1	Tissue alpha-L-fucosidase OS=Rattus norvegicus OX=10116 GN=Fuca1 PE=1 SV=1	53 kDa	17.03	17.06	16.85	17.33	17.41	17.15	17.26	16.93	17.35	< 0.0001	1.24833	0.21	0.926588
Q9R1T3	Ctsz	Cathepsin Z OS=Rattus norvegicus OX=10116 GN=Ctsz PE=1 SV=2	34 kDa	19.41	19.07	19.06	19.4	19.73	19.47	19.51	19.26	19.39	< 0.0001	1.27456	0.021	0.907519
O89035	Slc25a10	Mitochondrial dicarboxylate carrier OS=Rattus norvegicus OX=10116 GN=Slc25a10 PE=1 SV=1	31 kDa	17.94	17.92	17.77	17.89	18.14	17.78	18.14	17.99	18.15	0.39	1.04247	0.028	1.10957
D3ZTE0	F12	Coagulation factor XII OS=Rattus norvegicus OX=10116 GN=F12 PE=2 SV=1	66 kDa	15.91	16.28	16.33	16.2	16.1	16.32	16.52	16.3	16.4	0.99	1.00696	0.00018	1.1487
Q6URK4	Hnrnpa3	Heterogeneous nuclear ribonucleoprotein A3 OS=Rattus norvegicus OX=10116 GN=Hnrnpa3 PE=1 SV=1	40 kDa	18.08	18.31	17.77	18.07	17.99	18.23	18.28	18.35	18.16	0.41	1.03526	< 0.0001	1.11729
D3ZCD0	Tek	Endothelial-specific receptor tyrosine kinase OS=Rattus norvegicus OX=10116 GN=Tek PE=1 SV=1	126 kDa	16.52	16.32	16.83	16.47	16.5	16.41	16.7	17.02	16.62	0.086	0.939523	< 0.0001	1.23114
Q9QZK8	Dnase2	Deoxyribonuclease-2-alpha OS=Rattus norvegicus OX=10116 GN=Dnase2 PE=2 SV=1	38 kDa	17.71	17.31	17.39	17.27	17.72	17.44	17.74	17.54	17.71	0.89	1.00696	0.058	1.14076
P30919	Aga	N(4)-(Beta-N-acetylglucosaminyl)-L-asparaginase OS=Rattus norvegicus OX=10116 GN=Aga PE=1 SV=2	37 kDa	17.48	17.38	17.35	17.51	17.59	17.6	17.52	17.41	17.97	0.0023	1.11729	0.76	1.02811
P01015	Agt	Angiotensinogen OS=Rattus norvegicus OX=10116 GN=Agt PE=1 SV=1	52 kDa	15.45	15.65	15.55	15.56	15.61	15.54	15.52	15.62	16.31	0.44	1.01396	0.054	1.13288
Q63279	Krt19	Keratin, type I cytoskeletal 19 OS=Rattus norvegicus OX=10116 GN=Krt19 PE=1 SV=2	45 kDa	18.29	18.51	18.6	18.64	18.37	18.24	18.64	18.92	18.49	0.086	0.959264	< 0.0001	1.20581
G3V712	Krt7	Keratin complex 2, basic, gene 7, isoform CRA_a OS=Rattus norvegicus OX=10116 GN=Krt7 PE=1 SV=1	51 kDa	18.18	18.39	18.55	18.64	18.3	18.15	18.57	18.75	18.42	0.58	0.986233	< 0.0001	1.16473
Q5XIP1	Pelo	Protein pelota homolog OS=Rattus norvegicus OX=10116 GN=Pelo PE=1 SV=1	43 kDa	17.98	17.97	17.8	17.88	17.98	17.98	18.13	17.88	18.26	0.52	1.02101	0.055	1.11729
O54861 (+1)	Sort1	Sortilin OS=Rattus norvegicus OX=10116 GN=Sort1 PE=1 SV=3	91 kDa	17.86	17.58	17.96	17.64	17.82	17.64	17.99	17.9	18.16	0.016	0.933033	< 0.0001	1.23114
P43244	Matr3	Matrin-3 OS=Rattus norvegicus OX=10116 GN=Matr3 PE=1 SV=2	94 kDa	17.51	17.75	17.6	17.6	17.54	17.83	17.87	17.61	18.06	0.39	1.02811	< 0.0001	1.12506
Q5U2U3	Parp3	Poly [ADP-ribose] polymerase OS=Rattus norvegicus OX=10116 GN=Parp3 PE=1 SV=1	59 kDa	17.48	17.47	17.44	17.56	17.6	17.39	17.67	17.5	17.85	0.025	1.03526	0.0025	1.10191
P20059	Hpx	Hemopexin OS=Rattus norvegicus OX=10116 GN=Hpx PE=1 SV=3	51 kDa	17.43	18	17.88	18.27	17.86	17.99	18.01	17.92	18.07	< 0.0001	1.18099	0.39	0.972655
F1M6M6	Tcp11x2	T-complex 11 family, X-linked 2 OS=Rattus norvegicus OX=10116 GN=Tcp11x2 PE=4 SV=3	48 kDa	17	17.43	17.22	18.79	17.15	17.38	17.31	17.14	19.11	0.51	1.18099	0.83	0.965936
F1LQI1 (+2)	Hagh	Hydroxyacyl glutathione hydrolase OS=Rattus norvegicus OX=10116 GN=Hagh PE=1 SV=2	34 kDa	16.6	16.8	16.69	16.71	16.73	16.84	16.75	16.79	17.17	0.28	1.04247	0.28	1.09429
M0R849		Uncharacterized protein (Fragment) OS=Rattus norvegicus PE=4 SV=1	?	16.5	16.36	16.35	16.23	16.3	16.5	16.58	16.27	16.98	0.28	0.959264	0.28	1.19748
Q2TGK3	Zdhhc3	Palmitoyltransferase OS=Rattus norvegicus OX=10116 GN=Zdhhc3 PE=2 SV=1	34 kDa	16.23	15.74	15.94	15.91	16.1	15.89	16.22	16.16	16.1	1	1	0.025	1.1487
F1LWE6	Msi2	Musashi RNA-binding protein 2 OS=Rattus norvegicus OX=10116 GN=Msi2 PE=1 SV=3	30 kDa	15.94	16.19	15.58	16.03	15.86	16.05	16.02	16.38	15.97	0.67	1.03526	0.12	1.10957
G3V9I8 (+1)	Rhag	Ammonium transporter Rh type A OS=Rattus norvegicus OX=10116 GN=Rhag PE=1 SV=1	49 kDa	15.87	16.03	16.73	16.22	16.07	16.36	15.81	16.78	16.33	0.51	1.06437	0.83	1.07923
Q9JMI1	Aacs	Acetoacetyl-CoA synthetase OS=Rattus norvegicus OX=10116 GN=Aacs PE=1 SV=1	75 kDa	15.76	16.19	15.43	16.02	16.08	15.93	15.82	15.8	16.53	0.23	1.17283	0.23	0.97942
D3ZHL6	Map4k5	Mitogen-activated protein kinase kinase kinase kinase OS=Rattus norvegicus OX=10116 GN=Map4k5 PE=1 SV=2	95 kDa	15.7	15.8	15.87	15.73	15.91	15.83	15.97	15.76	16.25	0.26	1.02101	0.11	1.11729
A0A096MJV2 (+2)	Pdzd11	PDZ domain-containing 11 (Fragment) OS=Rattus norvegicus OX=10116 GN=Pdzd11 PE=1 SV=1	15 kDa	15.53	15.73	15.56	15.72	15.61	15.59	15.63	15.79	16.01	0.51	1.02101	0.13	1.12506
D4A318 (+3)	Pld1	Phospholipase OS=Rattus norvegicus OX=10116 GN=Pld1 PE=1 SV=2	119 kDa	15.42	15.12	15.35	15.23	15.66	15.32	15.6	15.27	15.58	0.34	1.08673	0.52	1.05702
D4A899	Vps13a	Vacuolar protein sorting 13 homolog A OS=Rattus norvegicus OX=10116 GN=Vps13a PE=1 SV=2	267 kDa	14.95	14.97	14.96	14.78	14.91	14.9	15.4	14.93	15.55	0.078	0.939523	0.055	1.22264
Q3L7M0 (+1)	Ggta1	N-acetyllactosaminide alpha-1,3-galactosyltransferase OS=Rattus norvegicus OX=10116 GN=Ggta1 PE=1 SV=2	44 kDa	14.61	14.18	14.38	14.21	14.56	14.07	14.76	14.15	14.72	0.51	0.920188	0.28	1.24833
F1LSP9	Fggy	FGGY carbohydrate kinase domain-containing OS=Rattus norvegicus OX=10116 GN=Fggy PE=1 SV=1	60 kDa	14.61	14.82	14.6	14.82	15.2	14.64	14.86	14.53	15.22	0.2	1.12506	0.87	1.02101
O88275 (+1)	Pparg	Peroxisome proliferator-activated receptor gamma OS=Rattus norvegicus OX=10116 GN=Pparg PE=1 SV=2	58 kDa	14.14	14.21	13.95	14.45	14.35	14.33	14.39	13.93	14.48	0.05	1.20581	0.83	0.952638
D3ZDD7 (+1)	Strbp	Spermatid perinuclear RNA binding protein, isoform CRA_a OS=Rattus norvegicus OX=10116 GN=Strbp PE=1 SV=1	74 kDa	13.94	14.88	13.7	14.6	13.87	14.63	14.24	14.23	14.27	0.83	1.31951	0.51	0.870551
O55000 (+1)	Ppp1r10	Serine/threonine-protein phosphatase 1 regulatory subunit 10 OS=Rattus norvegicus OX=10116 GN=Ppp1r10 PE=1 SV=1	93 kDa	13.84	14.11	13.91	13.9	13.76	14.1	14.17	14.09	14.18	0.96	1	0.12	1.1487
B2GV08	Ap1s2	AP complex subunit sigma OS=Rattus norvegicus OX=10116 GN=Ap1s2 PE=2 SV=1	19 kDa	13.7	13.66	13.71	13.84	13.76	13.71	14.1	13.8	13.71	0.47	1.04972	0.34	1.08673
D3ZNI4	FAM120C	Protein FAM120C (Fragment) OS=Rattus norvegicus GN=FAM120C PE=4 SV=2	?	12.48	12.41	12.91	12.59	12.89	12.82	12.86	12.78	12.73	0.51	1.14076	0.83	1.01396
D3Z9I4	Gins3	GINS complex subunit 3 OS=Rattus norvegicus OX=10116 GN=Gins3 PE=4 SV=1	24 kDa	10.78	12.34	10.75	12.06	11.45	11.97	11.64	10.98	11	0.51	1.87905	0.13	0.615572
Q32KJ6	Galns	N-acetylgalactosamine-6-sulfatase OS=Rattus norvegicus OX=10116 GN=Galns PE=1 SV=1	58 kDa	16.41	16.25	16.29	16.43	16.7	16.49	16.51	16.29	16.82	0.00043	1.16473	0.73	0.986233
Q66H15	Rmdn3	Regulator of microtubule dynamics protein 3 OS=Rattus norvegicus OX=10116 GN=Rmdn3 PE=1 SV=1	52 kDa	15.73	15.56	15.75	15.81	15.76	15.63	15.89	15.8	15.97	0.31	1.04247	0.07	1.10191
G3V679	Tfrc	Transferrin receptor protein 1 OS=Rattus norvegicus OX=10116 GN=Tfrc PE=1 SV=1	86 kDa	15.66	15.91	15.83	15.95	16	15.84	17.21	15.85	15.72	0.0003	1.09429	0.86	1.04972
Q6AY09	Hnrnph2	Heterogeneous nuclear ribonucleoprotein H2 OS=Rattus norvegicus OX=10116 GN=Hnrnph2 PE=1 SV=1	49 kDa	17.2	17.25	17.09	17.05	17.16	17.22	17.47	17.23	17.45	0.44	0.97942	0.00084	1.17283
D3ZIF0	Zfp512	Zinc finger protein 512 OS=Rattus norvegicus OX=10116 GN=Zfp512 PE=1 SV=1	64 kDa	17.01	17.1	17.25	17.19	17.12	17.3	17.38	17.19	17.4	0.15	1.05702	0.054	1.08673
O35179 (+1)	Sh3gl2	Endophilin-A1 OS=Rattus norvegicus OX=10116 GN=Sh3gl2 PE=1 SV=2	40 kDa	13.89	14.14	13.95	14.06	14.08	14.13	14.18	14.08	14.31	0.052	1.07177	0.085	1.07177
D3ZBM3	Fech	Ferrochelatase OS=Rattus norvegicus OX=10116 GN=Fech PE=1 SV=1	48 kDa	16.38	16.07	16.03	16.27	16.17	16.2	16.53	16.18	16.39	0.11	1.04247	0.031	1.10957
G3V8L9	Cavin1	Caveolae-associated protein 1 OS=Rattus norvegicus OX=10116 GN=Cavin1 PE=1 SV=1	44 kDa	18.2	18.46	18.52	18.42	18.17	18.27	18.54	18.84	18.3	0.00086	0.926588	< 0.0001	1.24833
Q497B0	Nit2	Omega-amidase NIT2 OS=Rattus norvegicus OX=10116 GN=Nit2 PE=1 SV=1	31 kDa	16.2	16.15	16.39	16.31	16.28	16.29	16.28	16.42	16.66	0.12	1.03526	0.015	1.10957
Q920A6	Scpep1	Retinoid-inducible serine carboxypeptidase OS=Rattus norvegicus OX=10116 GN=Scpep1 PE=2 SV=1	51 kDa	16.96	16.75	16.64	16.98	17.09	16.93	16.98	16.74	17.2	< 0.0001	1.17283	0.45	0.97942
F1M964 (+2)	Pmpca	Mitochondrial-processing peptidase subunit alpha OS=Rattus norvegicus OX=10116 GN=Pmpca PE=1 SV=2	58 kDa	16.28	16.02	15.98	16.14	16.16	16.02	16.22	16.2	16.39	0.72	1.01396	0.038	1.12506
Q6AYS3	Ctsa	Carboxypeptidase OS=Rattus norvegicus OX=10116 GN=Ctsa PE=1 SV=1	51 kDa	16.29	15.97	16.12	16.15	16.4	16.38	16.27	16.17	16.53	0.021	1.1487	0.96	0.993092
B1H224	Pwwp3a	PWWP domain-containing DNA repair factor 3A OS=Rattus norvegicus OX=10116 GN=Pwwp3a PE=1 SV=1	78 kDa	19.45	19.54	19.41	19.58	19.56	19.74	19.73	19.29	19.92	0.05	1.11729	0.83	1.02101
B0BN41 (+1)	RGD1565410	RGD1565410 protein OS=Rattus norvegicus OX=10116 GN=RGD1565410 PE=2 SV=1	14 kDa	18.86	18.04	18.44	17.82	18.67	17.81	18.37	18.9	18.67	0.28	0.737135	0.28	1.53688
Q6IN24	Lgals8	Galectin OS=Rattus norvegicus OX=10116 GN=Lgals8 PE=1 SV=1	36 kDa	18.75	18.44	19	18.44	18.68	18.66	18.77	19.16	18.87	0.51	0.907519	0.05	1.25701
P11232	Txn	Thioredoxin OS=Rattus norvegicus OX=10116 GN=Txn PE=1 SV=2	12 kDa	18.34	18.32	18.37	18.29	18.49	18.36	18.48	18.47	18.62	0.31	1.02811	0.00098	1.10191
D3ZIM6	Rnasek	Ribonuclease K OS=Rattus norvegicus OX=10116 GN=Rnasek PE=1 SV=2	11 kDa	18.24	17.68	18.15	17.39	18.54	17.31	18.34	17.93	18.39	0.51	0.702222	0.51	1.6245
Q6IN37 (+1)	Gm2a	GM2 ganglioside activator OS=Rattus norvegicus OX=10116 GN=Gm2a PE=1 SV=1	21 kDa	18.19	17.65	17.64	17.77	18.42	18.02	18.04	17.75	18.12	0.026	1.20581	0.37	0.939523
Q3KR94	Vtn	Vitronectin OS=Rattus norvegicus OX=10116 GN=Vtn PE=1 SV=1	55 kDa	18.06	18.28	18.27	18.33	18.2	18.39	18.29	18.48	18.42	0.0051	1.07177	0.022	1.06437
Q3SWU3	Hnrnpdl	Heterogeneous nuclear ribonucleoprotein D-like OS=Rattus norvegicus OX=10116 GN=Hnrnpdl PE=1 SV=1	35 kDa	17.73	18.1	17.23	17.72	17.66	18.1	17.93	17.89	17.86	0.51	1.07923	0.13	1.05702
P29067	Arrb2	Beta-arrestin-2 OS=Rattus norvegicus OX=10116 GN=Arrb2 PE=1 SV=1	46 kDa	17.64	17.88	18.08	18	18.12	18.24	18.16	17.99	18.03	0.13	1.18921	0.51	0.959264
D3ZUK4 (+1)	Trim33	Tripartite motif-containing 33 OS=Rattus norvegicus OX=10116 GN=Trim33 PE=1 SV=3	124 kDa	17.05	17.27	17.15	17.25	17.05	17.12	17.31	17.46	17.26	0.57	0.986233	0.019	1.15669
P22062	Pcmt1	Protein-L-isoaspartate(D-aspartate) O-methyltransferase OS=Rattus norvegicus OX=10116 GN=Pcmt1 PE=1 SV=2	25 kDa	17.12	17.19	17.32	17.28	17.2	17.38	17.31	17.44	17.46	0.028	1.04972	0.0043	1.08673
D3ZLD6	Gngt2	Guanine nucleotide-binding protein subunit gamma OS=Rattus norvegicus OX=10116 GN=Gngt2 PE=1 SV=1	8 kDa	17.03	16.87	16.92	17.01	16.99	16.67	17.31	17.15	16.89	0.83	0.972655	0.28	1.17283
F8WFS9 (+1)	Add2	Beta-adducin OS=Rattus norvegicus OX=10116 GN=Add2 PE=1 SV=1	81 kDa	16.94	16.6	17.05	17.05	16.7	16.9	16.66	17.42	17.07	1	1.01396	0.42	1.12506
Q6XDA0	Sptb	Spectrin beta chain OS=Rattus norvegicus OX=10116 GN=Sptb PE=1 SV=1	246 kDa	16.74	16.88	17.39	17.03	16.96	17.12	16.9	17.52	17.16	< 0.0001	1.03526	< 0.0001	1.10191
D4ABK7	Hnrnph3	Heterogeneous nuclear ribonucleoprotein H3 (2H9) (Predicted), isoform CRA_c OS=Rattus norvegicus OX=10116 GN=Hnrnph3 PE=1 SV=1	37 kDa	16.7	16.83	16.61	16.7	16.58	16.9	16.89	17.02	16.8	0.97	1.00696	0.0014	1.13288
Q8CHJ4	Yy1	Transcription factor YY1 OS=Rattus norvegicus OX=10116 GN=Yy1 PE=1 SV=1	44 kDa	16.67	16.68	16.72	16.84	16.61	16.82	16.84	16.7	17.18	0.42	1.04247	0.42	1.09429
B2RYK9 (+2)	Dmkn	Dmkn protein OS=Rattus norvegicus OX=10116 GN=Dmkn PE=2 SV=1	52 kDa	16.64	16.91	16.44	16.88	16.77	16.81	17.03	16.28	17.01	0.51	1.11729	0.51	1.02811
D4ADM8	Rhod	Ras homolog family member D OS=Rattus norvegicus OX=10116 GN=Rhod PE=1 SV=1	24 kDa	16.54	16.22	16.48	16.14	16.46	16.25	16.63	16.4	16.76	0.28	0.913831	0.13	1.25701
D4A1W5 (+3)	Rbm4	RCG48334, isoform CRA_b OS=Rattus norvegicus OX=10116 GN=Rbm4 PE=1 SV=2	40 kDa	16.52	17.12	17	17.06	16.98	17.36	16.86	17.31	17.13	0.51	1.16473	0.83	0.97942
D3ZSY8	Tbc1d10b	TBC1 domain family, member 10b OS=Rattus norvegicus OX=10116 GN=Tbc1d10b PE=1 SV=1	87 kDa	16.52	16.44	16.68	16.55	16.62	16.65	16.64	16.63	16.92	0.23	1.04247	0.17	1.09429
D3ZCL3 (+1)	Snrpc	U1 small nuclear ribonucleoprotein C OS=Rattus norvegicus OX=10116 GN=Snrpc PE=3 SV=1	17 kDa	16.35	16.55	16.26	16.39	16.26	16.67	16.56	16.61	16.56	0.63	1.02811	0.26	1.10957
O35293	Cyp2f2	Cytochrome P450 2F2 OS=Rattus norvegicus OX=10116 GN=Cyp2f2 PE=2 SV=1	56 kDa	16.08	16.22	15.74	16.21	15.94	15.51	16.24	16.98	15.46	0.14	0.920188	0.037	1.23971
Q675A5	Pla2g15	Group XV phospholipase A2 OS=Rattus norvegicus OX=10116 GN=Pla2g15 PE=1 SV=1	47 kDa	16.06	15.84	15.93	16	16.38	16.24	16	15.95	16.5	0.13	1.20581	0.83	0.939523
B3GS92 (+6)		Molybdopterin molybdenumtransferase OS=Rattus norvegicus OX=10116 PE=2 SV=1	79 kDa	15.57	15.89	15.61	15.91	15.75	15.7	15.81	15.78	16.05	0.28	1.07177	0.28	1.06437
D4ABN8 (+1)	Xrn1	5'-3' exoribonuclease 1 OS=Rattus norvegicus OX=10116 GN=Xrn1 PE=1 SV=2	195 kDa	15.37	15.16	14.97	15.48	15.28	15.3	15.41	15.26	15.44	0.28	1.12506	0.83	1.01396
Q5XID6	Sgcg	Sarcoglycan, gamma OS=Rattus norvegicus OX=10116 GN=Sgcg PE=2 SV=1	32 kDa	15.3	15.66	16.04	15.85	15.69	15.82	15.84	15.64	16.1	0.27	1.08673	0.45	1.04972
G3V656	LOC100910540	Methylphosphate-capping enzyme OS=Rattus norvegicus OX=10116 GN=LOC100910540 PE=1 SV=1	72 kDa	15.22	15.52	15.32	15.34	15.16	15.46	15.59	15.49	15.53	0.83	0.97942	0.05	1.15669
Q9Z340	Pard3	Partitioning defective 3 homolog OS=Rattus norvegicus OX=10116 GN=Pard3 PE=1 SV=1	149 kDa	15.19	15.31	15.37	15.44	15.27	15.19	15.37	15.51	15.55	0.83	1.00696	0.13	1.13288
Q8R424	Stambp	STAM-binding protein OS=Rattus norvegicus OX=10116 GN=Stambp PE=2 SV=1	49 kDa	14.96	14.96	14.84	15.43	15.23	15.1	15.23	15.43	14.88	0.013	1.22264	0.26	0.933033
B2GUX5	Nt5c3a	5'-nucleotidase OS=Rattus norvegicus OX=10116 GN=Nt5c3a PE=1 SV=1	34 kDa	14.47	14.15	14.2	14.53	14.21	14.29	14.4	14.43	14.53	0.42	1.04972	0.078	1.08673
D4A4E8	Nthl1	Endonuclease III-like protein 1 OS=Rattus norvegicus OX=10116 GN=Nthl1 PE=3 SV=1	34 kDa	14.42	14	14.18	14.77	14.25	14.16	14.2	14.41	14.55	0.51	1.11729	0.83	1.02101
P18757 (+1)	Cth	Cystathionine gamma-lyase OS=Rattus norvegicus OX=10116 GN=Cth PE=1 SV=2	44 kDa	14.12	14.72	14.46	14.43	14.48	14.13	14.52	14.73	14.7	0.42	0.933033	0.037	1.21419
D4A071	Serhl2	Serine hydrolase-like 2 OS=Rattus norvegicus OX=10116 GN=Serhl2 PE=4 SV=1	35 kDa	12.63	13.72	13.67	14.32	14.02	13.91	13.65	13.64	13.86	0.05	1.46409	0.05	0.779165
D3ZJ29	Zfp512b	Uridine kinase-like 1 (Predicted) OS=Rattus norvegicus OX=10116 GN=Zfp512b PE=4 SV=1	96 kDa	12.58	13.02	12.59	13.2	13.02	13.09	12.86	12.99	12.87	0.05	1.31039	0.05	0.870551
D3ZM54	Rbm12b	RNA-binding motif protein 12B OS=Rattus norvegicus OX=10116 GN=Rbm12b PE=1 SV=1	97 kDa	12.44	12.83	12.74	12.67	12.38	12.75	12.88	12.65	13.04	0.51	0.946058	0.28	1.20581
Q5XIA4 (+1)	Cnot10	CCR4-NOT transcription complex subunit 10 OS=Rattus norvegicus OX=10116 GN=Cnot10 PE=2 SV=1	82 kDa	11.99	12	11.95	12.59	11.89	11.91	11.43	12.39	12.29	0.51	1.06437	0.83	1.07177
B2RYQ7 (+1)	Taf13	RCG28395, isoform CRA_b OS=Rattus norvegicus OX=10116 GN=Taf13 PE=2 SV=1	14 kDa	11.74	12.3	12.04	12.01	12.37	12.18	12.2	11.98	12.5	0.51	1.10957	0.83	1.02101
D4ACL2	Ttc38	Tetratricopeptide repeat domain 38 OS=Rattus norvegicus OX=10116 GN=Ttc38 PE=1 SV=2	57 kDa	14.28	14.37	14.34	14.46	14.53	14.39	14.34	14.42	14.84	0.085	1.08673	0.57	1.04972
P84586	Rbmxrtl	RNA-binding motif protein, X chromosome retrogene-like OS=Rattus norvegicus OX=10116 GN=Rbmxrtl PE=1 SV=1	42 kDa	17.16	17.5	17.53	17.4	17.08	17.51	17.56	17.55	17.7	0.16	0.952638	0.00031	1.19748
M0R8B6	Tubb1	Tubulin beta chain OS=Rattus norvegicus OX=10116 GN=Tubb1 PE=1 SV=1	50 kDa	15.83	15.89	15.87	15.58	15.73	16.1	16.18	16.24	15.68	0.31	0.965936	0.0068	1.18099
G3V647 (+1)	Pdxk	Pyridoxal kinase OS=Rattus norvegicus OX=10116 GN=Pdxk PE=1 SV=1	35 kDa	16.62	16.57	16.57	16.8	16.57	16.75	16.69	16.63	17.05	0.0084	1.08673	0.52	1.04972
Q66HA6	Arl8b	ADP-ribosylation factor-like protein 8B OS=Rattus norvegicus OX=10116 GN=Arl8b PE=2 SV=1	22 kDa	17.4	17.27	17.57	17.31	17.6	17.2	17.72	17.56	17.56	0.45	0.965936	0.019	1.18099
Q568Z5	RGD1307526	RGD1307526 protein OS=Rattus norvegicus OX=10116 GN=RGD1307526 PE=2 SV=1	35 kDa	16.49	16.55	16.66	16.6	16.47	16.7	16.83	16.63	16.82	0.69	1.01396	0.019	1.12506
F1M707 (+3)	Ncf1	Neutrophil cytosolic factor 1 OS=Rattus norvegicus OX=10116 GN=Ncf1 PE=1 SV=2	45 kDa	14.89	14.75	15.06	14.93	15.39	14.92	15.23	15.08	14.98	0.064	1.11729	0.49	1.02101
G3V6I1	Llgl1	Lethal(2) giant larvae protein homolog 1 OS=Rattus norvegicus OX=10116 GN=Llgl1 PE=1 SV=2	116 kDa	15.36	15.37	15.35	15.39	15.38	15.41	15.48	15.48	15.7	0.45	1.02101	0.028	1.11729
P30713	Gstt2	Glutathione S-transferase theta-2 OS=Rattus norvegicus OX=10116 GN=Gstt2 PE=1 SV=3	27 kDa	16.07	16.26	16.34	16.27	16.28	16.22	16.29	16.39	16.6	0.71	1.02101	0.017	1.12506
Q5PPN5	Tppp3	Tubulin polymerization-promoting protein family member 3 OS=Rattus norvegicus OX=10116 GN=Tppp3 PE=2 SV=1	19 kDa	18.4	18.83	18.67	18.71	18.4	18.73	18.61	19.01	18.86	0.77	0.986233	0.0015	1.15669
Q920P0	Dcxr	L-xylulose reductase OS=Rattus norvegicus OX=10116 GN=Dcxr PE=1 SV=1	26 kDa	17.11	17.09	17.18	17.48	17.26	17.25	17.22	17.2	17.56	0.0013	1.1487	0.69	0.993092
Q923Z2	Tpm1	Tropomyosin 1, alpha, isoform CRA_a OS=Rattus norvegicus OX=10116 GN=Tpm1 PE=1 SV=1	33 kDa	19.76	19.65	19.73	19.46	19.82	19.57	19.77	19.94	19.99	0.27	0.933033	0.0041	1.21419
P41562	Idh1	Isocitrate dehydrogenase [NADP] cytoplasmic OS=Rattus norvegicus OX=10116 GN=Idh1 PE=1 SV=1	47 kDa	15.74	16.16	16.05	16.18	16.26	16.07	16.11	15.97	16.5	< 0.0001	1.14076	0.51	1
D4A3V5	Cgnl1	Cingulin-like 1 OS=Rattus norvegicus OX=10116 GN=Cgnl1 PE=1 SV=1	148 kDa	16	15.99	16	15.95	15.81	15.85	16.16	16.34	16.07	0.011	0.913831	< 0.0001	1.24833
G3V829	Fubp3	Far upstream element-binding protein 3 OS=Rattus norvegicus OX=10116 GN=Fubp3 PE=1 SV=1	61 kDa	16.42	16.48	16.12	16.26	16.31	16.54	16.59	16.46	16.59	0.92	1.01396	0.00047	1.11729
Q9QX69	Lancl1	Glutathione S-transferase LANCL1 OS=Rattus norvegicus OX=10116 GN=Lancl1 PE=1 SV=2	45 kDa	17.03	17.13	17.29	17.21	17.13	17.19	17.22	17.27	17.52	0.58	1.02101	0.00015	1.11729
H9BFG4 (+1)	Il6st	Interleukin-6 receptor subunit beta OS=Rattus norvegicus OX=10116 GN=Il6st PE=2 SV=2	103 kDa	17.16	17.05	17.32	17.12	17.2	16.92	17.46	17.2	17.46	0.029	0.933033	< 0.0001	1.21419
Q4KM75	Cd5l	CD5 antigen-like OS=Rattus norvegicus OX=10116 GN=Cd5l PE=1 SV=1	38 kDa	18.09	18.05	18.15	18.81	18.37	18.84	18.26	18.47	18.1	< 0.0001	1.47427	< 0.0001	0.773782
D3ZSW5	Txnl4a	Thioredoxin-like protein OS=Rattus norvegicus OX=10116 GN=Txnl4a PE=1 SV=1	17 kDa	16.82	16.96	16.93	17.01	16.89	17.05	17.09	16.96	17.19	0.15	1.05702	0.078	1.07177
P80431	Cox7b	Cytochrome c oxidase subunit 7B, mitochondrial OS=Rattus norvegicus OX=10116 GN=Cox7b PE=1 SV=3	9 kDa	19.45	19.05	19.39	19.55	19.5	19.31	19.61	19.34	19.47	0.28	1.11729	0.83	1.01396
F1LVZ8	Tmem74b	RCG37457 OS=Rattus norvegicus OX=10116 GN=Tmem74b PE=1 SV=2	25 kDa	18.86	18.88	18.67	18.71	19.01	19.06	19.15	18.46	19.19	0.28	1.09429	0.51	1.03526
E9PSL7	Cit	Citron rho-interacting serine/threonine kinase OS=Rattus norvegicus OX=10116 GN=Cit PE=1 SV=1	235 kDa	17.97	18.28	18.54	18.36	18.26	18.51	18.37	18.55	18.41	0.83	1.07923	0.28	1.04972
I6LBX8	Pcdhgc3	Protocadherin gamma c3 OS=Rattus norvegicus OX=10116 GN=Pcdhgc3 PE=2 SV=1	101 kDa	17.77	17.55	17.65	18.13	17.69	17.74	17.81	17.48	18.32	0.28	1.13288	0.83	1
Q6IRI7 (+1)	Mafk	MAF bZIP transcription factor K OS=Rattus norvegicus OX=10116 GN=Mafk PE=1 SV=1	18 kDa	17.7	17.73	17.88	18.1	17.69	17.82	18	17.73	18.08	0.83	1.07177	0.83	1.05702
P47820	Ace	Angiotensin-converting enzyme OS=Rattus norvegicus OX=10116 GN=Ace PE=1 SV=1	151 kDa	17.69	17.45	17.83	17.47	17.8	17.45	17.82	17.93	17.78	0.0024	0.939523	< 0.0001	1.20581
Q8K3X8	Hsbp1	Heat shock factor-binding protein 1 OS=Rattus norvegicus OX=10116 GN=Hsbp1 PE=3 SV=1	9 kDa	17.69	17.88	17.71	17.72	17.71	17.77	17.6	18.08	18.07	0.51	0.97942	0.51	1.15669
G3V818	Parva	Alpha-parvin OS=Rattus norvegicus OX=10116 GN=Parva PE=1 SV=1	42 kDa	17.63	17.64	17.83	17.55	17.51	17.49	17.78	17.92	17.93	< 0.0001	0.882703	< 0.0001	1.28343
D4A133	Atp6v1a	ATPase H+-transporting V1 subunit A OS=Rattus norvegicus OX=10116 GN=Atp6v1a PE=1 SV=1	68 kDa	17.59	17.22	17.28	17.4	17.52	17.31	17.59	17.37	17.68	0.2	1.03526	0.0011	1.09429
Q2TA63	Tmem147	Transmembrane protein 147 OS=Rattus norvegicus OX=10116 GN=Tmem147 PE=2 SV=1	25 kDa	17.53	17.26	17.23	17.04	17.6	17.31	17.59	17.23	17.68	0.83	0.986233	0.51	1.1487
F8WFK6 (+4)	Gpx4	Glutathione peroxidase OS=Rattus norvegicus OX=10116 GN=Gpx4 PE=1 SV=2	29 kDa	17.49	17.48	17.53	17.58	17.53	17.47	17.64	17.66	17.77	0.28	1.01396	0.00071	1.11729
F1M4A0	Tjp1	Tight junction protein 1 (Predicted) OS=Rattus norvegicus OX=10116 GN=Tjp1 PE=1 SV=2	194 kDa	17.47	17.64	17.69	17.51	17.46	17.55	17.79	17.75	17.81	< 0.0001	0.939523	< 0.0001	1.20581
Q99PD6	Tgfb1i1	Transforming growth factor beta-1-induced transcript 1 protein OS=Rattus norvegicus OX=10116 GN=Tgfb1i1 PE=1 SV=2	50 kDa	17.38	17.29	17.44	16.93	17.41	17.11	17.51	17.55	17.6	0.00017	0.858565	< 0.0001	1.31951
M0RA39	Mxra7	Matrix-remodeling-associated 7 OS=Rattus norvegicus OX=10116 GN=Mxra7 PE=1 SV=1	19 kDa	17.31	17.46	17.71	17.29	17.69	17.56	17.69	17.55	17.9	0.87	0.993092	0.15	1.1487
D3ZD71	Efhc1	EF-hand domain-containing 1 OS=Rattus norvegicus OX=10116 GN=Efhc1 PE=1 SV=1	75 kDa	17.18	17.87	16.79	17.73	16.82	16.75	17.44	17.46	17.29	0.51	0.840896	0.51	1.34723
M0R8C6 (+3)	Slc14a1	Urea transporter OS=Rattus norvegicus OX=10116 GN=Slc14a1 PE=3 SV=1	42 kDa	17.06	17.19	17.43	17.19	17.38	17.5	17.33	17.55	17.33	0.51	1.10191	0.83	1.03526
M0R4P9	Ube2h	Ubiquitin-conjugating enzyme E2H OS=Rattus norvegicus OX=10116 GN=Ube2h PE=1 SV=2	21 kDa	16.91	17.1	16.91	17.11	17.05	17.22	17.22	16.88	17.32	0.13	1.10957	0.51	1.01396
D3Z9Z0	Ank1	Ankyrin 1 OS=Rattus norvegicus OX=10116 GN=Ank1 PE=1 SV=1	187 kDa	16.54	16.66	17.19	16.8	16.66	16.81	16.71	17.24	16.9	0.34	0.993092	< 0.0001	1.13288
D4ACN6	Col4a3bp	Collagen type IV alpha 3-binding protein OS=Rattus norvegicus OX=10116 GN=Col4a3bp PE=1 SV=2	71 kDa	16.29	16.14	16.34	16.28	16.47	16.35	16.45	16.21	16.65	0.047	1.07923	0.57	1.04972
D3ZXY2	Pdzd8	PDZ domain containing 8 (Predicted) OS=Rattus norvegicus OX=10116 GN=Pdzd8 PE=1 SV=1	128 kDa	15.99	15.91	16.06	15.85	15.91	16	16.13	16.16	16.21	0.51	0.952638	0.05	1.18921
P02634	S100g	Protein S100-G OS=Rattus norvegicus OX=10116 GN=S100g PE=1 SV=3	9 kDa	15.73	15.58	15.85	15.52	16.23	15.79	15.61	15.81	16.5	0.51	1.07923	0.51	1.04972
Q5RJS3	Ciao2a	Cytosolic iron-sulfur assembly component 2A OS=Rattus norvegicus OX=10116 GN=Ciao2a PE=1 SV=1	18 kDa	15.58	15.81	15.76	15.85	15.83	15.83	16	15.56	16.07	0.05	1.08673	0.51	1.04247
F7EPU7 (+2)	Tead3	Transcriptional enhancer factor TEF-5 OS=Rattus norvegicus OX=10116 GN=Tead3 PE=4 SV=2	42 kDa	15.48	15.72	15.45	15.38	15.4	15.58	15.8	15.28	15.98	0.28	0.939523	0.51	1.20581
D3ZD46	Dhx58	DEXH-box helicase 58 OS=Rattus norvegicus OX=10116 GN=Dhx58 PE=1 SV=1	77 kDa	15.06	14.67	14.78	14.9	15.12	14.85	14.67	15.17	15.11	0.31	1.08673	0.51	1.04247
Q9EPY0	Card9	Caspase recruitment domain-containing protein 9 OS=Rattus norvegicus OX=10116 GN=Card9 PE=1 SV=1	63 kDa	14	13.99	14.47	14.03	14.44	14.36	14.51	14.28	14.15	0.51	1.11729	0.83	1.02101
D3ZJF9	Gla	Alpha-galactosidase OS=Rattus norvegicus OX=10116 GN=Gla PE=1 SV=2	48 kDa	13.9	13.88	13.82	14.01	14.11	13.97	13.99	13.86	14.22	0.11	1.12506	0.75	1.00696
Q3B7D1	Ube2z	Ubiquitin-conjugating enzyme E2 Z OS=Rattus norvegicus OX=10116 GN=Ube2z PE=1 SV=2	38 kDa	13.71	13.58	13.7	13.87	13.88	14.08	13.73	13.73	14.1	0.05	1.21419	0.51	0.933033
D3ZXR2	Cfap44	Cilia and flagella-associated protein 44 OS=Rattus norvegicus OX=10116 GN=Cfap44 PE=4 SV=3	211 kDa	13.7	14.82	13.82	14.34	13.86	13.88	14.02	14.4	14.07	0.75	1.00696	0.2	1.12506
D3ZVJ9	Wdr20	WD repeat domain 20 OS=Rattus norvegicus OX=10116 GN=Wdr20 PE=1 SV=2	64 kDa	13.57	13.29	13.34	13.44	13.55	13.32	13.36	13.74	13.62	0.63	1.02101	0.2	1.10191
G3V8V9 (+1)	Spef1	RCG26209, isoform CRA_a OS=Rattus norvegicus OX=10116 GN=Spef1 PE=4 SV=1	27 kDa	13.35	14.02	12.84	13.89	12.53	13.17	13.21	13.94	13.51	0.51	0.876606	0.28	1.29235
M0RDF1 (+1)	Kdm3b	Lysine demethylase 3B OS=Rattus norvegicus OX=10116 GN=Kdm3b PE=1 SV=2	187 kDa	13.34	13.88	13.35	13.6	12.98	13.79	13.68	13.59	13.73	0.83	1.02101	0.83	1.10957
D4A213	Scara5	Scavenger receptor class A member 5 OS=Rattus norvegicus OX=10116 GN=Scara5 PE=3 SV=3	54 kDa	13.15	13.68	12.69	13.46	12.95	13.76	13.41	13.04	13.36	0.26	1.19748	0.58	0.939523
M0R5B2		Uncharacterized protein (Fragment) OS=Rattus norvegicus PE=4 SV=1	?	12.91	12.81	13.07	13.1	12.88	12.63	12.97	12.97	13.45	0.83	0.959264	0.28	1.18099
P13265	Gpc3	Glypican-3 OS=Rattus norvegicus OX=10116 GN=Gpc3 PE=1 SV=1	67 kDa	12.86	12.82	13.32	13.01	13.03	12.78	13.24	13.08	13.15	0.83	0.97942	0.05	1.15669
D3ZY02 (+1)	Pgghg	Protein-glucosylgalactosylhydroxylysine glucosidase OS=Rattus norvegicus OX=10116 GN=Pgghg PE=1 SV=3	77 kDa	12.43	12.76	12.57	12.97	12.76	12.62	13.05	12.15	12.82	0.28	1.15669	0.83	0.97942
Q6AY59	Mocs2	Molybdopterin synthase catalytic subunit OS=Rattus norvegicus OX=10116 GN=Mocs2 PE=2 SV=1	22 kDa	11.6	12.29	12.09	12.34	12.09	11.81	12.21	11.85	12.53	0.83	1.03526	0.51	1.08673
Q5RKH1	Prpf4b	Serine/threonine-protein kinase PRP4 homolog OS=Rattus norvegicus OX=10116 GN=Prpf4b PE=1 SV=1	117 kDa	16.11	16.41	16.2	16.44	16.25	16.49	16.46	16.11	16.7	0.0041	1.11729	0.86	1.01396
D3ZC63	Cmpk2	Cytidine/uridine monophosphate kinase 2 OS=Rattus norvegicus OX=10116 GN=Cmpk2 PE=1 SV=3	50 kDa	15.36	15.44	15.42	15.66	15.43	15.51	15.44	15.6	15.74	0.0012	1.08673	0.36	1.04972
Q3MHC0	Jam2	Junctional adhesion molecule 2 OS=Rattus norvegicus OX=10116 GN=Jam2 PE=2 SV=1	33 kDa	17.07	16.93	17.29	17	17.03	17.01	17.3	17.44	17.08	0.11	0.946058	< 0.0001	1.20581
Q9QX71	Napsa	Napsin OS=Rattus norvegicus OX=10116 GN=Napsa PE=1 SV=1	46 kDa	16.8	16.64	16.99	16.63	17.19	16.48	16.99	16.98	17	0.33	0.946058	0.078	1.19748
P00787 (+1)	Ctsb	Cathepsin B OS=Rattus norvegicus OX=10116 GN=Ctsb PE=1 SV=2	37 kDa	16.94	16.67	16.81	16.76	17.26	16.88	17.01	16.8	17.2	0.071	1.10957	0.75	1.02101
G3V7K5	Npc1	NPC intracellular cholesterol transporter 1 OS=Rattus norvegicus OX=10116 GN=Npc1 PE=1 SV=1	143 kDa	16.55	16.23	16.43	16.35	16.68	16.28	16.67	16.54	16.56	0.49	1.02811	0.037	1.10957
D4ABM3	Daam1	Dishevelled associated activator of morphogenesis 1 (Predicted) OS=Rattus norvegicus OX=10116 GN=Daam1 PE=1 SV=1	113 kDa	16.56	16.51	16.62	16.37	16.35	16.47	16.68	16.83	16.72	< 0.0001	0.888843	< 0.0001	1.27456
B2GV28 (+1)	Cyp2b1	Cyp2b1 protein OS=Rattus norvegicus OX=10116 GN=Cyp2b1 PE=1 SV=1	56 kDa	16.56	16.97	17.47	17.14	17.42	16.99	17.04	17.27	17.23	0.00052	1.12506	0.59	1.00696
G3V6R4 (+1)	Lrrc1	Leucine-rich repeat-containing 1 OS=Rattus norvegicus OX=10116 GN=Lrrc1 PE=4 SV=1	59 kDa	14.78	14.59	14.72	14.62	14.77	14.58	14.82	14.97	14.84	0.18	0.965936	0.00066	1.17283
G3V9N7 (+1)	Pacsin3	Protein kinase C and casein kinase substrate in neurons 3 OS=Rattus norvegicus OX=10116 GN=Pacsin3 PE=1 SV=3	49 kDa	17.19	17.18	17.41	17.41	17.21	17.04	17.42	17.37	17.57	0.35	0.965936	< 0.0001	1.18099
A0JPM7 (+4)	Fth1	Ferritin (Fragment) OS=Rattus norvegicus OX=10116 GN=Fth1 PE=2 SV=1	26 kDa	17.5	16.81	17.02	17.11	17.2	17.13	17.26	16.99	17.58	0.15	1.04247	0.14	1.07923
Q4KLZ3	Dazap1	DAZ associated protein 1, isoform CRA_a OS=Rattus norvegicus OX=10116 GN=Dazap1 PE=1 SV=1	43 kDa	16.63	16.98	16.46	16.77	16.69	17.05	16.81	16.82	16.88	0.071	1.11729	0.66	1.00696
Q63707	Dhodh	Dihydroorotate dehydrogenase (quinone), mitochondrial OS=Rattus norvegicus OX=10116 GN=Dhodh PE=1 SV=1	43 kDa	16.83	16.78	16.76	16.93	16.96	16.87	17.06	16.82	16.99	0.015	1.09429	0.35	1.02811
P11685	Sftpc	Pulmonary surfactant-associated protein C OS=Rattus norvegicus OX=10116 GN=Sftpc PE=2 SV=1	21 kDa	17.6	17	17.33	16.77	17.45	16.73	17.4	17.65	17.46	0.0054	0.773782	< 0.0001	1.45397
F1LNF1	Hnrnpa2b1	Heterogeneous nuclear ribonucleoproteins A2/B1 OS=Rattus norvegicus OX=10116 GN=Hnrnpa2b1 PE=1 SV=1	37 kDa	18.92	19.17	18.7	18.88	18.75	19.1	19.05	19.2	19.06	0.71	0.986233	< 0.0001	1.14076
Q9QYW3	Mob4	MOB-like protein phocein OS=Rattus norvegicus OX=10116 GN=Mob4 PE=1 SV=1	26 kDa	18.02	18.26	18.24	18.23	18.1	18.29	18.26	18.17	18.57	0.73	1.01396	0.18	1.10957
Q01986	Map2k1	Dual specificity mitogen-activated protein kinase kinase 1 OS=Rattus norvegicus OX=10116 GN=Map2k1 PE=1 SV=2	43 kDa	17.94	17.72	17.82	18.11	18	17.98	17.97	17.91	18.1	0.025	1.1487	0.2	0.972655
P07150	Anxa1	Annexin A1 OS=Rattus norvegicus OX=10116 GN=Anxa1 PE=1 SV=2	39 kDa	17.69	17.45	18.07	17.55	17.87	17.62	17.91	17.91	17.87	0.43	0.972655	< 0.0001	1.15669
Q5XI66	Ss18	Ss18 protein (Fragment) OS=Rattus norvegicus OX=10116 GN=Ss18 PE=2 SV=1	43 kDa	17.65	17.98	17.59	17.67	17.55	17.89	18.06	17.76	17.88	0.83	0.97942	0.28	1.1487
G3V7K3	Cp	Ceruloplasmin OS=Rattus norvegicus OX=10116 GN=Cp PE=1 SV=1	121 kDa	17.45	17.48	17.93	17.58	17.67	17.62	17.88	17.78	17.66	0.02	1.01396	< 0.0001	1.11729
Q07009	Capn2	Calpain-2 catalytic subunit OS=Rattus norvegicus OX=10116 GN=Capn2 PE=1 SV=3	80 kDa	17.35	17.52	17.6	17.47	17.53	17.49	17.61	17.58	17.81	0.78	1.00696	< 0.0001	1.11729
D4A8D5	Flnb	Filamin B OS=Rattus norvegicus OX=10116 GN=Flnb PE=1 SV=1	275 kDa	17.02	17.25	17.24	17.24	17.09	17.16	17.36	17.27	17.42	0.015	0.993092	< 0.0001	1.13288
P06757 (+2)	Adh1	Alcohol dehydrogenase 1 OS=Rattus norvegicus OX=10116 GN=Adh1 PE=1 SV=3	40 kDa	16.8	17.57	17.21	17.5	17.33	17.42	16.99	17.45	17.58	0.003	1.15669	0.68	0.965936
D4AEL2	Golm1	Golgi membrane protein 1 OS=Rattus norvegicus OX=10116 GN=Golm1 PE=1 SV=2	45 kDa	16.63	16.58	16.34	16.43	16.5	16.08	16.72	16.5	16.83	0.065	0.888843	0.001	1.26576
B1WBV4	Plekhf2	Pleckstrin homology and FYVE domain-containing 2 OS=Rattus norvegicus OX=10116 GN=Plekhf2 PE=1 SV=1	28 kDa	16.58	16.55	16.54	16.58	16.49	16.6	16.8	16.54	16.82	0.83	1	0.28	1.12506
F1LSJ6 (+3)	Msra	Mitochondrial peptide methionine sulfoxide reductase OS=Rattus norvegicus OX=10116 GN=Msra PE=1 SV=3	25 kDa	16.56	16.56	16.5	16.7	16.66	16.68	16.83	16.28	16.95	0.025	1.10191	0.52	1.02101
B2GV09	Llgl2	LLGL scribble cell polarity complex component 2 OS=Rattus norvegicus OX=10116 GN=Llgl2 PE=1 SV=1	114 kDa	16.47	16.52	16.62	16.56	16.59	16.5	16.62	16.69	16.81	0.53	1.01396	< 0.0001	1.10957
Q642B4	Clec14a	C-type lectin domain family 14, member a OS=Rattus norvegicus OX=10116 GN=Clec14a PE=1 SV=1	50 kDa	16.44	16.44	17.05	16.61	16.49	16.61	16.86	16.95	16.48	0.52	0.97942	< 0.0001	1.15669
B2RYN3	Eef1e1	Eukaryotic translation elongation factor 1 epsilon 1 OS=Rattus norvegicus OX=10116 GN=Eef1e1 PE=1 SV=1	20 kDa	16.43	16.41	16.33	16.57	16.42	16.51	16.59	16.35	16.77	0.052	1.07923	0.83	1.04247
F1M7S0 (+1)	Magi3	Membrane-associated guanylate kinase, WW and PDZ domain-containing protein 3 OS=Rattus norvegicus OX=10116 GN=Magi3 PE=1 SV=1	161 kDa	15.99	16.13	16.2	16.08	15.96	15.96	16.4	16.19	16.26	0.00024	0.920188	< 0.0001	1.22264
M0RC66 (+1)		Uncharacterized protein OS=Rattus norvegicus OX=10116 PE=3 SV=2	10 kDa	15.95	17.42	17.32	17.7	17.21	17.56	17.23	17.23	17.64	0.011	1.23971	0.24	0.907519
G3V6K1 (+1)	Tcn2	Transcobalamin 2, isoform CRA_a OS=Rattus norvegicus OX=10116 GN=Tcn2 PE=4 SV=1	48 kDa	15.8	15.47	16.11	15.49	16.15	15.48	15.96	15.91	16.04	0.87	0.90125	0.34	1.24833
D3ZY47	RGD1559896	Similar to RIKEN cDNA 2310022B05 OS=Rattus norvegicus OX=10116 GN=RGD1559896 PE=1 SV=1	36 kDa	15.72	15.51	15.45	15.38	15.65	15.41	15.81	15.69	15.68	0.34	0.939523	0.01	1.18921
G3V7T3 (+1)	Pank4	Pantothenate kinase 4 OS=Rattus norvegicus OX=10116 GN=Pank4 PE=1 SV=1	86 kDa	15.09	15.34	15.37	15.56	15.23	15.28	15.37	15.24	15.74	0.83	1.06437	0.51	1.06437
D3ZXB9	Snx19	Sorting nexin 19 OS=Rattus norvegicus OX=10116 GN=Snx19 PE=1 SV=2	98 kDa	15.04	14.61	14.89	14.5	14.99	14.75	14.96	14.99	15.09	0.34	0.933033	0.055	1.20581
B1WBV3	Gfod2	Glucose-fructose oxidoreductase domain-containing 2 OS=Rattus norvegicus OX=10116 GN=Gfod2 PE=2 SV=1	42 kDa	15.02	15.2	15.07	15.06	15.18	15.06	15.12	15.22	15.47	0.83	1	0.13	1.11729
P53678	Ap3m2	AP-3 complex subunit mu-2 OS=Rattus norvegicus OX=10116 GN=Ap3m2 PE=2 SV=1	47 kDa	14.5	14.48	14.31	14.67	14.41	14.59	14.49	14.6	14.72	0.28	1.08673	0.51	1.03526
D3ZWP6	Plxna2	Plexin A2 OS=Rattus norvegicus OX=10116 GN=Plxna2 PE=4 SV=1	212 kDa	14.39	13.91	14.14	14.18	14.02	14.03	14.14	14.35	14.38	0.89	0.965936	0.0071	1.15669
Q63624	Scaf1	Splicing factor, arginine/serine-rich 19 OS=Rattus norvegicus OX=10116 GN=Scaf1 PE=1 SV=2	134 kDa	14.21	14.45	14.49	14.4	14.39	14.6	14.54	14.49	14.64	0.83	1.04972	0.28	1.06437
A0A096MK14 (+3)	Eif4e2	Eukaryotic translation initiation factor 4E family member 2 (Fragment) OS=Rattus norvegicus OX=10116 GN=Eif4e2 PE=1 SV=1	26 kDa	13.78	13.78	13.6	14.13	13.69	14.12	13.9	13.8	13.98	0.28	1.21419	0.51	0.933033
D3ZSL9 (+3)	Slc27a2	Very long-chain acyl-CoA synthetase OS=Rattus norvegicus OX=10116 GN=Slc27a2 PE=1 SV=3	70 kDa	13.25	13.22	13.3	13.42	13.09	12.6	13	13.7	13.52	0.51	0.882703	0.28	1.27456
D3ZHR2	Abcd1	ATP-binding cassette sub-family D member 1 OS=Rattus norvegicus OX=10116 GN=Abcd1 PE=1 SV=1	82 kDa	13.16	12.87	13.1	12.87	13.01	13.23	13.25	12.99	13.33	0.75	0.986233	0.34	1.14076
Q5PPJ1	Ift122	Intraflagellar transport 122 OS=Rattus norvegicus OX=10116 GN=Ift122 PE=2 SV=1	84 kDa	13.09	13.26	13.16	13.25	13.15	12.88	13.26	13.28	13.46	0.51	0.959264	0.05	1.17283
D4A1Z8	Radil	RCG42648, isoform CRA_a OS=Rattus norvegicus OX=10116 GN=Radil PE=1 SV=2	117 kDa	12.46	12.79	12.81	12.65	12.72	12.72	12.66	12.81	13.14	0.51	1	0.28	1.12506
Q9EQE1	Senp2	Sentrin-specific protease 2 OS=Rattus norvegicus OX=10116 GN=Senp2 PE=1 SV=1	67 kDa	12.25	12.23	12.29	12.76	12.72	12.37	12.58	12.1	12.55	0.05	1.29235	0.28	0.870551
D3ZJM8	Parn	Poly(A)-specific ribonuclease OS=Rattus norvegicus GN=Parn PE=2 SV=2	?	12.18	12.94	12.82	12.82	12.97	12.93	12.84	12.79	12.99	0.51	1.1487	0.83	0.97942
Q5XIR9	Ubac1	Ubiquitin-associated domain-containing protein 1 OS=Rattus norvegicus OX=10116 GN=Ubac1 PE=1 SV=1	46 kDa	11.98	12.14	12.76	12.75	12.24	12.51	12.1	12.46	12.64	0.51	1.20581	0.51	0.933033
Q9WUW3	Cfi	Complement factor I OS=Rattus norvegicus OX=10116 GN=Cfi PE=2 SV=1	67 kDa	17.52	18.12	18.06	18.09	17.98	18.16	18.15	18.09	18.05	0.029	1.11729	0.82	1.01396
P86411	Ralgapa2	Ral GTPase-activating protein subunit alpha-2 OS=Rattus norvegicus OX=10116 GN=Ralgapa2 PE=1 SV=1	210 kDa	13.86	13.86	13.96	13.9	14.08	13.99	14.15	13.94	14.13	0.038	1.07177	0.25	1.05702
Q5XI04	Stom	RCG45489, isoform CRA_a OS=Rattus norvegicus OX=10116 GN=Stom PE=1 SV=1	31 kDa	16.43	16.13	16.7	16.29	16.71	16.29	16.74	16.56	16.5	0.76	1.00696	0.0054	1.11729
Q7TPK2 (+1)	F5	Ac2-120 OS=Rattus norvegicus OX=10116 GN=F5 PE=2 SV=1	237 kDa	15.21	15.26	15.38	15.13	15.41	15.46	15.54	15.47	15.35	0.34	1.04247	0.11	1.07923
Q07969 (+2)	Cd36	Platelet glycoprotein 4 OS=Rattus norvegicus OX=10116 GN=Cd36 PE=1 SV=3	53 kDa	17.07	17.05	17.39	17.22	17.19	17.15	17.27	17.49	17.26	0.33	1.01396	0.0067	1.10957
D3ZUM4	Glb1	Beta-galactosidase OS=Rattus norvegicus OX=10116 GN=Glb1 PE=1 SV=1	73 kDa	16.82	16.71	16.77	16.87	17	16.9	16.9	16.72	17.18	< 0.0001	1.11729	0.67	1.00696
Q8R491	Ehd3	EH domain-containing protein 3 OS=Rattus norvegicus OX=10116 GN=Ehd3 PE=1 SV=2	61 kDa	16.95	16.8	16.59	16.86	16.92	16.93	17.01	17.03	16.82	0.04	1.08673	0.31	1.03526
P29066	Arrb1	Beta-arrestin-1 OS=Rattus norvegicus OX=10116 GN=Arrb1 PE=1 SV=1	47 kDa	16.35	16.04	16.26	16.4	16.28	16.25	16.33	16.35	16.51	0.053	1.05702	0.041	1.06437
P06214	Alad	Delta-aminolevulinic acid dehydratase OS=Rattus norvegicus OX=10116 GN=Alad PE=1 SV=1	36 kDa	16.02	16.07	15.95	16.15	16.15	16.02	16.19	16.09	16.29	0.011	1.06437	0.15	1.05702
Q7TMA5	Apob	Apolipoprotein B-100 OS=Rattus norvegicus OX=10116 GN=Apob PE=1 SV=1	536 kDa	14.24	14.23	14.05	14.38	14.27	14.25	14.53	14.23	14.28	0.0023	1.08673	0.38	1.03526
D3ZKG5	Parvb	Parvin, beta OS=Rattus norvegicus OX=10116 GN=Parvb PE=1 SV=1	42 kDa	16.51	16.58	16.6	16.58	16.48	16.61	16.68	16.78	16.75	0.86	0.993092	0.015	1.13288
B2RYN8	Kank3	Ankyrin repeat domain 47 (Predicted) OS=Rattus norvegicus OX=10116 GN=Kank3 PE=1 SV=1	86 kDa	17.73	17.7	17.78	17.59	17.64	17.6	17.99	17.84	17.89	0.0058	0.913831	< 0.0001	1.23114
M0R961 (+1)	Khsrp	Far upstream element-binding protein 2 OS=Rattus norvegicus OX=10116 GN=Khsrp PE=1 SV=1	74 kDa	17.48	17.95	17.37	17.65	17.36	17.74	17.74	17.69	17.8	0.53	1.00696	< 0.0001	1.10957
Q7M0E3	Dstn	Destrin OS=Rattus norvegicus OX=10116 GN=Dstn PE=1 SV=3	19 kDa	18.17	18.34	18.45	18.37	18.44	18.32	18.38	18.4	18.74	0.22	1.03526	0.0071	1.08673
D3ZCG9	Itga3	Integrin alpha 3 variant A OS=Rattus norvegicus OX=10116 GN=Itga3 PE=2 SV=1	117 kDa	18.02	17.55	18.01	17.66	17.9	17.7	17.89	18.1	18.14	0.0012	0.920188	< 0.0001	1.21419
F1M614	Lama2	Laminin subunit alpha 2 OS=Rattus norvegicus OX=10116 GN=Lama2 PE=1 SV=3	344 kDa	16.48	16.47	16.9	16.79	16.74	16.63	16.71	16.54	17.13	0.0014	1.08673	0.64	1.03526
Q9Z118	Ptbp3	Polypyrimidine tract-binding protein 3 OS=Rattus norvegicus OX=10116 GN=Ptbp3 PE=2 SV=1	57 kDa	15.99	16.02	15.95	16.23	16.04	16.19	16.16	16.17	16.13	0.015	1.10957	0.77	1.00696
F1LPZ1 (+2)	Arhgap29	Rho GTPase-activating protein 29 OS=Rattus norvegicus OX=10116 GN=Arhgap29 PE=1 SV=2	142 kDa	14.6	14.46	14.47	14.57	14.58	14.44	14.7	14.58	14.75	0.57	1.01396	0.1	1.10191
Q3KRF0	Vps33a	Vacuolar protein sorting 33 homolog A (S. cerevisiae) OS=Rattus norvegicus OX=10116 GN=Vps33a PE=2 SV=1	67 kDa	14.63	14.52	14.7	14.7	14.8	14.66	14.71	14.73	14.89	0.069	1.07177	0.34	1.04972
Q63555 (+1)		SP120 OS=Rattus norvegicus OX=10116 PE=2 SV=1	88 kDa	18.37	18.81	18.4	18.56	18.2	18.65	18.62	18.69	18.7	0.65	0.986233	< 0.0001	1.13288
Q6JP77 (+1)	Akap7	A-kinase anchor protein 7 isoforms delta and gamma OS=Rattus norvegicus OX=10116 GN=Akap7 PE=1 SV=1	39 kDa	17.86	17.7	17.94	17.71	17.74	17.81	18.07	18.06	17.85	0.51	0.946058	0.05	1.18099
B4F768	Aldh4a1	Aldh4a1 protein (Fragment) OS=Rattus norvegicus OX=10116 GN=Aldh4a1 PE=2 SV=1	63 kDa	17.79	17.59	17.61	17.68	17.83	17.63	17.82	17.83	17.84	0.045	1.03526	< 0.0001	1.07923
P19836	Pcyt1a	Choline-phosphate cytidylyltransferase A OS=Rattus norvegicus OX=10116 GN=Pcyt1a PE=1 SV=2	42 kDa	17.67	17.61	17.71	17.65	17.8	17.59	17.75	17.78	17.95	0.53	1.01396	0.0023	1.10957
D4A5T8	Ppl	Periplakin OS=Rattus norvegicus OX=10116 GN=Ppl PE=1 SV=1	204 kDa	17.64	17.76	17.92	17.85	17.57	17.55	17.82	18.05	17.94	< 0.0001	0.920188	< 0.0001	1.21419
Q6GQY2 (+1)	Mcfd2	Multiple coagulation factor deficiency 2 OS=Rattus norvegicus OX=10116 GN=Mcfd2 PE=1 SV=1	16 kDa	17.2	16.72	16.87	17	16.88	16.82	17.02	17.15	17.11	1	0.97942	0.15	1.14076
P22791 (+1)	Hmgcs2	Hydroxymethylglutaryl-CoA synthase, mitochondrial OS=Rattus norvegicus OX=10116 GN=Hmgcs2 PE=1 SV=1	57 kDa	17.05	16.62	16.99	16.74	16.66	16.67	16.94	16.83	17.47	0.001	0.870551	< 0.0001	1.28343
O35923 (+1)	Brca2	Breast cancer type 2 susceptibility protein homolog OS=Rattus norvegicus OX=10116 GN=Brca2 PE=1 SV=1	372 kDa	16.91	16.58	16.66	16.6	16.83	16.66	17.39	16.66	17.18	0.87	0.993092	0.3	1.12506
P16257	Tspo	Translocator protein OS=Rattus norvegicus OX=10116 GN=Tspo PE=1 SV=1	19 kDa	16.88	16.65	16.98	16.65	17.09	16.65	17.02	16.94	17.04	0.51	0.959264	0.51	1.16473
Q5M7T5	Serpinc1	Serine (Or cysteine) peptidase inhibitor, clade C (Antithrombin), member 1 OS=Rattus norvegicus OX=10116 GN=Serpinc1 PE=1 SV=1	52 kDa	16.85	17.23	17.24	17.28	16.93	17.27	17.28	17.39	17.17	0.12	1.03526	0.0028	1.07923
B2RYG2	Pck2	Pck2 protein (Fragment) OS=Rattus norvegicus OX=10116 GN=Pck2 PE=2 SV=1	73 kDa	16.81	16.68	16.66	16.67	16.87	16.62	16.78	16.84	17.04	0.99	1.00696	< 0.0001	1.10957
Q9WUC8	Plrg1	Pleiotropic regulator 1 OS=Rattus norvegicus OX=10116 GN=Plrg1 PE=2 SV=1	57 kDa	16.73	16.47	16.57	16.81	16.58	16.74	16.64	16.75	16.83	0.15	1.09429	0.63	1.02101
D3ZGU0	Klf8	Kruppel-like factor 8 OS=Rattus norvegicus OX=10116 GN=Klf8 PE=4 SV=1	39 kDa	16.73	16.63	16.82	16.6	16.75	16.83	16.83	16.93	16.9	0.83	1	0.13	1.11729
G3V888	Acly	ATP-citrate synthase OS=Rattus norvegicus OX=10116 GN=Acly PE=1 SV=1	121 kDa	16.6	16.66	16.84	16.79	16.89	16.74	16.69	16.81	17.12	< 0.0001	1.07177	0.045	1.03526
D3ZGE6 (+1)	Cttn	Cortactin, isoform CRA_c OS=Rattus norvegicus OX=10116 GN=Cttn PE=1 SV=3	61 kDa	16.58	16.84	16.67	16.64	16.48	16.68	16.88	16.69	16.99	0.081	0.939523	0.0084	1.18921
B2GV15	Dbt	Dihydrolipoamide acetyltransferase component of pyruvate dehydrogenase complex OS=Rattus norvegicus OX=10116 GN=Dbt PE=1 SV=1	53 kDa	16.5	16.28	16.45	16.45	16.47	16.3	16.49	16.65	16.56	0.87	1.00696	< 0.0001	1.11729
Q4V8H5	Dnpep	Aspartyl aminopeptidase OS=Rattus norvegicus OX=10116 GN=Dnpep PE=1 SV=1	53 kDa	16.45	16.39	16.49	16.6	16.48	16.35	16.49	16.61	16.73	0.27	1.02101	0.00031	1.09429
Q63610-2	#VALUE!	Isoform 2 of Tropomyosin alpha-3 chain OS=Rattus norvegicus GN=Tpm3	?	16.39	16.39	16.43	16.48	16.38	16.41	16.49	16.59	16.62	0.76	1.01396	0.047	1.10191
P63090	Ptn	Pleiotrophin OS=Rattus norvegicus OX=10116 GN=Ptn PE=1 SV=1	19 kDa	16.33	16.99	16.28	16.95	16.41	17.06	16.82	16.11	16.77	0.28	1.29235	0.28	0.858565
A0JPN2	Slc39a4	Zinc transporter ZIP4 OS=Rattus norvegicus OX=10116 GN=Slc39a4 PE=2 SV=1	71 kDa	16.28	16.17	16.8	16.2	16.38	15.94	16.43	16.81	16.38	0.15	0.870551	0.055	1.28343
D4A9P7 (+1)	Bola2	BolA family member 2 OS=Rattus norvegicus OX=10116 GN=Bola2 PE=1 SV=1	10 kDa	16.28	16.43	16.16	16.24	16.81	16.4	16.52	16.26	16.55	0.26	1.08673	0.63	1.02811
G3V6W5	Ifih1	Interferon-induced with helicase C domain 1 OS=Rattus norvegicus OX=10116 GN=Ifih1 PE=1 SV=1	116 kDa	16.19	15.52	15.63	15.61	15.98	15.87	15.76	15.82	16.13	0.83	1.06437	0.83	1.04972
D3ZZ25	Zfp280c	Zinc finger protein 280C OS=Rattus norvegicus OX=10116 GN=Zfp280c PE=1 SV=3	82 kDa	16.1	15.91	15.9	15.99	15.95	16	16.37	15.73	16.2	0.51	1.00696	0.51	1.10957
D3ZE30 (+3)	Bcar1	Breast cancer anti-estrogen resistance protein 1 OS=Rattus norvegicus OX=10116 GN=Bcar1 PE=1 SV=2	104 kDa	16.08	16.14	16.12	16.12	16.18	16.08	16.4	15.96	16.41	0.83	1.00696	0.51	1.10957
Q9EQV8	Cpn1	Carboxypeptidase N catalytic chain OS=Rattus norvegicus OX=10116 GN=Cpn1 PE=2 SV=1	52 kDa	16	16.12	16.2	16.39	16.17	16.15	16.26	16.17	16.39	0.34	1.07923	0.34	1.03526
F1LPG9 (+1)	Washc2c	WASH complex subunit 2C OS=Rattus norvegicus OX=10116 GN=Washc2c PE=1 SV=2	145 kDa	15.83	16.33	16	16.01	16.05	16.06	16.19	15.95	16.53	0.75	1	0.2	1.11729
Q08602	Rabggta	Geranylgeranyl transferase type-2 subunit alpha OS=Rattus norvegicus OX=10116 GN=Rabggta PE=1 SV=1	65 kDa	15.72	15.97	15.75	16.06	15.95	15.98	16.06	15.71	16.13	0.0032	1.13288	0.91	0.97942
F1M804		Uncharacterized protein (Fragment) OS=Rattus norvegicus PE=4 SV=2	?	15.65	16.28	15.95	15.96	15.78	15.81	16.11	15.99	16.3	0.27	0.920188	0.00067	1.21419
Q66HG9	Mavs	Mitochondrial antiviral-signaling protein OS=Rattus norvegicus OX=10116 GN=Mavs PE=1 SV=1	54 kDa	15.55	15.54	15.45	15.68	15.19	15.55	15.82	15.6	15.61	0.6	1.01396	0.12	1.10191
D3ZEY0	Ccdc141	Coiled-coil domain-containing 141 OS=Rattus norvegicus OX=10116 GN=Ccdc141 PE=1 SV=2	174 kDa	15.49	15.04	15.26	15.54	15.1	15.23	15.23	15.59	15.49	0.87	1.01396	0.1	1.10191
A0JN27	Gtf2h2	General transcription factor IIH subunit 2 OS=Rattus norvegicus OX=10116 GN=Gtf2h2 PE=1 SV=1	45 kDa	15.26	15.66	15.21	15.64	15.19	15.51	15.68	15.18	15.64	0.83	1.06437	0.51	1.04972
Q5XIF5	Degs1	Sphingolipid delta(4)-desaturase DES1 OS=Rattus norvegicus OX=10116 GN=Degs1 PE=2 SV=1	38 kDa	14.71	14.47	14.47	14.41	14.68	14.56	14.81	14.55	14.77	0.87	1	0.055	1.11729
P56500	Ucp2	Mitochondrial uncoupling protein 2 OS=Rattus norvegicus OX=10116 GN=Ucp2 PE=2 SV=1	33 kDa	13.58	12.92	13	13.46	13.32	13.12	13.41	13.19	13.26	0.51	1.13288	0.83	0.986233
B1WBY2 (+1)	Flad1	FAD synthase OS=Rattus norvegicus OX=10116 GN=Flad1 PE=2 SV=1	53 kDa	13.43	13.28	13.3	13.63	13.42	13.5	13.53	13.36	13.63	0.055	1.13288	0.63	0.993092
Q5M9G8	Dcaf11	DDB1- and CUL4-associated factor 11 OS=Rattus norvegicus OX=10116 GN=Dcaf11 PE=1 SV=1	62 kDa	13.36	13.25	13.3	13.56	13.44	13.35	13.45	13.36	13.58	0.13	1.10957	0.51	1.01396
F1M1C9		Phosphorylase b kinase regulatory subunit OS=Rattus norvegicus OX=10116 PE=1 SV=3	57 kDa	12.65	12.57	12.69	13.11	12.64	12.49	12.6	13.15	12.79	0.83	1.08673	0.51	1.02811
D4A584	Fes	Tyrosine-protein kinase OS=Rattus norvegicus OX=10116 GN=Fes PE=3 SV=1	94 kDa	12.6	12.47	12.6	12.6	12.72	12.47	12.75	12.77	12.54	0.51	1.02811	0.28	1.07923
D3ZPN3	Mlf2	Myeloid leukemia factor 2 OS=Rattus norvegicus OX=10116 GN=Mlf2 PE=1 SV=1	28 kDa	12.42	12.52	12.45	12.71	12.52	12.55	12.46	12.9	12.53	0.05	1.09429	0.83	1.02101
O35876 (+1)	Smn1	Survival motor neuron protein OS=Rattus norvegicus OX=10116 GN=Smn1 PE=1 SV=1	31 kDa	11.92	12.01	11.78	12.19	11.75	12.36	12.06	12.19	11.93	0.51	1.18099	0.83	0.946058
Q9Z0U5	Aox1	Aldehyde oxidase 1 OS=Rattus norvegicus OX=10116 GN=Aox1 PE=1 SV=1	147 kDa	11.31	11.68	11.83	11.65	12.19	11.53	11.42	11.73	12.25	0.83	1.10191	0.83	1.01396
P11348	Qdpr	Dihydropteridine reductase OS=Rattus norvegicus OX=10116 GN=Qdpr PE=1 SV=1	26 kDa	17.21	17.48	17.34	17.56	17.46	17.53	17.43	17.41	17.67	0.00017	1.12506	0.66	0.993092
G3V798	Srsf4	Serine and arginine-rich-splicing factor 4 OS=Rattus norvegicus OX=10116 GN=Srsf4 PE=1 SV=1	56 kDa	18.06	18.27	18.24	18.18	18.27	18.34	18.21	18.48	18.37	0.25	1.04972	0.12	1.05702
Q06486 (+1)	Csnk1d	Casein kinase I isoform delta OS=Rattus norvegicus OX=10116 GN=Csnk1d PE=1 SV=2	47 kDa	17.19	17.1	17.19	17.21	17.22	17.2	17.3	17.19	17.49	0.17	1.03526	0.17	1.08673
D4A5D7	Ppp1r12c	Protein phosphatase 1 regulatory subunit 12 OS=Rattus norvegicus GN=Ppp1r12c PE=4 SV=2	?	16.96	16.97	17.03	16.93	16.74	16.97	17.2	17.01	17.23	0.078	0.933033	0.0065	1.19748
D3ZTF6	Pik3c2a	Phosphatidylinositol 3-kinase, C2 domain containing, alpha polypeptide (Predicted), isoform CRA_a OS=Rattus norvegicus OX=10116 GN=Pik3c2a PE=1 SV=1	191 kDa	14.06	13.9	14	13.89	14.03	14.07	14.07	14.09	14.26	0.76	1.01396	0.064	1.10191
B5DF91	Elavl1	ELAV-like protein 1 OS=Rattus norvegicus OX=10116 GN=Elavl1 PE=1 SV=1	36 kDa	17.67	17.99	17.48	17.77	17.59	17.94	17.83	17.97	17.83	0.31	1.04247	0.0042	1.07923
P23347	Slc4a2	Anion exchange protein 2 OS=Rattus norvegicus OX=10116 GN=Slc4a2 PE=1 SV=1	137 kDa	16.89	16.6	16.61	16.57	16.67	16.51	16.87	16.81	16.87	0.085	0.926588	< 0.0001	1.20581
Q5PQM7	Lims2	LIM and senescent cell antigen-like-containing domain protein OS=Rattus norvegicus OX=10116 GN=Lims2 PE=1 SV=1	34 kDa	17.2	17.11	17.32	16.96	16.96	16.93	17.35	17.38	17.41	0.00028	0.835088	0.00014	1.33793
P24155	Thop1	Thimet oligopeptidase OS=Rattus norvegicus OX=10116 GN=Thop1 PE=1 SV=4	78 kDa	16.53	16.72	16.65	16.92	16.65	16.74	16.77	16.65	16.93	0.0049	1.09429	0.48	1.02101
G3V811	F13a1	Coagulation factor XIII A chain OS=Rattus norvegicus OX=10116 GN=F13a1 PE=1 SV=1	83 kDa	16.15	16.6	16.63	16.46	16.42	16.92	16.79	16.74	16.38	0.4	1.05702	0.38	1.06437
Q641X3	Hexa	Beta-hexosaminidase subunit alpha OS=Rattus norvegicus OX=10116 GN=Hexa PE=2 SV=1	61 kDa	15.75	15.8	15.61	15.88	15.93	15.78	15.88	15.72	16.03	0.00022	1.10957	0.93	1.00696
Q6MG79	C4a	Complement component 4, gene 1 OS=Rattus norvegicus OX=10116 GN=C4a PE=4 SV=1	192 kDa	15.6	16.27	16.19	16.3	16.19	16.15	16.33	16.29	16.13	0.015	1.08673	0.17	1.02811
D3Z8L7	Rras	Ras-related protein R-Ras OS=Rattus norvegicus OX=10116 GN=Rras PE=1 SV=1	24 kDa	17.64	17.47	17.75	17.45	17.57	17.59	17.77	17.75	17.84	0.03	0.939523	< 0.0001	1.19748
Q62920	Pdlim5	PDZ and LIM domain protein 5 OS=Rattus norvegicus OX=10116 GN=Pdlim5 PE=1 SV=2	63 kDa	16.59	16.75	16.63	16.8	16.64	16.69	16.79	16.66	17.05	0.62	1.02811	0.016	1.09429
Q63041	A1m	Alpha-1-macroglobulin OS=Rattus norvegicus OX=10116 GN=A1m PE=1 SV=1	167 kDa	17.49	18.42	18.08	18.28	18.12	18.19	18.16	18.11	18.27	< 0.0001	1.13288	0.13	0.993092
G3V8U8 (+1)	Bcat2	Branched-chain-amino-acid aminotransferase OS=Rattus norvegicus OX=10116 GN=Bcat2 PE=1 SV=1	44 kDa	18.06	17.89	17.88	17.95	17.94	17.86	18.07	18.12	18.11	0.49	0.986233	< 0.0001	1.13288
B4F7E7	Mpp5	Membrane palmitoylated protein 5 OS=Rattus norvegicus OX=10116 GN=Mpp5 PE=1 SV=1	77 kDa	16.75	16.69	16.86	16.75	16.72	16.62	16.9	16.91	16.98	0.028	0.952638	< 0.0001	1.17283
P70584	Acadsb	Short/branched chain specific acyl-CoA dehydrogenase, mitochondrial OS=Rattus norvegicus OX=10116 GN=Acadsb PE=1 SV=1	48 kDa	17.26	17.01	17.17	17.06	17.12	17.08	17.26	17.25	17.39	0.38	0.959264	0.0023	1.15669
D4A987	Arhgap31	Cdc42 GTPase-activating protein (Predicted) OS=Rattus norvegicus OX=10116 GN=Arhgap31 PE=1 SV=1	155 kDa	13.94	13.9	14.04	14.02	13.87	13.85	14.03	14.11	14.18	0.078	0.965936	0.025	1.1487
E9PST5	Acin1	Apoptotic chromatin condensation inducer 1 OS=Rattus norvegicus OX=10116 GN=Acin1 PE=1 SV=1	151 kDa	17	17.21	17.15	17.15	16.98	17.3	17.44	16.99	17.42	0.68	1.01396	0.068	1.09429
Q5UT90 (+1)	RT1-Bb	MHC class II antigen OS=Rattus norvegicus OX=10116 GN=RT1-Bb PE=2 SV=1	30 kDa	19.65	18.95	18.55	19.31	18.48	18.95	19.5	19.26	18.47	0.69	0.959264	0.36	1.15669
Q9WTQ2	Podxl	Podocalyxin OS=Rattus norvegicus OX=10116 GN=Podxl PE=1 SV=2	52 kDa	19.18	18.64	19.05	18.65	18.97	18.77	19	19.27	19.08	0.03	0.888843	< 0.0001	1.23971
P17046 (+2)	Lamp2	Lysosome-associated membrane glycoprotein 2 OS=Rattus norvegicus OX=10116 GN=Lamp2 PE=1 SV=3	45 kDa	18.68	18.2	18.55	18.42	18.7	18.22	18.67	18.62	18.6	0.73	0.97942	0.057	1.13288
F1M4R1		Uncharacterized protein OS=Rattus norvegicus OX=10116 PE=4 SV=1	13 kDa	18.46	19.75	19.59	21.02	18.96	19.59	19.66	20.04	18.72	0.42	1.23114	1	0.90125
P14942	Gsta4	Glutathione S-transferase alpha-4 OS=Rattus norvegicus OX=10116 GN=Gsta4 PE=1 SV=2	26 kDa	18.14	18.53	18.61	18.74	18.59	18.65	18.33	18.68	18.73	0.00078	1.16473	0.25	0.952638
F1M7H2 (+1)	Pigr	Polymeric immunoglobulin receptor OS=Rattus norvegicus OX=10116 GN=Pigr PE=1 SV=3	85 kDa	18.04	18.35	18	18.14	18	17.74	18.24	18.26	18.31	0.0025	0.90125	< 0.0001	1.23114
Q10739	Mmp14	Matrix metalloproteinase-14 OS=Rattus norvegicus OX=10116 GN=Mmp14 PE=2 SV=2	66 kDa	17.73	17.43	17.43	17.32	17.63	17.51	17.85	17.2	17.79	0.96	0.97942	0.17	1.12506
Q4V8H8	Ehd2	EH domain-containing protein 2 OS=Rattus norvegicus OX=10116 GN=Ehd2 PE=1 SV=1	61 kDa	17.59	17.8	17.99	17.69	17.64	17.64	17.82	18.04	17.98	< 0.0001	0.913831	< 0.0001	1.21419
M0R735	Syncrip	Heterogeneous nuclear ribonucleoprotein Q OS=Rattus norvegicus OX=10116 GN=Syncrip PE=1 SV=2	63 kDa	17.38	17.95	17.33	17.83	17.71	17.9	17.57	17.7	17.74	0.07	1.22264	0.019	0.907519
M0R4Y0 (+1)	Sgce	Epsilon-sarcoglycan OS=Rattus norvegicus OX=10116 GN=Sgce PE=4 SV=2	46 kDa	17.38	17.47	17.85	17.39	17.37	17.5	17.57	17.69	17.89	0.2	0.913831	0.00079	1.21419
Q4V8C3 (+1)	Eml1	Echinoderm microtubule-associated protein-like 1 OS=Rattus norvegicus OX=10116 GN=Eml1 PE=1 SV=2	90 kDa	17.24	17.33	17.27	17.32	17.14	17.28	17.33	17.39	17.62	0.14	0.97942	< 0.0001	1.14076
P23764	Gpx3	Glutathione peroxidase 3 OS=Rattus norvegicus OX=10116 GN=Gpx3 PE=2 SV=2	25 kDa	16.98	17.22	17.82	17.05	17.04	17.29	17.2	17.67	17.51	0.05	0.882703	< 0.0001	1.24833
B1WBY8 (+1)	Hdac2	Hdac2 protein (Fragment) OS=Rattus norvegicus OX=10116 GN=Hdac2 PE=2 SV=1	61 kDa	16.97	17.01	17.06	17.21	16.84	17.08	16.98	17.19	17.34	0.63	1.01396	0.3	1.09429
Q4FZV3	Dnali1	Axonemal dynein light intermediate polypeptide 1 OS=Rattus norvegicus OX=10116 GN=Dnali1 PE=2 SV=1	30 kDa	16.96	17.53	17.06	17.59	17.01	16.99	17.2	17.57	17.18	0.87	1	0.42	1.10957
Q6P503	Atp6v1d	ATPase H+-transporting V1 subunit D OS=Rattus norvegicus OX=10116 GN=Atp6v1d PE=1 SV=1	28 kDa	16.92	16.62	16.73	16.77	16.89	16.65	16.93	16.75	17.04	0.56	1.00696	0.028	1.10191
Q641Z6	Ehd1	EH domain-containing protein 1 OS=Rattus norvegicus OX=10116 GN=Ehd1 PE=1 SV=1	61 kDa	16.8	17.14	17.32	17.17	17.03	17.06	17.23	17.34	17.18	0.24	0.993092	< 0.0001	1.11729
B0BNI5 (+1)	Olfml3	Olfactomedin-like protein 3 OS=Rattus norvegicus OX=10116 GN=Olfml3 PE=2 SV=2	46 kDa	16.75	16.85	16.92	16.94	16.74	17.28	17	16.83	17.17	0.021	1.10191	0.61	1.01396
D4A197	Mcee	Methylmalonyl CoA epimerase OS=Rattus norvegicus OX=10116 GN=Mcee PE=1 SV=1	19 kDa	16.56	16.47	16.41	16.52	16.49	16.48	16.61	16.46	16.84	0.51	1.01396	0.51	1.09429
Q80Z29	Nampt	Nicotinamide phosphoribosyltransferase OS=Rattus norvegicus OX=10116 GN=Nampt PE=1 SV=1	55 kDa	16.54	16.42	16.52	16.6	16.62	16.48	16.59	16.57	16.82	0.011	1.04972	0.037	1.05702
G3V6A0 (+1)	Pdgfra	Platelet-derived growth factor receptor alpha OS=Rattus norvegicus OX=10116 GN=Pdgfra PE=1 SV=1	123 kDa	16.53	16.4	16.73	16.42	16.51	16.43	16.8	16.79	16.5	0.23	0.939523	0.0092	1.18921
D3ZPQ4	Zfp800	Zinc finger protein 800 OS=Rattus norvegicus OX=10116 GN=Zfp800 PE=1 SV=1	75 kDa	16.53	16.66	16.63	16.74	16.48	16.86	16.82	16.63	16.82	0.34	1.06437	0.69	1.03526
G3V7Q4	Ptpn12	Tyrosine-protein phosphatase non-receptor type 12 OS=Rattus norvegicus OX=10116 GN=Ptpn12 PE=1 SV=1	86 kDa	16.29	16.2	16.25	16.38	16.28	16.32	16.36	16.24	16.6	0.078	1.05702	0.63	1.04247
D3ZG37	Ppp6r1	Protein phosphatase 6, regulatory subunit 1 OS=Rattus norvegicus OX=10116 GN=Ppp6r1 PE=1 SV=1	95 kDa	16.21	17.11	16.59	16.97	17.26	16.87	16.83	16.59	16.86	0.28	1.32869	0.05	0.835088
D4A9E7	Ankef1	Ankyrin repeat and EF-hand domain-containing 1 OS=Rattus norvegicus OX=10116 GN=Ankef1 PE=4 SV=1	87 kDa	16.21	16.35	15.91	16.14	16.22	16.32	16.27	16.19	16.5	0.83	1.04247	0.51	1.06437
Q566E4 (+1)	Hnrnpr	Heterogeneous nuclear ribonucleoprotein R OS=Rattus norvegicus OX=10116 GN=Hnrnpr PE=1 SV=1	71 kDa	16	16.22	15.93	16.07	15.99	16.23	16.13	16.27	16.19	0.14	1.03526	0.0017	1.07177
B0BN85	Sugt1	Protein SGT1 homolog OS=Rattus norvegicus OX=10116 GN=Sugt1 PE=2 SV=1	38 kDa	16	16.49	16.08	16.43	16.38	16.36	16.31	16.14	16.56	0.026	1.15669	0.35	0.959264
Q5PQV5	Tpbg	Trophoblast glycoprotein OS=Rattus norvegicus OX=10116 GN=Tpbg PE=1 SV=1	47 kDa	15.96	15.84	16.04	15.88	16.01	15.89	16.09	16.06	16.12	0.83	0.986233	0.05	1.11729
D3ZWU9	Rmnd5a	Required for meiotic nuclear division 5 homolog A OS=Rattus norvegicus OX=10116 GN=Rmnd5a PE=1 SV=1	44 kDa	15.8	15.6	15.72	15.57	15.72	15.67	15.97	15.65	15.95	0.28	0.959264	0.28	1.15669
F1M6X5 (+2)	Txnrd2	Thioredoxin reductase 2, mitochondrial OS=Rattus norvegicus OX=10116 GN=Txnrd2 PE=1 SV=3	56 kDa	15.42	15.44	15.22	15.5	15.5	15.32	15.61	15.31	15.59	0.39	1.04972	0.23	1.04972
D3ZTZ2 (+3)	Sytl4	Synaptotagmin-like 4, isoform CRA_b OS=Rattus norvegicus OX=10116 GN=Sytl4 PE=1 SV=1	57 kDa	15.35	15.08	15.16	14.9	15.03	15.45	15.25	15.29	15.5	0.51	0.939523	0.28	1.18099
D4A0C3	Hid1	HID1 domain-containing OS=Rattus norvegicus OX=10116 GN=Hid1 PE=1 SV=2	86 kDa	15.21	15.06	15.1	15.01	15.3	14.8	15.33	15.16	15.38	0.57	0.946058	0.07	1.17283
Q8K3K4	Serpinb10	Serpin B10 OS=Rattus norvegicus OX=10116 GN=Serpinb10 PE=2 SV=1	45 kDa	15.08	15.11	15.63	15.38	15.73	15.23	15.42	15.48	15.28	0.28	1.14076	0.83	0.972655
D4ACA6	Elmsan1	ELM2 and Myb/SANT domain-containing 1 OS=Rattus norvegicus OX=10116 GN=Elmsan1 PE=1 SV=2	120 kDa	14.92	15	14.95	14.94	14.67	15	15.01	15.11	15.15	0.63	0.952638	0.15	1.17283
O88788	Alg10b	Putative Dol-P-Glc:Glc(2)Man(9)GlcNAc(2)-PP-Dol alpha-1,2-glucosyltransferase OS=Rattus norvegicus OX=10116 GN=Alg10b PE=1 SV=1	56 kDa	14.56	14.25	14.55	14.2	14.34	14.33	14.69	14.46	14.67	0.28	0.888843	0.05	1.24833
D3ZVC4	Arel1	Apoptosis-resistant E3 ubiquitin protein ligase 1 OS=Rattus norvegicus OX=10116 GN=Arel1 PE=4 SV=1	94 kDa	14.53	14.3	14.37	14.37	14.43	14.27	14.51	14.45	14.77	0.83	0.972655	0.05	1.14076
D3ZVS2	L2hgdh	L-2-hydroxyglutarate dehydrogenase OS=Rattus norvegicus OX=10116 GN=L2hgdh PE=1 SV=1	51 kDa	14.45	14.38	14.34	14.66	14.85	14.35	14.6	14.26	14.74	0.1	1.16473	0.45	0.952638
F1LN08 (+2)	Zfp276	Zinc finger protein (C2H2 type) 276 OS=Rattus norvegicus OX=10116 GN=Zfp276 PE=4 SV=1	67 kDa	14.03	14.33	14.75	14.8	14.42	14.31	14.6	13.92	14.75	0.51	1.10191	0.83	1.00696
Q66H71	Cpped1	Serine/threonine-protein phosphatase CPPED1 OS=Rattus norvegicus OX=10116 GN=Cpped1 PE=1 SV=1	35 kDa	13.99	13.66	13.89	14.07	14.09	13.89	14.15	13.78	14.06	0.28	1.12506	0.83	0.986233
D3ZC56 (+2)	Dst	Dystonin OS=Rattus norvegicus OX=10116 GN=Dst PE=1 SV=3	847 kDa	13.88	14.1	13.93	14.06	14.17	14.02	14.04	14.02	14.35	0.2	1.07923	0.9	1.02811
G3V649 (+1)	Adarb1	Adenosine deaminase, RNA-specific, B1, isoform CRA_d OS=Rattus norvegicus OX=10116 GN=Adarb1 PE=4 SV=3	75 kDa	13.83	13.77	13.86	13.94	13.95	13.69	13.45	14.09	14.2	0.51	1.04972	0.51	1.05702
D3ZD48	Rab11fip2	RAB11 family interacting protein 2 (Class I) (Predicted), isoform CRA_a OS=Rattus norvegicus OX=10116 GN=Rab11fip2 PE=4 SV=2	58 kDa	13.75	13.37	13.81	13.16	13.7	13.64	13.77	13.91	13.74	0.28	0.913831	0.05	1.21419
P70600 (+1)	Ptk2b	Protein-tyrosine kinase 2-beta OS=Rattus norvegicus OX=10116 GN=Ptk2b PE=1 SV=1	116 kDa	13.62	14.04	13.76	14.22	13.98	14.27	14.11	13.85	13.89	0.016	1.28343	0.055	0.864537
D4A7W1	Abhd2	Abhydrolase domain containing 2 (Predicted) OS=Rattus norvegicus OX=10116 GN=Abhd2 PE=1 SV=1	48 kDa	13.5	13.53	14.27	13.88	13.86	13.67	13.73	14.1	13.69	0.51	1.09429	0.83	1.01396
P63331	Ppp2ca	Serine/threonine-protein phosphatase 2A catalytic subunit alpha isoform OS=Rattus norvegicus OX=10116 GN=Ppp2ca PE=1 SV=1	36 kDa	13.36	13.47	13.36	13.35	13.41	13.32	13.48	13.34	13.85	0.28	0.97942	0.28	1.13288
D4A183	Vnn3	Similar to Vanin-3 (Predicted) OS=Rattus norvegicus OX=10116 GN=Vnn3 PE=1 SV=1	56 kDa	13.17	14.24	13.68	13.53	13.57	13.47	13.69	13.77	14.06	0.51	0.895025	0.05	1.23971
F1M2K6	Pkp4	Plakophilin 4 OS=Rattus norvegicus OX=10116 GN=Pkp4 PE=1 SV=2	131 kDa	13.17	13.11	13.33	13.24	13.28	13.09	13.35	13.27	13.43	0.87	1	0.025	1.10957
Q711G3	Iah1	Isoamyl acetate-hydrolyzing esterase 1 homolog OS=Rattus norvegicus OX=10116 GN=Iah1 PE=2 SV=2	28 kDa	11.43	11.51	11.68	11.59	11.86	11.8	11.4	11.68	11.98	0.13	1.16473	0.83	0.952638
P53042 (+2)	Ppp5c	Serine/threonine-protein phosphatase 5 OS=Rattus norvegicus OX=10116 GN=Ppp5c PE=1 SV=1	57 kDa	17.45	17.65	17.54	17.73	17.7	17.73	17.79	17.46	17.84	0.0051	1.12506	0.85	0.993092
Q6AYS8	Hsd17b11	Estradiol 17-beta-dehydrogenase 11 OS=Rattus norvegicus OX=10116 GN=Hsd17b11 PE=2 SV=1	33 kDa	17.33	17.16	17.52	17.19	17.47	17.18	17.56	17.44	17.44	0.37	0.959264	0.0018	1.15669
D3ZT90	Gcdh	Glutaryl-CoA dehydrogenase OS=Rattus norvegicus OX=10116 GN=Gcdh PE=1 SV=1	50 kDa	17.07	16.69	16.97	16.49	17.08	16.68	16.98	17.06	17.18	0.03	0.882703	< 0.0001	1.25701
F1LPP6	Akap5	A-kinase anchor protein 5 OS=Rattus norvegicus OX=10116 GN=Akap5 PE=1 SV=1	76 kDa	17.4	17.34	17.49	17.2	17.37	17.2	17.59	17.48	17.63	0.0005	0.90125	< 0.0001	1.23114
M0RBS9 (+2)	Snx27	Sorting nexin family member 27, isoform CRA_a OS=Rattus norvegicus OX=10116 GN=Snx27 PE=1 SV=1	61 kDa	16.84	16.88	16.76	16.95	16.94	16.89	16.99	16.91	17.04	0.0075	1.07177	0.26	1.03526
Q5XIE6	Hibch	3-hydroxyisobutyryl-CoA hydrolase, mitochondrial OS=Rattus norvegicus OX=10116 GN=Hibch PE=1 SV=2	43 kDa	15.73	15.66	15.66	15.68	15.64	15.59	15.77	15.79	15.92	0.062	0.965936	0.0012	1.14076
P20070 (+2)	Cyb5r3	NADH-cytochrome b5 reductase 3 OS=Rattus norvegicus OX=10116 GN=Cyb5r3 PE=1 SV=2	34 kDa	16.64	16.76	17.01	16.74	17.03	16.75	16.98	16.88	17.02	0.49	1.02101	0.0067	1.08673
Q5M7V8	Thrap3	Thyroid hormone receptor-associated protein 3 OS=Rattus norvegicus OX=10116 GN=Thrap3 PE=1 SV=1	108 kDa	17.6	18.08	17.94	18.07	17.62	18.17	18.06	17.92	18.21	0.05	1.04972	0.22	1.05702
Q9EQS0	Taldo1	Transaldolase OS=Rattus norvegicus OX=10116 GN=Taldo1 PE=1 SV=2	37 kDa	18.34	18.25	18.32	18.62	18.56	18.42	18.37	18.34	18.63	< 0.0001	1.17283	0.056	0.946058
D3ZAP9	Gpd1l	Glycerol-3-phosphate dehydrogenase [NAD(+)] OS=Rattus norvegicus OX=10116 GN=Gpd1l PE=1 SV=1	38 kDa	17.83	17.64	17.77	17.74	17.85	17.66	17.73	17.89	18.07	0.98	1	0.00014	1.10957
Q642E6 (+1)	Tpp1	Tripeptidyl peptidase I OS=Rattus norvegicus OX=10116 GN=Tpp1 PE=1 SV=1	61 kDa	16.88	16.65	16.61	16.82	16.89	16.81	16.9	16.79	16.87	0.15	1.08673	0.69	1.01396
D3Z8I7	Gstt3	Glutathione S-transferase, theta 3 OS=Rattus norvegicus OX=10116 GN=Gstt3 PE=1 SV=1	23 kDa	16.69	16.84	16.85	16.86	16.95	16.75	16.68	17.16	16.91	0.39	1.04247	0.23	1.05702
P09811	Pygl	Glycogen phosphorylase, liver form OS=Rattus norvegicus OX=10116 GN=Pygl PE=1 SV=5	97 kDa	15.73	15.58	15.93	15.85	15.95	15.67	16.04	15.56	16	0.095	1.05702	0.22	1.04247
B5DF65	Blvrb	Biliverdin reductase B OS=Rattus norvegicus OX=10116 GN=Blvrb PE=1 SV=1	22 kDa	18.41	18.59	18.78	18.7	18.64	18.76	18.53	18.78	18.89	0.068	1.07923	0.59	1.02101
Q9EQ76	Fmo3	Dimethylaniline monooxygenase [N-oxide-forming] 3 OS=Rattus norvegicus OX=10116 GN=Fmo3 PE=1 SV=1	60 kDa	17.56	17.28	17.74	17.43	17.39	17.3	17.68	18.04	17.38	< 0.0001	0.895025	< 0.0001	1.22264
D4A1J6	Ankfy1	Ankyrin repeat and FYVE domain-containing 1 OS=Rattus norvegicus OX=10116 GN=Ankfy1 PE=1 SV=3	129 kDa	16.36	16.47	16.48	16.5	16.52	16.45	16.5	16.46	16.77	0.23	1.03526	0.17	1.06437
P20650	Ppm1a	Protein phosphatase 1A OS=Rattus norvegicus OX=10116 GN=Ppm1a PE=1 SV=1	42 kDa	18.21	18.44	18.34	18.46	18.45	18.49	18.5	18.25	18.74	0.01	1.09429	0.87	1.00696
Q9ESS6	Bcam	Basal cell adhesion molecule OS=Rattus norvegicus OX=10116 GN=Bcam PE=2 SV=1	68 kDa	18.09	17.91	18.3	17.93	18.19	18.01	18.14	18.36	18.24	0.13	0.959264	< 0.0001	1.14076
G3V6D9	Slc9a3r2	Na(+)/H(+) exchange regulatory cofactor NHE-RF OS=Rattus norvegicus OX=10116 GN=Slc9a3r2 PE=1 SV=1	37 kDa	17.96	17.94	17.99	17.83	17.73	17.79	18.12	18.1	18.08	< 0.0001	0.882703	< 0.0001	1.24833
Q4G075	Serpinb1a	Leukocyte elastase inhibitor A OS=Rattus norvegicus OX=10116 GN=Serpinb1a PE=1 SV=1	43 kDa	17.66	17.98	18.74	18.14	18.39	17.58	18.7	18.14	17.95	0.82	1.01396	0.11	1.09429
P0C0A9 (+1)	Svip	Small VCP/p97-interacting protein OS=Rattus norvegicus OX=10116 GN=Svip PE=1 SV=1	8 kDa	17.52	17.36	17.54	17.35	17.59	17.42	17.77	17.53	17.58	0.83	0.986233	0.28	1.12506
F1LRE1	Gsr	Glutathione reductase OS=Rattus norvegicus OX=10116 GN=Gsr PE=1 SV=2	45 kDa	17.52	17.59	17.5	17.56	17.61	17.45	17.69	17.49	17.85	0.45	1	0.083	1.09429
D3ZAQ0	Fundc2	FUN14 domain-containing 2 OS=Rattus norvegicus OX=10116 GN=Fundc2 PE=1 SV=1	16 kDa	17.46	17.9	17.91	17.93	17.94	17.88	17.98	17.92	17.86	0.17	1.10191	0.73	1
Q99J82	Ilk	Integrin-linked protein kinase OS=Rattus norvegicus OX=10116 GN=Ilk PE=2 SV=1	51 kDa	17.33	17.28	17.48	17.27	17.26	17.17	17.41	17.53	17.58	< 0.0001	0.913831	< 0.0001	1.20581
Q5XIC0	Eci2	Enoyl-CoA delta isomerase 2, mitochondrial OS=Rattus norvegicus OX=10116 GN=Eci2 PE=1 SV=1	43 kDa	17.31	17.09	17.18	17.15	17.25	17.07	17.23	17.42	17.32	0.4	0.97942	< 0.0001	1.12506
P05370	G6pdx	Glucose-6-phosphate 1-dehydrogenase OS=Rattus norvegicus OX=10116 GN=G6pdx PE=1 SV=3	59 kDa	17.26	17.31	17.4	17.38	17.52	17.31	17.55	17.25	17.61	0.0028	1.05702	0.065	1.04247
P32198	Cpt1a	Carnitine O-palmitoyltransferase 1, liver isoform OS=Rattus norvegicus OX=10116 GN=Cpt1a PE=1 SV=2	88 kDa	17.03	16.93	17.11	16.9	17.09	16.82	17.13	17.14	17.22	0.018	0.939523	< 0.0001	1.17283
P20673 (+2)	Asl	Argininosuccinate lyase OS=Rattus norvegicus OX=10116 GN=Asl PE=2 SV=1	52 kDa	16.94	17.2	17.21	17.28	17.31	17.31	17.26	17.08	17.47	0.0023	1.13288	0.57	0.972655
Q6AYN2	Saraf	Store-operated calcium entry-associated regulatory factor OS=Rattus norvegicus OX=10116 GN=Saraf PE=2 SV=1	36 kDa	16.64	16.1	16.29	16.4	16.21	16.19	16.61	16.55	16.32	0.63	0.952638	0.055	1.16473
D4A4I9	Il16	Pro-interleukin-16 OS=Rattus norvegicus OX=10116 GN=Il16 PE=1 SV=1	142 kDa	16.61	16.91	16.85	17.57	17.04	17.34	17.24	16.93	16.67	0.00049	1.40444	0.0092	0.784584
P70570		Laminin-5 alpha 3 chain OS=Rattus norvegicus OX=10116 PE=2 SV=1	190 kDa	16.6	16.25	16.38	16.38	16.83	16.53	16.39	16.57	16.68	0.51	1.11729	0.83	0.986233
D3ZLX3	Mob2	MOB kinase activator 2 OS=Rattus norvegicus OX=10116 GN=Mob2 PE=1 SV=2	30 kDa	16.6	16.77	16.76	16.85	16.76	16.9	16.78	16.73	17.07	0.025	1.08673	0.75	1.00696
Q5PQN7	Lzic	Protein LZIC OS=Rattus norvegicus OX=10116 GN=Lzic PE=2 SV=1	21 kDa	16.37	16.57	16.46	16.61	16.68	16.64	16.67	16.33	16.79	0.05	1.13288	0.83	0.972655
B1WC85	Wdr92	RCG23253, isoform CRA_a OS=Rattus norvegicus OX=10116 GN=Wdr92 PE=1 SV=1	40 kDa	16.21	16.42	16.19	16.51	16.14	16.28	16.18	16.42	16.61	0.83	1.02811	0.51	1.07177
B1WBX7 (+1)	Cope	Coatomer protein complex, subunit epsilon OS=Rattus norvegicus OX=10116 GN=Cope PE=2 SV=1	19 kDa	16.18	16.33	16.16	16.51	16.36	16.48	16.41	16.11	16.53	0.00028	1.17283	0.23	0.939523
Q6IN11	Ccn2	Connective tissue growth factor OS=Rattus norvegicus OX=10116 GN=Ccn2 PE=2 SV=1	31 kDa	16.17	16.37	16.8	15.86	16.68	15.78	16.45	16.31	17.14	0.11	0.752623	0.11	1.45397
F1LT10 (+1)	Afdn	Afadin OS=Rattus norvegicus OX=10116 GN=Afdn PE=1 SV=3	201 kDa	16.04	16.13	16.17	16.01	15.98	16.05	16.27	16.16	16.33	< 0.0001	0.939523	< 0.0001	1.17283
Q6QI17		LRRGT00191 OS=Rattus norvegicus OX=10116 PE=2 SV=1	194 kDa	15.93	15.77	16.09	15.62	16.19	15.73	15.93	16.05	16.24	0.51	0.933033	0.28	1.18921
Q9WVE9 (+3)	Itsn1	Intersectin-1 OS=Rattus norvegicus OX=10116 GN=Itsn1 PE=1 SV=2	194 kDa	15.88	16.03	15.92	15.92	15.93	16.09	16.18	15.93	16.16	0.35	1.02811	0.35	1.07177
D3Z8Q7	Ciao2b	Cytosolic iron-sulfur assembly component 2B OS=Rattus norvegicus OX=10116 GN=Ciao2b PE=1 SV=1	18 kDa	15.81	16.04	15.81	16.01	15.95	16	16.04	15.9	16.16	0.51	1.07177	0.51	1.02811
D3Z8W0	Paox	Polyamine oxidase OS=Rattus norvegicus OX=10116 GN=Paox PE=1 SV=1	59 kDa	15.67	16.06	16.11	16.05	16.14	16.12	15.75	16.39	16.14	0.28	1.10191	0.83	1
P25409	Gpt	Alanine aminotransferase 1 OS=Rattus norvegicus OX=10116 GN=Gpt PE=1 SV=2	55 kDa	15.63	15.42	15.54	15.69	15.55	15.53	15.63	15.63	15.74	0.42	1.03526	0.34	1.06437
M0R608 (+1)	Rtn1	Reticulon OS=Rattus norvegicus OX=10116 GN=Rtn1 PE=1 SV=2	64 kDa	15.54	15.62	15.6	15.57	15.69	15.43	15.66	15.46	16.15	0.87	0.97942	0.34	1.12506
Q68FQ7 (+1)	Rpap3	RNA polymerase II-associated protein 3 OS=Rattus norvegicus OX=10116 GN=Rpap3 PE=1 SV=1	75 kDa	15.53	15.65	15.54	15.82	15.74	15.65	15.72	15.58	15.83	0.016	1.11729	0.58	0.97942
Q5PPN4	Ca8	Carbonic anhydrase-related protein OS=Rattus norvegicus OX=10116 GN=Ca8 PE=1 SV=3	33 kDa	15.26	14.95	14.56	15.07	15.22	15.02	14.81	14.85	15.58	0.42	1.08673	1	1.01396
G3V6Z3 (+1)	Afap1	Actin filament-associated protein 1 OS=Rattus norvegicus OX=10116 GN=Afap1 PE=1 SV=1	81 kDa	15.26	15.15	15.12	15.19	15.14	15.13	15.23	15.15	15.62	0.83	0.97942	0.13	1.12506
F1LSF8 (+2)	Flvcr2	Feline leukemia virus subgroup C receptor-related protein 2 OS=Rattus norvegicus OX=10116 GN=Flvcr2 PE=1 SV=3	60 kDa	15.03	14.93	15.14	15.02	14.94	15	15.21	15.02	15.27	0.51	0.965936	0.13	1.13288
D4ADT3	Wapl	WAPL cohesin release factor OS=Rattus norvegicus OX=10116 GN=Wapl PE=1 SV=2	134 kDa	14.81	15.16	14.96	15.17	15.06	15.15	15.16	14.91	15.31	0.11	1.10191	1	1
B2GV71	Ndufaf5	Arginine-hydroxylase NDUFAF5, mitochondrial OS=Rattus norvegicus OX=10116 GN=Ndufaf5 PE=2 SV=1	38 kDa	14.45	14.41	14.05	14.24	14.47	14.37	14.33	14.47	14.56	0.83	1.03526	0.51	1.06437
G3V945 (+3)	Aldh5a1	Succinate-semialdehyde dehydrogenase OS=Rattus norvegicus OX=10116 GN=Aldh5a1 PE=1 SV=1	56 kDa	14.38	14.14	14.27	14.34	14.35	14.19	14.31	14.44	14.46	1	1.01396	0.037	1.08673
D3ZJ91	Ddhd2	DDHD domain-containing 2 OS=Rattus norvegicus OX=10116 GN=Ddhd2 PE=1 SV=2	80 kDa	14.03	13.97	14	13.86	14.35	14	14.15	13.98	14.28	0.83	1.04247	0.83	1.05702
Q5XI21	Tom1	Target of myb1 homolog (Chicken) OS=Rattus norvegicus OX=10116 GN=Tom1 PE=1 SV=1	54 kDa	13.84	13.73	13.85	13.94	13.82	13.8	14.09	13.77	13.99	0.6	1.02811	0.2	1.07177
Q02353	Ndst1	Bifunctional heparan sulfate N-deacetylase/N-sulfotransferase 1 OS=Rattus norvegicus OX=10116 GN=Ndst1 PE=1 SV=1	101 kDa	13.81	13.63	13.83	13.69	13.81	13.74	13.88	13.67	14.18	0.51	0.993092	0.51	1.11729
A4K5G8 (+1)		WDR16-like protein OS=Rattus norvegicus OX=10116 PE=2 SV=1	68 kDa	13.69	14.16	13.02	14.37	13.12	13.09	13.77	13.92	13.72	0.83	0.757858	0.51	1.45397
D4A2M3 (+1)	Tmtc1	Transmembrane and tetratricopeptide repeat-containing 1 OS=Rattus norvegicus OX=10116 GN=Tmtc1 PE=4 SV=3	100 kDa	13.65	13.59	13.69	13.38	13.85	13.24	13.69	13.62	14.18	0.63	0.913831	0.2	1.21419
D4AE80	Dcp1a	Decapping mRNA 1A OS=Rattus norvegicus OX=10116 GN=Dcp1a PE=1 SV=1	65 kDa	13.63	13.81	13.75	13.72	13.62	13.76	13.69	13.96	13.89	0.51	0.97942	0.28	1.12506
Q62747 (+6)	Syt7	Synaptotagmin-7 OS=Rattus norvegicus OX=10116 GN=Syt7 PE=1 SV=1	45 kDa	13.61	13.15	13.58	13.5	13.44	13.28	13.28	13.56	13.92	0.51	0.959264	0.28	1.14076
Q5RKH7	Slc35f6	Solute carrier family 35 member F6 OS=Rattus norvegicus OX=10116 GN=Slc35f6 PE=2 SV=1	41 kDa	13.42	12.85	13.27	12.86	13.33	13.28	13.63	13.03	13.33	0.83	0.97942	0.51	1.12506
Q5M7W1	Txnip	Thioredoxin-interacting protein OS=Rattus norvegicus OX=10116 GN=Txnip PE=2 SV=1	44 kDa	13.38	13.5	13.63	13.6	13.48	13.31	13.57	13.53	13.82	0.69	0.972655	0.1	1.12506
Q5FWT1	Fam98a	Protein FAM98A OS=Rattus norvegicus OX=10116 GN=Fam98a PE=2 SV=1	55 kDa	13.18	13.08	12.92	13.17	13.16	13.15	13.25	13.06	13.27	0.26	1.07177	0.26	1.02811
Q4QQT0	Rpusd4	Mitochondrial RNA pseudouridine synthase Rpusd4 OS=Rattus norvegicus OX=10116 GN=Rpusd4 PE=2 SV=1	43 kDa	13.07	13.01	13.16	13.03	13.12	13.17	13.19	13.14	13.33	0.51	1.02101	0.13	1.07923
F1M5X2	Ap4s1	AP complex subunit sigma OS=Rattus norvegicus OX=10116 GN=Ap4s1 PE=3 SV=1	17 kDa	12.55	12.26	12.19	12.71	12.8	11.93	12.46	12.41	12.52	0.51	1.18921	0.51	0.920188
Q5M8B4 (+1)	Fcna	Ficolin (Collagen/fibrinogen domain containing) 1 OS=Rattus norvegicus OX=10116 GN=Fcna PE=1 SV=1	37 kDa	12.46	13.24	12.9	13.42	12.8	13.61	13.39	13.04	12.95	0.28	1.30134	0.51	0.846745
D3ZYL2	Kiaa0408L	Kiaa0408-like OS=Rattus norvegicus OX=10116 GN=Kiaa0408L PE=4 SV=2	73 kDa	12.4	12.84	13.21	12.86	12.99	12.81	12.42	13.13	13.12	0.83	1.04247	0.51	1.05702
B1WBU0	Utp23	Similar to RIKEN cDNA D530033C11 (Predicted), isoform CRA_b OS=Rattus norvegicus OX=10116 GN=Utp23 PE=2 SV=1	28 kDa	12.38	12.67	12.49	12.97	12.33	12.7	12.81	12.44	12.68	0.51	1.11729	0.83	0.986233
Q5XIH8	Cln3	Battenin OS=Rattus norvegicus OX=10116 GN=Cln3 PE=1 SV=1	48 kDa	11.85	11.93	12.34	12.58	12.55	12.16	12.12	12.17	12.16	0.13	1.32869	0.13	0.82932
D3ZQL7	Tppp	Similar to 25 kDa brain-specific protein (P25-alpha) (Predicted), isoform CRA_a OS=Rattus norvegicus OX=10116 GN=Tppp PE=1 SV=1	24 kDa	17.33	17.43	17.53	17.45	17.3	17.48	17.35	17.64	17.73	0.75	0.986233	0.0034	1.11729
G3V845	Plcg1	1-phosphatidylinositol 4,5-bisphosphate phosphodiesterase gamma OS=Rattus norvegicus OX=10116 GN=Plcg1 PE=1 SV=1	149 kDa	17.2	16.98	17.17	17.15	17.34	17.19	17.12	17.18	17.49	0.023	1.07923	0.79	1.02101
P80067	Ctsc	Dipeptidyl peptidase 1 OS=Rattus norvegicus OX=10116 GN=Ctsc PE=1 SV=3	52 kDa	16.22	15.95	15.76	16.13	16.17	16.01	16.16	16.08	16.08	0.021	1.10191	0.75	1
Q4QR68	LOC679149	Carboxylic ester hydrolase OS=Rattus norvegicus OX=10116 GN=LOC679149 PE=2 SV=1	63 kDa	15.96	15.85	15.91	15.8	16.01	16.03	16.04	15.94	16.16	0.27	1.03526	0.14	1.06437
B1WC16	Bclaf1	BCL2-associated transcription factor 1 OS=Rattus norvegicus OX=10116 GN=Bclaf1 PE=1 SV=1	106 kDa	16.87	17.19	16.95	17.15	16.7	17.2	17.23	16.91	17.3	0.22	1.03526	0.28	1.06437
Q9JJ54 (+3)	Hnrnpd	Heterogeneous nuclear ribonucleoprotein D0 OS=Rattus norvegicus OX=10116 GN=Hnrnpd PE=1 SV=2	38 kDa	17.45	17.97	17.43	17.8	17.59	17.96	17.65	17.85	17.71	0.0064	1.14076	0.36	0.965936
F1MAQ7	Son	Son DNA-binding protein OS=Rattus norvegicus OX=10116 GN=Son PE=1 SV=2	266 kDa	17.45	17.66	17.46	17.58	17.48	17.73	17.72	17.45	17.81	0.09	1.05702	0.29	1.04247
P52944	Pdlim1	PDZ and LIM domain protein 1 OS=Rattus norvegicus OX=10116 GN=Pdlim1 PE=1 SV=4	36 kDa	17.5	18.02	17.79	17.78	17.64	17.88	17.83	17.85	18.07	0.84	1	0.0024	1.10191
Q64268	Serpind1	Heparin cofactor 2 OS=Rattus norvegicus OX=10116 GN=Serpind1 PE=1 SV=1	55 kDa	15.91	15.87	15.9	15.98	15.71	16.01	15.97	16.04	16.09	0.68	1.01396	0.093	1.08673
A0A096P6L9	C5	Complement C5 OS=Rattus norvegicus OX=10116 GN=C5 PE=1 SV=2	189 kDa	15.58	16.02	16	16.15	15.93	15.94	16.05	16.07	15.93	0.1	1.08673	0.24	1.01396
Q5XI26	Stat2	Signal transducer and activator of transcription OS=Rattus norvegicus OX=10116 GN=Stat2 PE=1 SV=1	97 kDa	16.95	16.74	16.72	16.8	16.93	16.84	16.9	16.92	17.02	0.17	1.04247	0.15	1.06437
Q5U2Q3		Ester hydrolase C11orf54 homolog OS=Rattus norvegicus OX=10116 PE=1 SV=1	35 kDa	15.47	15.46	15.5	15.5	15.53	15.5	15.5	15.56	15.81	0.15	1.02101	0.021	1.07923
I6L9G6	Tardbp	RCG31562, isoform CRA_c OS=Rattus norvegicus OX=10116 GN=Tardbp PE=1 SV=1	32 kDa	18.01	18.23	17.78	18.05	18.01	18.22	18.13	18.19	18.11	0.082	1.06437	0.092	1.03526
F1LRU1 (+2)	Ilf3	Interleukin enhancer-binding factor 3 OS=Rattus norvegicus OX=10116 GN=Ilf3 PE=1 SV=3	97 kDa	16.84	17.19	16.81	17.03	16.9	17.12	17.04	17.05	17.13	0.064	1.05702	0.12	1.04247
P62260	Ywhae	14-3-3 protein epsilon OS=Rattus norvegicus OX=10116 GN=Ywhae PE=1 SV=1	29 kDa	18.19	18.17	18.18	18.47	18.2	18.26	18.13	18.35	18.48	< 0.0001	1.08673	0.84	1.00696
B5DFF7 (+1)	Dusp3	Dusp3 protein OS=Rattus norvegicus OX=10116 GN=Dusp3 PE=2 SV=1	20 kDa	15.71	15.77	15.77	15.63	15.7	15.8	15.83	15.85	15.96	0.58	0.972655	0.014	1.12506
Q9JHY1	F11r	Junctional adhesion molecule A OS=Rattus norvegicus OX=10116 GN=F11r PE=1 SV=1	32 kDa	18.22	17.92	18.16	17.86	18.08	17.92	18.13	18.29	18.27	0.0033	0.90125	< 0.0001	1.20581
M0R4M1	Nlrc5	NLR family, CARD domain-containing 5 OS=Rattus norvegicus OX=10116 GN=Nlrc5 PE=4 SV=2	212 kDa	19.74	19.33	19.37	19.64	19.75	19.32	19.38	19.39	20.02	0.34	1.10191	1	0.993092
P85972 (+1)	Vcl	Vinculin OS=Rattus norvegicus OX=10116 GN=Vcl PE=1 SV=1	117 kDa	18.32	18.35	18.55	18.31	18.25	18.36	18.49	18.5	18.62	< 0.0001	0.933033	< 0.0001	1.17283
A8WCF8	Tprg1l	Tumor protein p63-regulated gene 1-like protein OS=Rattus norvegicus OX=10116 GN=Tprg1l PE=1 SV=1	30 kDa	18.31	17.72	17.85	17.92	17.98	17.78	18.19	17.97	18.04	0.83	0.972655	0.13	1.12506
A1Y2B8 (+1)	Ednra	Endothelin receptor type A isoform C13 OS=Rattus norvegicus OX=10116 GN=Ednra PE=2 SV=1	45 kDa	18.27	18.08	18.73	17.95	18.29	18.31	18.2	18.36	18.85	0.52	0.907519	0.078	1.20581
Q6P792 (+1)	Fhl1	Four and a half LIM domains 1 OS=Rattus norvegicus OX=10116 GN=Fhl1 PE=1 SV=1	34 kDa	18.27	18.35	18.81	18.23	18.46	18.34	18.57	18.4	18.77	0.23	0.926588	< 0.0001	1.18099
Q861I8 (+1)	rt1-E2b gene	MHC class Ib antigen (Fragment) OS=Rattus norvegicus OX=10116 GN=rt1-E2b gene PE=2 SV=1	39 kDa	18.01	17	17.01	17.51	17.36	17.28	17.45	17.42	17.05	0.51	1.1487	0.83	0.952638
B5DFN2	Ahcyl1	S-adenosylhomocysteine hydrolase-like protein 1 OS=Rattus norvegicus OX=10116 GN=Ahcyl1 PE=1 SV=2	54 kDa	17.98	17.7	17.71	17.85	17.82	17.84	17.91	17.84	18.05	0.57	1.02811	0.12	1.07177
M0R7D1 (+2)	Larp7	La-related protein 7 OS=Rattus norvegicus OX=10116 GN=Larp7 PE=1 SV=2	65 kDa	17.93	18.2	17.95	18.22	17.99	18.3	18.18	18.07	18.23	0.15	1.10957	0.87	0.993092
D3ZJ83	Sco2	Protein Sco2 OS=Rattus norvegicus GN=Sco2 PE=4 SV=1	?	17.76	17.62	17.7	17.54	17.58	17.42	17.84	17.77	17.87	0.05	0.882703	0.05	1.23971
Q6JBI6		LMO7b OS=Rattus norvegicus OX=10116 PE=2 SV=1	157 kDa	17.62	17.55	17.73	17.44	17.29	17.44	17.66	17.97	17.68	0.05	0.846745	0.05	1.30134
P15791 (+4)	Camk2d	Calcium/calmodulin-dependent protein kinase type II subunit delta OS=Rattus norvegicus OX=10116 GN=Camk2d PE=1 SV=1	60 kDa	18.21	18.43	18.66	18.43	18.43	18.3	18.57	18.62	18.48	0.45	0.972655	0.00031	1.12506
D3ZBN4	Erg28	Ergosterol biosynthesis 28 homolog OS=Rattus norvegicus OX=10116 GN=Erg28 PE=1 SV=1	16 kDa	17.55	17.51	17.67	17.42	17.7	17.53	17.71	17.51	17.89	0.83	0.97942	0.28	1.11729
D3ZE26	Tmcc2	Similar to RIKEN cDNA 1110063G11 (Predicted) OS=Rattus norvegicus OX=10116 GN=Tmcc2 PE=1 SV=1	77 kDa	17.42	17.28	17.51	17.33	17.23	17.32	17.56	17.64	17.36	0.07	0.933033	0.00078	1.17283
D4A997	Htatsf1	HIV TAT specific factor 1 (Predicted) OS=Rattus norvegicus OX=10116 GN=Htatsf1 PE=1 SV=2	89 kDa	17.38	17.71	17.49	17.66	17.5	17.7	17.61	17.48	17.89	0.035	1.07177	0.95	1.01396
P42893 (+5)	Ece1	Endothelin-converting enzyme 1 OS=Rattus norvegicus OX=10116 GN=Ece1 PE=1 SV=2	86 kDa	17.26	16.92	17.31	16.9	17.07	17.02	17.2	17.34	17.27	0.00046	0.90125	< 0.0001	1.21419
B5DF62	Pak4	Non-specific serine/threonine protein kinase OS=Rattus norvegicus OX=10116 GN=Pak4 PE=1 SV=1	65 kDa	17.01	16.99	16.99	16.96	17.03	16.96	17.08	17.06	17.25	0.51	0.986233	0.05	1.10957
Q4AEG0	Gp9	Glycoprotein 9 OS=Rattus norvegicus OX=10116 GN=Gp9 PE=2 SV=1	21 kDa	16.98	17.17	17.15	16.52	17.08	17.79	17.31	17.47	16.82	0.83	0.986233	0.83	1.10957
Q9EQH5 (+1)	Ctbp2	C-terminal-binding protein 2 OS=Rattus norvegicus OX=10116 GN=Ctbp2 PE=1 SV=2	49 kDa	16.98	16.75	16.73	16.79	16.77	16.76	16.9	17.01	16.94	0.63	0.965936	0.055	1.12506
Q6P7Q4	Glo1	Lactoylglutathione lyase OS=Rattus norvegicus OX=10116 GN=Glo1 PE=1 SV=3	21 kDa	16.93	17.17	17.15	17.22	17.18	17.23	16.99	17.16	17.46	0.0079	1.08673	0.92	1.00696
D4A2F2	Pard6b	Par-6 (Partitioning defective 6) homolog beta (C. elegans) (Predicted) OS=Rattus norvegicus OX=10116 GN=Pard6b PE=1 SV=1	41 kDa	16.92	17.05	17.12	17.1	17.09	17.05	17.15	17.03	17.31	0.49	1.03526	0.2	1.06437
G3V8D6	Trim3	Tripartite motif protein 3, isoform CRA_a OS=Rattus norvegicus OX=10116 GN=Trim3 PE=1 SV=1	81 kDa	16.9	16.78	16.84	16.7	16.94	16.75	16.96	16.96	17.01	0.23	0.965936	< 0.0001	1.13288
Q6TQE1 (+1)	Zc3h18	Zinc finger CCCH domain-containing protein 18 OS=Rattus norvegicus OX=10116 GN=Zc3h18 PE=1 SV=1	106 kDa	16.86	17.26	17.03	17.28	16.79	17.24	17.16	17.08	17.31	0.35	1.05702	0.82	1.03526
G3V843 (+1)	F2	Prothrombin OS=Rattus norvegicus OX=10116 GN=F2 PE=1 SV=1	70 kDa	16.84	17	17.15	16.99	16.92	17.11	17.09	17.25	17.05	0.85	1	< 0.0001	1.09429
Q9EPB1	Dpp7	Dipeptidyl peptidase 2 OS=Rattus norvegicus OX=10116 GN=Dpp7 PE=1 SV=1	55 kDa	16.73	16.56	16.47	16.66	16.82	16.71	16.62	16.48	17.1	0.0059	1.10191	0.39	0.993092
P55314	C8b	Complement component C8 beta chain OS=Rattus norvegicus OX=10116 GN=C8b PE=2 SV=2	67 kDa	16.7	16.84	17.18	17.22	16.91	16.95	16.94	16.97	17.19	0.11	1.08673	0.69	1.00696
D4A6K9	Abr	Active BCR-related gene (Predicted) OS=Rattus norvegicus GN=Abr PE=4 SV=1	?	16.57	16.7	16.57	16.62	16.58	16.56	16.81	16.58	16.83	0.33	0.97942	0.015	1.10957
D4A4Y0	Exosc4	Exosome component 4 OS=Rattus norvegicus OX=10116 GN=Exosc4 PE=1 SV=1	26 kDa	16.55	16.46	16.57	16.68	16.56	16.59	16.68	16.63	16.67	0.11	1.04972	0.35	1.04247
Q6AYF2	Lmcd1	LIM and cysteine-rich domains 1 OS=Rattus norvegicus OX=10116 GN=Lmcd1 PE=1 SV=1	41 kDa	16.48	16.81	16.75	16.79	16.81	16.76	16.72	16.7	17	0.028	1.07177	0.88	1.01396
Q498U6 (+1)	Dffa	DNA fragmentation factor subunit alpha OS=Rattus norvegicus OX=10116 GN=Dffa PE=1 SV=1	29 kDa	16.43	16.32	16.27	16.37	16.31	16.29	16.53	16.34	16.52	0.83	0.993092	0.13	1.10191
A1A5R1 (+1)	Rbfox2	RNA binding protein fox-1 homolog 2 OS=Rattus norvegicus OX=10116 GN=Rbfox2 PE=2 SV=1	46 kDa	16.42	16.37	16.19	16.34	16.23	16.22	16.5	16.22	16.65	0.51	0.952638	0.28	1.1487
B2GUZ8	Slc35e3	Slc35e3 protein OS=Rattus norvegicus OX=10116 GN=Slc35e3 PE=2 SV=1	35 kDa	16.27	16.4	16.31	16.24	16.51	16.31	16.41	16.19	16.81	0.83	1.01396	0.83	1.07923
F1LPL6 (+4)	Insr	Tyrosine-protein kinase receptor OS=Rattus norvegicus OX=10116 GN=Insr PE=1 SV=3	157 kDa	16.22	16.04	16.31	16.08	16.15	16.04	16.43	16.27	16.27	0.11	0.933033	0.0039	1.17283
Q499N6	Ubxn1	UBX domain-containing protein 1 OS=Rattus norvegicus OX=10116 GN=Ubxn1 PE=3 SV=2	34 kDa	16.1	16.37	16.21	16.49	16.25	16.42	16.27	16.28	16.5	0.055	1.11729	0.63	0.97942
Q499S6	Ctsf	Cathepsin F OS=Rattus norvegicus OX=10116 GN=Ctsf PE=1 SV=1	52 kDa	16.06	15.64	15.75	15.67	16.01	15.72	15.84	15.86	16.12	0.83	0.993092	0.28	1.10191
D3ZDB9	Nmral1	NmrA-like family domain-containing protein 1 OS=Rattus norvegicus OX=10116 GN=Nmral1 PE=1 SV=2	34 kDa	16.04	16.17	16.15	16.28	16.24	16.25	16.2	16.15	16.45	0.024	1.09429	0.73	0.993092
Q8CFD0	Sfxn5	Sideroflexin-5 OS=Rattus norvegicus OX=10116 GN=Sfxn5 PE=2 SV=1	37 kDa	16.03	15.63	15.69	15.73	15.83	15.78	15.94	15.89	15.86	0.51	1.00696	0.05	1.08673
D4A8S8	Rsph4a	Radial spoke head protein 4 homolog A OS=Rattus norvegicus OX=10116 GN=Rsph4a PE=1 SV=2	79 kDa	16.01	16.88	15.98	16.66	16.01	15.9	16.2	16.47	16.25	0.55	0.972655	0.081	1.12506
Q6AY02	Rbm17	RNA-binding motif protein 17 OS=Rattus norvegicus OX=10116 GN=Rbm17 PE=1 SV=1	45 kDa	15.93	16.2	16.25	16.16	15.93	16.29	16.13	16.27	16.39	0.92	1	0.18	1.09429
G3V8G9 (+1)	Notch2	Neurogenic locus notch homolog protein 2 OS=Rattus norvegicus OX=10116 GN=Notch2 PE=1 SV=1	265 kDa	15.86	15.89	15.88	16.22	15.92	16.06	15.95	16.09	15.98	0.05	1.14076	0.83	0.959264
Q9Z254	Gipc1	PDZ domain-containing protein GIPC1 OS=Rattus norvegicus OX=10116 GN=Gipc1 PE=1 SV=2	36 kDa	15.68	15.59	15.83	15.64	15.86	15.68	15.87	15.69	15.97	0.57	1.02101	0.23	1.07177
D4A0A0	Dynlrb2	Dynein light chain roadblock OS=Rattus norvegicus OX=10116 GN=Dynlrb2 PE=3 SV=1	11 kDa	15.44	16.16	15.37	16.03	15.29	15.07	15.53	15.95	15.65	0.26	0.864537	0.26	1.26576
G3V8V0 (+1)	Arl2	ADP-ribosylation factor-like protein 2 OS=Rattus norvegicus OX=10116 GN=Arl2 PE=1 SV=2	20 kDa	15.4	15.47	15.5	15.81	15.61	15.55	15.36	15.52	15.92	0.0071	1.1487	0.63	0.952638
P19468	Gclc	Glutamate--cysteine ligase catalytic subunit OS=Rattus norvegicus OX=10116 GN=Gclc PE=1 SV=2	73 kDa	15.38	15.83	15.77	15.68	15.66	15.8	15.65	15.8	16.03	0.91	1.02101	0.27	1.07177
D3ZRN1	Tmem179b	RCG48101, isoform CRA_c OS=Rattus norvegicus OX=10116 GN=Tmem179b PE=1 SV=1	19 kDa	15.3	15.32	15.33	15.49	15.36	15.37	15.61	15.25	15.5	0.05	1.06437	0.51	1.02811
P36506	Map2k2	Dual specificity mitogen-activated protein kinase kinase 2 OS=Rattus norvegicus OX=10116 GN=Map2k2 PE=1 SV=1	44 kDa	15.29	15.33	15.29	15.59	15.45	15.46	15.44	15.24	15.65	0.0065	1.13288	0.42	0.965936
D3ZL57	Usp6nl	USP6 N-terminal like (Predicted), isoform CRA_a OS=Rattus norvegicus OX=10116 GN=Usp6nl PE=1 SV=1	93 kDa	15.23	15.22	15.4	15.18	15.21	15.1	15.46	15.32	15.49	0.15	0.920188	0.016	1.19748
G3V633 (+1)	Flt1	FMS-like tyrosine kinase 1, isoform CRA_a OS=Rattus norvegicus OX=10116 GN=Flt1 PE=3 SV=1	150 kDa	15.21	14.6	14.96	14.84	14.81	14.62	15.04	15.21	14.98	0.2	0.888843	0.0041	1.23114
D3ZNY8	Ror2	Receptor tyrosine kinase-like orphan receptor 2 OS=Rattus norvegicus OX=10116 GN=Ror2 PE=3 SV=1	105 kDa	15.14	15.12	15.25	15.22	14.98	15.15	15.13	15.13	16.22	0.83	0.965936	0.83	1.13288
F1M8T4	Crybg3	Crystallin beta-gamma domain-containing 3 OS=Rattus norvegicus OX=10116 GN=Crybg3 PE=1 SV=2	140 kDa	15.12	15.1	15.11	15.23	15.16	15.02	15.19	15.32	15.21	0.51	1.02101	0.28	1.07177
D3ZN39	Usp8	Ubiquitin specific protease 8 (Predicted) OS=Rattus norvegicus OX=10116 GN=Usp8 PE=1 SV=2	123 kDa	15.08	15	14.92	15.17	15	14.92	15.03	15.04	15.26	0.63	1.02101	0.17	1.06437
D4A9U6 (+1)	Ubr2	Ubiquitin protein ligase E3 component n-recognin 2 OS=Rattus norvegicus OX=10116 GN=Ubr2 PE=1 SV=3	199 kDa	14.96	14.99	14.93	15.15	14.93	14.96	15.07	14.88	15.33	0.42	1.04247	0.63	1.04247
Q5RKL5	Steap3	Metalloreductase STEAP3 OS=Rattus norvegicus OX=10116 GN=Steap3 PE=1 SV=1	55 kDa	14.95	15.37	14.88	15.26	15.11	15.51	15.38	15.07	15.18	0.15	1.15669	0.42	0.946058
D3ZVU4	Rbks	Ribokinase OS=Rattus norvegicus OX=10116 GN=Rbks PE=1 SV=1	34 kDa	14.95	15.42	15.04	15.44	15.45	15.38	15.14	15.19	15.44	0.13	1.23114	0.28	0.888843
Q5XIW8	Sart1	U4/U6.U5 tri-snRNP-associated protein 1 OS=Rattus norvegicus OX=10116 GN=Sart1 PE=1 SV=1	91 kDa	14.95	15.4	15.19	15.35	15.07	15.4	15.44	15.14	15.39	0.16	1.06437	0.71	1.02811
B6DDJ9 (+2)		MD2 (Fragment) OS=Rattus norvegicus OX=10116 PE=2 SV=1	4 kDa	14.86	14.95	14.88	14.84	14.88	14.92	15.13	14.85	15.1	0.51	0.986233	0.28	1.10957
Q497A7	Dnttip1	Deoxynucleotidyltransferase terminal-interacting protein 1 OS=Rattus norvegicus OX=10116 GN=Dnttip1 PE=2 SV=1	37 kDa	14.75	14.95	14.82	14.86	14.61	14.93	15	14.9	15.02	0.53	0.972655	0.05	1.12506
D3ZRN5	Ro60	TROVE domain family, member 2 OS=Rattus norvegicus OX=10116 GN=Ro60 PE=1 SV=1	60 kDa	14.63	14.45	14.38	14.57	14.5	14.51	14.57	14.55	14.74	0.82	1.02811	0.029	1.06437
D3ZDK7	Pgp	Glycerol-3-phosphate phosphatase OS=Rattus norvegicus OX=10116 GN=Pgp PE=1 SV=1	35 kDa	14.6	14.69	14.77	14.67	14.82	14.72	14.83	14.74	14.9	0.15	1.03526	0.4	1.05702
Q5U317	Fip1l1	Pre-mRNA 3'-end-processing factor FIP1 OS=Rattus norvegicus OX=10116 GN=Fip1l1 PE=1 SV=1	60 kDa	14.59	15.01	14.73	14.75	14.47	14.91	14.9	14.89	14.94	0.69	0.972655	0.024	1.13288
F1M5H6	Tp53bp2	Tumor protein p53-binding protein, 2 OS=Rattus norvegicus OX=10116 GN=Tp53bp2 PE=1 SV=2	125 kDa	14.28	14.27	14.24	14.07	13.9	14.04	14.57	14.32	14.28	0.01	0.840896	0.01	1.30134
D3ZWF5	Eny2	Transcription and mRNA export factor ENY2 OS=Rattus norvegicus OX=10116 GN=Eny2 PE=1 SV=1	12 kDa	14.24	14.4	14.4	14.36	14.35	14.48	14.6	14.26	14.58	0.23	1.03526	0.45	1.05702
G3V9M3	Wdr47	RCG28460 OS=Rattus norvegicus OX=10116 GN=Wdr47 PE=1 SV=1	102 kDa	14.23	14.54	14.39	14.44	14.48	14.12	14.35	14.5	14.67	0.87	0.97942	0.11	1.10957
D3ZXN9	Ncor2	Nuclear receptor co-repressor 2 OS=Rattus norvegicus OX=10116 GN=Ncor2 PE=1 SV=1	270 kDa	13.74	14.61	13.88	14.04	13.88	14.03	14.14	13.86	14.22	0.83	1.02811	0.51	1.06437
D4A417	Pcif1	PDX1 C-terminal-inhibiting factor 1 OS=Rattus norvegicus OX=10116 GN=Pcif1 PE=1 SV=1	81 kDa	13.74	13.92	13.78	14.07	13.99	13.94	14.07	13.88	13.89	0.05	1.13288	0.51	0.965936
F1M6W1 (+1)	Fah	Fumarylacetoacetase OS=Rattus norvegicus OX=10116 GN=Fah PE=1 SV=3	46 kDa	13.49	13.59	13.37	13.73	13.75	13.41	13.7	13.23	13.89	0.066	1.11729	0.87	0.986233
G3V7B0	Nol9	Nucleolar protein 9 OS=Rattus norvegicus OX=10116 GN=Nol9 PE=4 SV=1	81 kDa	13.45	13.45	13.67	13.8	13.67	13.32	13.69	13.42	13.84	0.83	1.06437	0.51	1.03526
D3ZKT8	Hddc2	HD domain containing 2 (Predicted), isoform CRA_b OS=Rattus norvegicus OX=10116 GN=Hddc2 PE=1 SV=1	23 kDa	13.32	12.98	12.85	13.6	13.22	13.28	13.1	12.94	13.53	0.28	1.23114	0.28	0.888843
D4AE31	Fam126a	Family with sequence similarity 126, member A OS=Rattus norvegicus OX=10116 GN=Fam126a PE=1 SV=1	57 kDa	13.23	13.7	13.96	13.31	13.67	13.53	13.82	13.7	13.84	0.51	0.907519	0.05	1.21419
D3ZG00	Med30	Mediator complex subunit 30 OS=Rattus norvegicus OX=10116 GN=Med30 PE=4 SV=1	16 kDa	12.72	12.45	13.07	12.98	13.09	12.55	12.92	12.87	12.81	0.51	1.10957	0.51	0.986233
D3ZRK0	Fam83h	Family with sequence similarity 83, member H OS=Rattus norvegicus OX=10116 GN=Fam83h PE=1 SV=1	131 kDa	12.54	13.08	13.15	12.69	12.97	12.6	13.02	13.12	13.14	0.51	0.864537	0.05	1.27456
O88658 (+1)	Kif1b	Kinesin-like protein KIF1B OS=Rattus norvegicus OX=10116 GN=Kif1b PE=1 SV=2	204 kDa	12.4	12.19	12.33	12.69	12.79	12.06	12.39	12.15	12.82	0.51	1.20581	0.83	0.907519
F1M801	Anapc1	Anaphase promoting complex subunit 1 (Predicted) OS=Rattus norvegicus OX=10116 GN=Anapc1 PE=1 SV=2	216 kDa	12.39	12.52	12.65	12.58	12.96	12.7	12.63	12.39	12.88	0.056	1.16473	0.42	0.939523
F1MAD2	Patj	PATJ, crumbs cell polarity complex component OS=Rattus norvegicus OX=10116 GN=Patj PE=1 SV=2	199 kDa	12.08	12.14	12.27	12.16	12.11	12	12.38	12.24	12.27	0.037	0.952638	0.0012	1.1487
A0A096MJR4 (+1)	Tp53i3	Tumor protein p53-inducible protein 3 (Fragment) OS=Rattus norvegicus OX=10116 GN=Tp53i3 PE=1 SV=1	16 kDa	10.02	10.83	11.12	11.3	10.85	11.2	11.14	10.26	11.02	0.13	1.29235	0.28	0.846745
P35704	Prdx2	Peroxiredoxin-2 OS=Rattus norvegicus OX=10116 GN=Prdx2 PE=1 SV=3	22 kDa	16.78	17.21	17.18	17.25	17.01	17.23	17.02	17.31	17.26	0.14	1.06437	0.4	1.02101
P27615	Scarb2	Lysosome membrane protein 2 OS=Rattus norvegicus OX=10116 GN=Scarb2 PE=1 SV=2	54 kDa	19.44	19.25	19.6	19.37	19.75	19.24	19.64	19.53	19.51	0.99	1.01396	0.1	1.07923
Q5XIE1	Them6	Protein THEM6 OS=Rattus norvegicus OX=10116 GN=Them6 PE=2 SV=1	24 kDa	14.09	13.99	14.18	14.45	14.19	14.11	14.17	14.13	14.47	0.094	1.09429	0.86	1.00696
Q38PG1		AHNAK 1 (Fragment) OS=Rattus norvegicus OX=10116 PE=2 SV=1	59 kDa	18.63	18.96	18.9	18.85	18.49	18.76	18.96	18.99	18.95	0.036	0.913831	0.00024	1.19748
D3ZIP8		Uncharacterized protein OS=Rattus norvegicus OX=10116 PE=4 SV=2	38 kDa	16.54	16.3	16.6	16.34	16.58	16.36	16.5	16.68	16.65	0.14	0.959264	0.00023	1.14076
D3ZYR1	Fcho2	F-BAR domain only protein 2 OS=Rattus norvegicus OX=10116 GN=Fcho2 PE=1 SV=1	89 kDa	15.81	15.89	15.84	15.89	15.92	15.83	15.96	15.87	16.1	0.52	1.02101	0.031	1.07177
B2RYI6 (+1)	Snx4	Snx4 protein OS=Rattus norvegicus OX=10116 GN=Snx4 PE=2 SV=1	52 kDa	16.17	16.1	16.12	16.17	16.26	16.14	16.2	16.18	16.41	0.073	1.04247	0.18	1.04972
P98158	Lrp2	Low-density lipoprotein receptor-related protein 2 OS=Rattus norvegicus OX=10116 GN=Lrp2 PE=1 SV=1	519 kDa	16.55	15.95	16.35	16.06	16.44	15.98	16.43	16.39	16.5	0.059	0.907519	< 0.0001	1.20581
Q6AYC4	Capg	Macrophage-capping protein OS=Rattus norvegicus OX=10116 GN=Capg PE=1 SV=1	39 kDa	17.61	17.48	17.61	17.67	18.05	17.86	17.82	17.51	17.78	< 0.0001	1.22264	0.0071	0.895025
D4A7D7	H6pd	Hexose-6-phosphate dehydrogenase (Glucose 1-dehydrogenase) (Predicted), isoform CRA_b OS=Rattus norvegicus OX=10116 GN=H6pd PE=1 SV=1	90 kDa	14.99	15	14.92	15.04	15	14.88	15.17	14.89	15.23	0.43	1.00696	0.016	1.08673
O55159	Epcam	Epithelial cell adhesion molecule OS=Rattus norvegicus OX=10116 GN=Epcam PE=1 SV=1	35 kDa	18.51	18.33	18.52	18.5	18.48	18.27	18.57	18.64	18.55	0.28	0.972655	0.00053	1.13288
G3V7I0	Prdx3	Peroxiredoxin 3 OS=Rattus norvegicus OX=10116 GN=Prdx3 PE=1 SV=1	28 kDa	17.39	17.1	17.31	17.34	17.3	17.21	17.43	17.38	17.4	0.89	1.00696	0.0016	1.08673
Q6IRJ7 (+1)	Anxa7	Annexin OS=Rattus norvegicus OX=10116 GN=Anxa7 PE=1 SV=1	50 kDa	17.84	17.75	17.9	17.77	17.76	17.83	17.89	17.96	17.99	0.13	0.972655	< 0.0001	1.11729
Q5M7W5	Map4	Microtubule-associated protein 4 OS=Rattus norvegicus OX=10116 GN=Map4 PE=1 SV=1	110 kDa	17.22	17.47	17.36	17.29	17.24	17.37	17.44	17.38	17.65	0.29	0.965936	< 0.0001	1.13288
F1LNZ2 (+8)	Numb	Protein numb homolog OS=Rattus norvegicus OX=10116 GN=Numb PE=1 SV=3	71 kDa	17.36	17.21	17.35	17.15	17.24	17.23	17.44	17.4	17.49	0.0017	0.926588	< 0.0001	1.18099
P47860	Pfkp	ATP-dependent 6-phosphofructokinase, platelet type OS=Rattus norvegicus OX=10116 GN=Pfkp PE=1 SV=2	86 kDa	15.23	15.42	15.4	15.46	15.36	15.42	15.5	15.16	15.74	0.074	1.04247	0.33	1.04247
Q7TP47 (+1)	Syncrip	Heterogeneous nuclear ribonucleoprotein Q OS=Rattus norvegicus OX=10116 GN=Syncrip PE=2 SV=1	60 kDa	17.17	17.55	17.06	17.42	17.22	17.52	17.33	17.41	17.34	0.015	1.10191	0.54	0.986233
D4A7K5	Atp11a	Phospholipid-transporting ATPase OS=Rattus norvegicus OX=10116 GN=Atp11a PE=1 SV=1	136 kDa	15.83	15.72	15.81	15.78	15.89	15.7	15.85	15.84	16.02	0.74	1	0.032	1.08673
P48500	Tpi1	Triosephosphate isomerase OS=Rattus norvegicus OX=10116 GN=Tpi1 PE=1 SV=2	27 kDa	16.73	17.17	17.07	17.32	17.24	17.09	17.17	16.94	17.28	< 0.0001	1.16473	0.038	0.933033
Q6AXR4	Hexb	Beta-hexosaminidase subunit beta OS=Rattus norvegicus OX=10116 GN=Hexb PE=2 SV=1	62 kDa	17.26	17.36	17.07	17.55	17.45	17.31	17.4	17.16	17.51	< 0.0001	1.1487	0.085	0.946058
Q91V33	Khdrbs1	KH domain-containing, RNA-binding, signal transduction-associated protein 1 OS=Rattus norvegicus OX=10116 GN=Khdrbs1 PE=1 SV=1	48 kDa	17.63	18.25	17.81	18.06	17.72	18.03	18.04	17.86	18.09	0.29	1.04972	0.53	1.03526
P48508	Gclm	Glutamate--cysteine ligase regulatory subunit OS=Rattus norvegicus OX=10116 GN=Gclm PE=1 SV=1	31 kDa	17.16	17.29	17.22	17.27	17.3	17.29	17.33	17.34	17.39	0.12	1.04247	0.12	1.04247
D4A901	Baiap2l2	BAI1-associated protein 2-like 2 OS=Rattus norvegicus OX=10116 GN=Baiap2l2 PE=1 SV=2	59 kDa	21.47	21.5	21.71	21.41	21.48	21.54	21.55	21.83	21.67	0.51	0.946058	0.05	1.1487
F1M4Q9	Ntn4	Netrin 4 OS=Rattus norvegicus OX=10116 GN=Ntn4 PE=4 SV=3	70 kDa	18.35	17.87	18.01	17.96	18.12	18.17	18.19	18.21	18.16	0.83	1.00696	0.13	1.07923
P05982	Nqo1	NAD(P)H dehydrogenase [quinone] 1 OS=Rattus norvegicus OX=10116 GN=Nqo1 PE=1 SV=4	31 kDa	18.33	18.36	18.31	18.4	18.38	18.34	18.17	18.7	18.48	0.49	1.02811	0.37	1.05702
Q99PW1	Yes1	Tyrosine-protein kinase (Fragment) OS=Rattus norvegicus OX=10116 GN=Yes1 PE=2 SV=1	61 kDa	18.05	17.89	17.98	17.91	17.89	17.93	18.01	17.99	18.32	0.15	0.959264	0.0092	1.13288
F1LRJ1	Col4a3	Collagen type IV alpha 3 chain OS=Rattus norvegicus OX=10116 GN=Col4a3 PE=4 SV=2	162 kDa	18.03	17.31	17.72	17.45	18.12	17.53	17.76	17.83	17.88	0.83	0.972655	0.51	1.11729
P36972	Aprt	Adenine phosphoribosyltransferase OS=Rattus norvegicus OX=10116 GN=Aprt PE=1 SV=1	20 kDa	17.8	17.87	17.95	17.96	18.04	18.03	17.97	17.79	18.29	< 0.0001	1.10191	0.42	0.986233
D3ZYH8	Mpo	Myeloperoxidase OS=Rattus norvegicus OX=10116 GN=Mpo PE=1 SV=2	59 kDa	17.6	17.21	18.61	17.43	18.51	16.98	18.31	17.64	17.55	0.33	0.933033	0.15	1.17283
Q5XII0	Epdr1	Mammalian ependymin-related protein 1 OS=Rattus norvegicus OX=10116 GN=Epdr1 PE=1 SV=1	26 kDa	17.6	17.43	17.49	17.42	17.59	17.45	17.6	17.3	18	0.51	0.986233	0.51	1.09429
D3ZGT6	P4ha2	Procollagen-proline, 2-oxoglutarate 4-dioxygenase (Proline 4-hydroxylase), alpha II polypeptide (Predicted), isoform CRA_a OS=Rattus norvegicus OX=10116 GN=P4ha2 PE=1 SV=1	61 kDa	17.46	17.5	17.26	17.29	17.43	17.52	17.61	17.31	17.66	0.94	1.00696	0.26	1.07923
Q1RP74	LOC103690005	RCG53953, isoform CRA_a OS=Rattus norvegicus OX=10116 GN=LOC103690005 PE=1 SV=1	27 kDa	17.39	17.6	17.38	17.58	17.59	17.6	17.61	17.35	17.74	0.0094	1.10191	1	0.986233
D4A7F2	Mycbp	Myc-binding protein OS=Rattus norvegicus OX=10116 GN=Mycbp PE=1 SV=1	12 kDa	17.35	17.81	17.43	17.69	17.59	17.59	17.55	17.73	17.7	0.45	1.06437	0.69	1.02101
F1MAN8	Lama5	Laminin subunit alpha 5 OS=Rattus norvegicus OX=10116 GN=Lama5 PE=1 SV=2	404 kDa	17.06	16.72	17	16.7	17.1	16.78	16.99	16.93	17.28	0.01	0.952638	< 0.0001	1.14076
D4A7J4	Med31	Mediator of RNA polymerase II transcription subunit 31 OS=Rattus norvegicus OX=10116 GN=Med31 PE=3 SV=1	16 kDa	17.05	16.97	16.9	17.01	16.99	17.09	17.05	16.97	17.27	0.28	1.04247	0.83	1.04247
G3V8R1 (+1)	Nucb2	Nucleobindin 2, isoform CRA_b OS=Rattus norvegicus OX=10116 GN=Nucb2 PE=1 SV=1	50 kDa	17	16.79	16.92	16.49	16.75	16.68	17.06	17.01	17.02	< 0.0001	0.840896	< 0.0001	1.30134
F1LZG3 (+1)		Uncharacterized protein (Fragment) OS=Rattus norvegicus PE=4 SV=2	?	16.88	16.54	16.06	18	16.98	16.62	17.6	16.3	16.39	0.15	1.72907	0.42	0.628507
P51799	Clcn7	H(+)/Cl(-) exchange transporter 7 OS=Rattus norvegicus OX=10116 GN=Clcn7 PE=2 SV=1	89 kDa	16.87	16.77	16.68	16.76	17.06	16.7	16.95	16.57	17.18	0.86	1.03526	0.48	1.04972
B2RYN1	Fn3krp	Fructosamine-3-kinase-related protein OS=Rattus norvegicus OX=10116 GN=Fn3krp PE=1 SV=1	34 kDa	16.81	16.88	16.99	17.09	16.83	17.03	16.65	17.15	17.14	0.25	1.06437	0.82	1.02101
G3V927 (+1)	Dlgap4	Discs, large homolog-associated protein 4 (Drosophila) OS=Rattus norvegicus OX=10116 GN=Dlgap4 PE=1 SV=1	108 kDa	16.73	16.89	16.78	16.91	16.9	16.84	16.91	16.75	17.11	0.073	1.05702	0.75	1.02811
P08494 (+1)	Mgp	Matrix Gla protein OS=Rattus norvegicus OX=10116 GN=Mgp PE=1 SV=2	12 kDa	16.72	17.02	17.09	16.31	16.67	16.75	17.04	17.14	17.03	0.13	0.779165	0.05	1.39474
F1LXD8	Emilin2	Elastin microfibril interfacer 2 OS=Rattus norvegicus OX=10116 GN=Emilin2 PE=4 SV=3	117 kDa	16.7	17.31	16.84	17.37	16.93	17.67	17.12	17.24	16.71	0.13	1.32869	0.28	0.817902
D4A4S5	Folr2	Folate receptor 2 (Fetal) (Predicted), isoform CRA_a OS=Rattus norvegicus OX=10116 GN=Folr2 PE=1 SV=1	29 kDa	16.69	16.57	16.51	16.81	17.1	16.94	17.3	16.37	16.65	0.00049	1.27456	0.23	0.852635
D3ZYY0	Sdr39u1	Short chain dehydrogenase/reductase family 39U, member 1 OS=Rattus norvegicus OX=10116 GN=Sdr39u1 PE=1 SV=1	32 kDa	16.65	16.45	16.18	16.46	16.39	16.14	16.42	16.51	16.72	0.51	0.933033	0.13	1.16473
Q68FS9	Commd10	COMM domain containing 10, isoform CRA_a OS=Rattus norvegicus OX=10116 GN=Commd10 PE=1 SV=1	23 kDa	16.65	16.76	16.66	16.74	16.91	16.82	16.79	16.62	17.05	0.031	1.09429	0.83	0.993092
Q5BJP2	Cwc15	Spliceosome-associated protein CWC15 homolog OS=Rattus norvegicus OX=10116 GN=Cwc15 PE=1 SV=1	27 kDa	16.56	16.92	16.69	16.67	16.31	16.89	16.9	16.68	16.97	0.45	0.939523	0.047	1.16473
Q5PQP1	Rbms1	RNA-binding motif, single-stranded-interacting protein 1 OS=Rattus norvegicus OX=10116 GN=Rbms1 PE=2 SV=1	44 kDa	16.45	16.33	15.96	15.95	16.22	16.29	16.34	16.49	16.33	0.15	0.933033	0.0017	1.17283
Q62763	Csnk1g3	Casein kinase I isoform gamma-3 OS=Rattus norvegicus OX=10116 GN=Csnk1g3 PE=1 SV=1	51 kDa	16.44	16.61	16.65	16.68	16.66	16.62	16.75	16.59	16.79	0.35	1.04247	0.35	1.04247
D3ZCT5	Pald1	Phosphatase domain-containing, paladin 1 OS=Rattus norvegicus OX=10116 GN=Pald1 PE=1 SV=1	97 kDa	16.39	16.65	16.71	16.55	16.53	16.42	16.65	16.58	16.94	0.016	0.939523	< 0.0001	1.15669
Q8K3G3	Fhl1	Four and a half LIM domains 1, isoform CRA_e OS=Rattus norvegicus OX=10116 GN=Fhl1 PE=1 SV=1	24 kDa	16.36	16.23	16.56	15.94	16.42	16.32	16.6	16.22	16.66	0.51	0.907519	0.28	1.19748
D4A051 (+3)	Itga7	Integrin alpha-7 OS=Rattus norvegicus OX=10116 GN=Itga7 PE=3 SV=2	126 kDa	16.32	16.49	16.83	16.49	16.15	16.71	16.5	16.66	16.79	0.33	0.946058	0.0095	1.1487
Q5RKH2	Galk1	Galactokinase 1 OS=Rattus norvegicus OX=10116 GN=Galk1 PE=1 SV=1	42 kDa	16.25	16.66	16.62	16.65	16.7	16.69	16.59	16.53	16.85	0.02	1.10957	0.55	0.97942
Q5FVF3	Gga1	Golgi-associated, gamma adaptin ear-containing, ARF-binding protein 1 OS=Rattus norvegicus OX=10116 GN=Gga1 PE=1 SV=1	62 kDa	16.2	16.25	16.2	16.47	16.43	16.34	16.4	16.15	16.48	0.031	1.1487	0.34	0.946058
D3ZCI0 (+1)	Gk	Glycerol kinase OS=Rattus norvegicus OX=10116 GN=Gk PE=1 SV=2	57 kDa	16.16	15.91	16.06	16.11	16.38	15.97	16.17	16.02	16.34	0.25	1.07923	0.64	1.00696
M0R9I6 (+1)	Amt	Aminomethyltransferase OS=Rattus norvegicus OX=10116 GN=Amt PE=1 SV=2	44 kDa	15.93	15.59	15.7	15.65	15.78	15.5	15.93	15.71	15.97	0.4	0.933033	0.13	1.17283
G3V9Q7	Ctsg	Cathepsin G OS=Rattus norvegicus OX=10116 GN=Ctsg PE=1 SV=1	28 kDa	15.9	15.5	16.71	15.73	16.73	15.05	16.49	16.06	15.75	0.33	0.907519	0.071	1.19748
G3V6C9 (+1)	Cdc42bpa	Non-specific serine/threonine protein kinase OS=Rattus norvegicus OX=10116 GN=Cdc42bpa PE=1 SV=1	197 kDa	15.82	15.11	15.35	15.47	15.3	15.36	15.29	15.62	15.56	0.63	1.00696	0.27	1.07923
F1LXP8	Arhgap18	Rho GTPase activating protein 18 (Predicted), isoform CRA_a OS=Rattus norvegicus OX=10116 GN=Arhgap18 PE=1 SV=2	75 kDa	15.71	15.9	15.67	15.85	15.83	15.79	15.86	15.83	15.96	0.31	1.04972	0.29	1.04247
P48450	Lss	Lanosterol synthase OS=Rattus norvegicus OX=10116 GN=Lss PE=1 SV=2	83 kDa	15.63	15.99	15.79	15.91	15.79	15.79	15.93	15.61	16.26	0.71	1.01396	0.14	1.07923
Q6P7B3	Trim25	Tripartite motif-containing 25 OS=Rattus norvegicus OX=10116 GN=Trim25 PE=2 SV=1	72 kDa	15.5	15.57	15.47	15.62	15.62	15.54	15.65	15.65	15.59	0.0011	1.05702	0.13	1.02811
E9PSX9 (+3)	Axl	Axl receptor tyrosine kinase OS=Rattus norvegicus OX=10116 GN=Axl PE=1 SV=1	97 kDa	15.49	15.02	15.1	15.04	15.13	14.96	15.28	15.28	15.37	0.51	0.90125	0.05	1.20581
Q68FX1	Mpi	Mannose-6-phosphate isomerase OS=Rattus norvegicus OX=10116 GN=Mpi PE=2 SV=1	46 kDa	15.48	15.49	15.35	15.54	15.61	15.52	15.65	15.25	15.78	0.024	1.07923	0.98	1
Q63400	Cldn3	Claudin-3 OS=Rattus norvegicus OX=10116 GN=Cldn3 PE=1 SV=2	23 kDa	15.48	15.43	15.57	15.61	15.56	15.49	15.59	15.65	15.61	0.28	1.04247	0.28	1.04247
Q66HG4	Galm	Aldose 1-epimerase OS=Rattus norvegicus OX=10116 GN=Galm PE=1 SV=1	38 kDa	15.44	15.52	15.61	15.58	15.62	15.8	15.62	15.47	15.85	0.13	1.10191	0.83	0.986233
D4A2C6	Lsm4	U6 snRNA-associated Sm-like protein LSm4 OS=Rattus norvegicus OX=10116 GN=Lsm4 PE=1 SV=1	15 kDa	15.36	15.79	15.19	15.7	15.5	15.63	15.55	15.46	15.63	0.17	1.14076	0.2	0.952638
P0C2C0	Mrpl22	39S ribosomal protein L22, mitochondrial OS=Rattus norvegicus OX=10116 GN=Mrpl22 PE=1 SV=1	24 kDa	15.35	15.4	15.27	15.81	15.28	15.46	15.59	15.28	15.51	0.28	1.11729	0.83	0.965936
G3V8P6 (+1)	Zbtb7a	Zinc finger and BTB domain containing 7a OS=Rattus norvegicus OX=10116 GN=Zbtb7a PE=1 SV=1	61 kDa	15.23	15.58	15.46	15.5	15.31	15.55	15.5	15.33	15.81	0.83	1.02811	0.51	1.05702
B5DF32	Chuk	Chuk protein OS=Rattus norvegicus OX=10116 GN=Chuk PE=2 SV=1	82 kDa	15.18	15.07	15.14	15.21	15.28	15.25	15.3	15.13	15.31	0.05	1.08673	0.51	1
B1WC80	Mab21l4	Mab-21-like 4 OS=Rattus norvegicus OX=10116 GN=Mab21l4 PE=2 SV=1	50 kDa	15.11	14.82	15.19	15.28	14.81	14.73	14.87	15.16	15.52	0.4	0.933033	0.13	1.16473
A1A5P7	Plekha1	Pleckstrin homology domain containing, family A (Phosphoinositide binding specific) member 1 OS=Rattus norvegicus OX=10116 GN=Plekha1 PE=2 SV=1	38 kDa	15.1	15.04	15.04	15.06	15.24	14.97	15.22	15	15.32	0.83	1.01396	0.51	1.07177
Q8K5A9 (+1)	Nradd	Death domain-containing membrane protein NRADD OS=Rattus norvegicus OX=10116 GN=Nradd PE=1 SV=2	24 kDa	15.07	14.87	14.99	14.85	15.02	14.77	15.17	14.76	15.26	0.26	0.939523	0.15	1.1487
Q66H59	Npl	N-acetylneuraminate lyase OS=Rattus norvegicus OX=10116 GN=Npl PE=2 SV=1	35 kDa	14.95	15.14	15.16	15.11	15.44	15.16	15.31	14.97	15.33	0.083	1.10191	0.95	0.993092
D3ZEU5	Uba7	Ubiquitin-activating enzyme E1-like (Predicted) OS=Rattus norvegicus OX=10116 GN=Uba7 PE=1 SV=1	75 kDa	14.86	14.75	14.43	15.13	15.13	14.8	14.35	14.85	15.11	0.025	1.25701	0.11	0.858565
F1LVL5	Shroom4	Shroom family member 4 OS=Rattus norvegicus OX=10116 GN=Shroom4 PE=1 SV=2	165 kDa	14.85	14.73	14.84	14.65	14.41	14.57	15	14.78	14.98	0.05	0.835088	0.05	1.30134
Q3T1J4 (+1)	Galnt3	Polypeptide N-acetylgalactosaminyltransferase OS=Rattus norvegicus OX=10116 GN=Galnt3 PE=2 SV=1	73 kDa	14.83	15.45	14.77	15.46	14.81	14.53	14.96	15.06	15.28	0.83	0.959264	0.51	1.13288
D4AA31	Prcp	Prolylcarboxypeptidase OS=Rattus norvegicus OX=10116 GN=Prcp PE=1 SV=1	56 kDa	14.69	14.35	14.35	14.57	14.6	14.52	14.64	14.37	14.75	0.31	1.07177	0.96	1.01396
Q5BK79 (+1)	Ntan1	N-terminal asparagine amidase OS=Rattus norvegicus OX=10116 GN=Ntan1 PE=2 SV=1	35 kDa	14.6	15.2	14.66	15.35	15.3	15.05	14.8	14.59	15.54	0.055	1.31039	0.2	0.82932
D3ZLT7	RGD1305350	Similar to RIKEN cDNA 2510039O18 OS=Rattus norvegicus OX=10116 GN=RGD1305350 PE=1 SV=1	69 kDa	14.58	14.27	14.29	14.97	14.48	14.41	14.34	14.35	15.04	0.28	1.13288	0.51	0.959264
O88550 (+1)	Casp7	Caspase 7, isoform CRA_c OS=Rattus norvegicus OX=10116 GN=Casp7 PE=1 SV=1	34 kDa	14.57	14.76	14.61	14.76	14.83	14.64	14.71	14.66	14.92	0.058	1.07177	0.96	1.00696
F1LY70	Birc6	Baculoviral IAP repeat-containing 6 OS=Rattus norvegicus OX=10116 GN=Birc6 PE=1 SV=3	433 kDa	14.34	14.55	13.84	14.4	14.42	14.37	14.47	14.31	14.49	0.33	1.06437	0.63	1.02101
F1LTJ8	Prpf40b	Pre-mRNA-processing factor 40 homolog B OS=Rattus norvegicus OX=10116 GN=Prpf40b PE=1 SV=2	99 kDa	14.32	14.37	14.56	14.41	14.37	14.46	14.31	14.63	14.58	0.58	1.00696	0.2	1.07923
B1WC06	Mon1a	MON1 homolog A, secretory-trafficking-associated OS=Rattus norvegicus OX=10116 GN=Mon1a PE=1 SV=1	62 kDa	14.27	14.15	14.59	14.33	14.26	14.34	14.38	14.37	14.62	0.83	0.986233	0.05	1.10191
D4A5Z0	Csgalnact2	Hexosyltransferase OS=Rattus norvegicus OX=10116 GN=Csgalnact2 PE=3 SV=1	63 kDa	14.07	14.01	14.11	14.07	13.87	13.94	14.05	14.13	14.4	0.11	0.926588	0.025	1.17283
F1M466	Zcchc11	Protein Zcchc11 (Fragment) OS=Rattus norvegicus GN=Zcchc11 PE=4 SV=2	?	13.62	13.84	13.63	13.64	13.57	13.67	13.53	13.84	14.05	0.83	0.952638	0.51	1.14076
G3V8P7	LOC108348044	Ras and Rab interactor 1 OS=Rattus norvegicus OX=10116 GN=LOC108348044 PE=4 SV=1	87 kDa	13.58	13.68	13.63	13.38	13.66	13.37	13.75	13.77	13.71	0.28	0.888843	0.05	1.22264
F1M8D4	Bend7	BEN domain-containing 7 OS=Rattus norvegicus OX=10116 GN=Bend7 PE=4 SV=2	46 kDa	13.56	13.2	13.42	13.41	13.52	13.76	13.33	13.46	13.79	0.51	1.11729	0.83	0.972655
Q99MI7 (+1)	Uba3	NEDD8-activating enzyme E1 catalytic subunit OS=Rattus norvegicus OX=10116 GN=Uba3 PE=1 SV=1	52 kDa	13.43	13.43	13.48	13.64	13.48	13.72	13.57	13.31	13.8	0.13	1.11729	0.83	0.972655
B5DFN6 (+1)	B9d1	B9 domain-containing protein 1 OS=Rattus norvegicus OX=10116 GN=B9d1 PE=2 SV=1	15 kDa	13.42	13.21	13.12	13.33	13.16	12.87	13.23	13.56	13.31	0.51	0.920188	0.28	1.18099
B2RYP3	Fam91a1	Fam91a1 protein OS=Rattus norvegicus OX=10116 GN=Fam91a1 PE=1 SV=1	94 kDa	13.14	13.72	13.91	13.44	13.31	13.53	13.49	13.98	13.81	0.51	0.870551	0.13	1.25701
Q6P7Q3	Stk19	Serine/threonine kinase 19 OS=Rattus norvegicus OX=10116 GN=Stk19 PE=2 SV=1	28 kDa	13.02	13	13.01	13.17	13.16	13.16	13.32	12.97	13.13	0.019	1.11729	0.69	0.97942
G3V709 (+1)	Naprt	Nicotinate phosphoribosyltransferase OS=Rattus norvegicus OX=10116 GN=Naprt PE=1 SV=1	59 kDa	12.86	13.43	12.98	13.39	13.41	13.18	13.32	12.66	13.4	0.51	1.20581	0.51	0.907519
D3ZET0	Haus6	Protein Haus6 OS=Rattus norvegicus GN=Haus6 PE=4 SV=2	?	12.79	12.9	12.71	13.22	12.69	12.72	12.93	13.07	12.76	0.83	1.03526	0.51	1.04972
A1A5P4	Kifc3	Kinesin-like protein OS=Rattus norvegicus OX=10116 GN=Kifc3 PE=2 SV=1	85 kDa	12.65	12.77	12.97	12.56	13.24	12.83	13.03	12.39	13.14	0.83	1.04972	0.83	1.03526
A0A096MIX1 (+1)	Gbe1	Glucan (1,4-alpha-), branching enzyme 1 (Fragment) OS=Rattus norvegicus OX=10116 GN=Gbe1 PE=1 SV=1	30 kDa	11.72	11.82	11.9	11.84	12.17	11.85	11.97	11.63	12.18	0.63	1.09429	0.75	0.993092
F1LPJ1	Ptprm	Protein tyrosine phosphatase, receptor type, M OS=Rattus norvegicus OX=10116 GN=Ptprm PE=4 SV=2	167 kDa	15.26	15.18	15.31	15.23	15.35	15.29	15.26	15.34	15.51	0.23	1.03526	0.13	1.05702
F1M1D5	Tbcd	Tubulin folding cofactor D OS=Rattus norvegicus OX=10116 GN=Tbcd PE=1 SV=3	134 kDa	15.91	16.02	16.13	16.29	16.21	16.1	16.19	16	16.26	0.00049	1.13288	0.41	0.959264
A1L1I6 (+1)	Rtn3	Reticulon OS=Rattus norvegicus OX=10116 GN=Rtn3 PE=2 SV=1	28 kDa	18.5	18.28	18.52	18.3	18.42	18.27	18.56	18.55	18.57	0.054	0.933033	0.00015	1.16473
Q80WE1 (+1)	Fmr1	Synaptic functional regulator FMR1 OS=Rattus norvegicus OX=10116 GN=Fmr1 PE=1 SV=2	67 kDa	15.65	15.63	15.6	15.57	15.42	15.59	15.78	15.64	15.85	0.23	0.939523	0.0054	1.16473
D3ZEV8	Susd2	Sushi domain containing 2 (Predicted), isoform CRA_a OS=Rattus norvegicus OX=10116 GN=Susd2 PE=1 SV=1	90 kDa	17.32	17.37	17.92	17.37	17.47	17.4	17.51	17.88	17.55	0.24	0.933033	< 0.0001	1.16473
Q6IN15	Acsl5	Acyl-CoA synthetase long-chain family member 5 OS=Rattus norvegicus OX=10116 GN=Acsl5 PE=2 SV=1	76 kDa	16.88	16.34	16.59	16.36	16.7	16.28	16.72	16.87	16.56	0.0019	0.90125	< 0.0001	1.20581
O08557	Ddah1	N(G),N(G)-dimethylarginine dimethylaminohydrolase 1 OS=Rattus norvegicus OX=10116 GN=Ddah1 PE=1 SV=3	31 kDa	17.14	16.83	17.17	16.87	17.11	17.02	17.25	17.08	17.2	0.25	0.972655	0.00012	1.11729
Q9WV78	Plvap	Plasmalemma vesicle-associated protein OS=Rattus norvegicus OX=10116 GN=Plvap PE=1 SV=1	50 kDa	18.25	18.16	18.65	18.19	18.18	18.19	18.47	18.75	18.18	< 0.0001	0.895025	< 0.0001	1.21419
B3DMA2	Acad11	Acyl-CoA dehydrogenase family member 11 OS=Rattus norvegicus OX=10116 GN=Acad11 PE=1 SV=1	87 kDa	16.34	16.2	16.18	16.2	16.36	16.18	16.38	16.31	16.38	0.85	1.00696	0.011	1.07923
Q63716	Prdx1	Peroxiredoxin-1 OS=Rattus norvegicus OX=10116 GN=Prdx1 PE=1 SV=1	22 kDa	18.24	18.51	18.18	18.5	18.34	18.37	18.42	18.33	18.54	0.022	1.07177	0.99	1.01396
D3ZZ19	Cemip2	Cell migration-inducing hyaluronidase 2 OS=Rattus norvegicus OX=10116 GN=Cemip2 PE=1 SV=1	153 kDa	16.58	16.2	16.41	16.2	16.36	16.26	16.47	16.55	16.54	0.00088	0.920188	< 0.0001	1.18921
D3ZWC6	Sntb1	Syntrophin, basic 1 (Predicted) OS=Rattus norvegicus OX=10116 GN=Sntb1 PE=1 SV=1	58 kDa	16.68	16.68	16.77	16.73	16.65	16.66	16.82	16.83	16.83	0.082	0.97942	< 0.0001	1.10957
G3V7U6	Capn5	Calpain-5 OS=Rattus norvegicus OX=10116 GN=Capn5 PE=1 SV=2	85 kDa	17.45	17.09	17.24	17.21	17.26	17.23	17.32	17.41	17.37	0.76	0.993092	< 0.0001	1.09429
F1LPQ9	Akap2	A-kinase anchor protein 2 OS=Rattus norvegicus OX=10116 GN=Akap2 PE=1 SV=2	96 kDa	17.66	17.66	17.82	17.51	17.31	17.57	17.85	17.96	17.67	< 0.0001	0.846745	< 0.0001	1.29235
Q5BJY9	Krt18	Keratin, type I cytoskeletal 18 OS=Rattus norvegicus OX=10116 GN=Krt18 PE=1 SV=3	48 kDa	17.76	18.02	18.01	17.96	17.71	17.62	17.92	18.2	18.04	< 0.0001	0.882703	< 0.0001	1.22264
P00388	Por	NADPH--cytochrome P450 reductase OS=Rattus norvegicus OX=10116 GN=Por PE=1 SV=3	77 kDa	17.89	17.51	17.78	17.61	17.7	17.39	17.79	18.02	17.76	< 0.0001	0.895025	< 0.0001	1.21419
O89049 (+1)	Txnrd1	Thioredoxin reductase 1, cytoplasmic OS=Rattus norvegicus OX=10116 GN=Txnrd1 PE=1 SV=5	55 kDa	16.37	16.5	16.49	16.69	16.63	16.55	16.5	16.42	16.81	< 0.0001	1.11729	0.084	0.965936
D4A5E5	Sgcb	Sarcoglycan, beta OS=Rattus norvegicus OX=10116 GN=Sgcb PE=4 SV=2	33 kDa	17.04	16.93	17.23	17.06	16.96	17.06	17.05	17.13	17.35	0.95	0.972655	0.0016	1.10957
Q9EPT8	Clic5	Chloride intracellular channel protein 5 OS=Rattus norvegicus OX=10116 GN=Clic5 PE=1 SV=1	28 kDa	16.75	16.85	17.06	16.87	16.82	16.81	16.86	17.15	16.97	0.13	0.959264	0.00024	1.12506
Q9EPH3		Putative myosin IIC (Fragment) OS=Rattus norvegicus OX=10116 PE=2 SV=1	4 kDa	19.2	18.93	19.31	18.77	18.97	18.74	19.16	19.4	19.22	0.0023	0.80107	0.00049	1.34723
P61983	Ywhag	14-3-3 protein gamma OS=Rattus norvegicus OX=10116 GN=Ywhag PE=1 SV=2	28 kDa	18.19	18.28	18.29	18.46	18.3	18.39	18.23	18.34	18.54	0.00015	1.09429	0.49	0.986233
O08984	Lbr	Delta(14)-sterol reductase OS=Rattus norvegicus OX=10116 GN=Lbr PE=1 SV=1	71 kDa	18.17	17.93	18.09	18.14	18	18.19	18.35	18.15	18.04	0.31	1.04247	0.57	1.03526
P97519	Hmgcl	Hydroxymethylglutaryl-CoA lyase, mitochondrial OS=Rattus norvegicus OX=10116 GN=Hmgcl PE=2 SV=1	34 kDa	18.09	17.56	17.58	17.61	17.76	17.63	17.87	17.7	17.95	0.89	0.959264	0.00038	1.12506
P14480	Fgb	Fibrinogen beta chain OS=Rattus norvegicus OX=10116 GN=Fgb PE=1 SV=4	54 kDa	18	18.36	18.66	18.54	18.3	18.55	18.49	18.87	17.85	0.0035	1.08673	0.96	0.993092
P18588	Mx1	Interferon-induced GTP-binding protein Mx1 OS=Rattus norvegicus OX=10116 GN=Mx1 PE=1 SV=1	74 kDa	17.87	16.55	16.58	16.9	17.14	16.73	16.34	18.18	16.79	0.035	1.12506	0.56	0.959264
M0R9D5	Ahnak	Protein Ahnak OS=Rattus norvegicus GN=Ahnak PE=1 SV=1	?	17.68	18.02	18	17.86	17.61	17.75	18.06	18.05	17.92	< 0.0001	0.888843	< 0.0001	1.21419
A0A096MJ11 (+1)	Gsdmd	Gasdermin D OS=Rattus norvegicus OX=10116 GN=Gsdmd PE=1 SV=1	53 kDa	17.63	17.71	17.67	17.86	17.75	17.79	17.77	17.7	17.9	0.0015	1.08673	0.37	0.993092
P70470	Lypla1	Acyl-protein thioesterase 1 OS=Rattus norvegicus OX=10116 GN=Lypla1 PE=1 SV=1	25 kDa	17.6	17.58	17.74	17.86	17.73	17.85	17.81	17.51	17.96	0.00028	1.13288	0.49	0.952638
F1LX22 (+1)		Uncharacterized protein OS=Rattus norvegicus OX=10116 PE=4 SV=3	22 kDa	17.42	17.54	17.52	17.66	17.55	17.74	17.6	17.41	17.79	0.047	1.11729	0.57	0.965936
Q68FY4	Gc	Group specific component OS=Rattus norvegicus OX=10116 GN=Gc PE=1 SV=1	54 kDa	17.37	17.5	17.4	17.65	17.45	17.62	17.52	17.51	17.6	< 0.0001	1.10191	0.17	0.97942
G3V7Z8	Pabpn1	Poly(A) binding protein, nuclear 1, isoform CRA_a OS=Rattus norvegicus OX=10116 GN=Pabpn1 PE=1 SV=1	32 kDa	17.37	17.82	17.24	17.59	17.37	17.75	17.54	17.59	17.57	0.17	1.07923	0.76	1
Q498U4	Sarnp	SAP domain-containing ribonucleoprotein OS=Rattus norvegicus OX=10116 GN=Sarnp PE=1 SV=3	24 kDa	17.27	17.95	17.57	17.98	17.58	18.24	17.64	17.61	17.85	0.13	1.28343	0.51	0.840896
Q01579	Gstt1	Glutathione S-transferase theta-1 OS=Rattus norvegicus OX=10116 GN=Gstt1 PE=1 SV=2	27 kDa	17.27	17.29	17.34	17.12	17.38	17.15	17.41	17.33	17.52	0.51	0.939523	0.13	1.1487
F7FLB2	Pgm2	Pgm2 protein OS=Rattus norvegicus OX=10116 GN=Pgm2 PE=1 SV=2	69 kDa	17.25	17.3	17.38	17.44	17.44	17.41	17.29	17.3	17.69	< 0.0001	1.08673	0.3	0.993092
Q3B7T9	Rab11fip1	Rab11 family-interacting protein 1 OS=Rattus norvegicus OX=10116 GN=Rab11fip1 PE=1 SV=1	71 kDa	17.24	17.25	17.32	17.18	17.3	17.24	17.44	17.18	17.5	0.63	0.97942	0.42	1.10191
Q5RJR2	Twf1	Twinfilin-1 OS=Rattus norvegicus OX=10116 GN=Twf1 PE=1 SV=1	40 kDa	17.19	17.14	17.11	17.13	17.14	17.23	17.27	17.19	17.31	0.76	1.03526	0.065	1.04247
Q9WUD9 (+1)	Src	Proto-oncogene tyrosine-protein kinase Src OS=Rattus norvegicus OX=10116 GN=Src PE=1 SV=4	60 kDa	17.15	16.95	17.01	17.27	17.06	17.1	16.92	17.18	17.32	0.28	1.07923	0.83	1
P62142	Ppp1cb	Serine/threonine-protein phosphatase PP1-beta catalytic subunit OS=Rattus norvegicus OX=10116 GN=Ppp1cb PE=1 SV=3	37 kDa	17.05	17.16	17.12	17.25	16.96	17	17.08	17.24	17.35	0.52	0.972655	0.078	1.10957
Q62780	Ddx46	Probable ATP-dependent RNA helicase DDX46 OS=Rattus norvegicus OX=10116 GN=Ddx46 PE=1 SV=1	117 kDa	17.03	17.45	17.18	17.41	17.17	17.45	17.31	17.16	17.51	0.013	1.08673	0.49	0.986233
P23606	Tgm1	Protein-glutamine gamma-glutamyltransferase K OS=Rattus norvegicus OX=10116 GN=Tgm1 PE=1 SV=1	91 kDa	16.87	16.84	17.4	16.7	17.07	16.6	17.21	16.98	17.17	0.12	0.858565	0.0047	1.25701
D4A2P1	Ccar1	Cell division cycle and apoptosis regulator 1 OS=Rattus norvegicus OX=10116 GN=Ccar1 PE=1 SV=2	132 kDa	16.78	16.82	16.72	16.79	16.8	16.85	16.9	16.9	16.86	0.033	1.02811	0.0077	1.05702
D3ZYI0	Gca	Grancalcin OS=Rattus norvegicus OX=10116 GN=Gca PE=1 SV=2	25 kDa	16.62	16.24	16.88	16.29	16.75	16.36	16.81	16.6	16.65	0.3	0.926588	0.0086	1.16473
D3ZZC5	Tradd	TNFRSF1A-associated via death domain OS=Rattus norvegicus OX=10116 GN=Tradd PE=1 SV=1	35 kDa	16.62	16.5	16.6	16.71	16.81	16.9	16.74	16.63	16.68	0.05	1.17283	0.13	0.920188
Q499V8	Sarg	Specifically androgen-regulated gene protein OS=Rattus norvegicus OX=10116 GN=Sarg PE=1 SV=2	65 kDa	16.42	16.44	16.47	16.39	16.24	16.11	16.82	16.42	16.45	0.05	0.876606	0.05	1.23114
Q62896	Bet1	BET1 homolog OS=Rattus norvegicus OX=10116 GN=Bet1 PE=1 SV=1	13 kDa	16.42	16.27	16.51	17.14	16.73	16.54	16.7	16.39	16.46	0.05	1.31039	0.13	0.823591
D4A0U3	Zfp638	Zinc finger protein 638 OS=Rattus norvegicus OX=10116 GN=Zfp638 PE=1 SV=1	208 kDa	16.37	16.68	16.42	16.64	16.31	16.71	16.58	16.55	16.65	0.42	1.05702	0.63	1.02101
E9PTI1 (+1)	Atp6v1h	V-type proton ATPase subunit H OS=Rattus norvegicus OX=10116 GN=Atp6v1h PE=1 SV=1	51 kDa	16.3	16.14	16.09	16.31	16.34	16.16	16.27	16.14	16.42	0.085	1.06437	0.89	1.00696
D4A1U1	Zbtb20	Zinc finger and BTB domain containing 20 (Predicted), isoform CRA_b OS=Rattus norvegicus OX=10116 GN=Zbtb20 PE=1 SV=1	73 kDa	16.28	16.52	16.68	16.5	16.58	16.7	16.46	16.62	16.73	0.34	1.07177	0.87	1.00696
E9PSM5 (+1)	Mmp2	72 kDa type IV collagenase OS=Rattus norvegicus OX=10116 GN=Mmp2 PE=1 SV=3	74 kDa	16.15	16.14	16.26	15.99	16.15	16.29	16.25	16.09	16.59	0.82	0.97942	0.33	1.10191
D3ZU32 (+3)	Lphn2	Latrophilin-2 OS=Rattus norvegicus GN=Lphn2 PE=4 SV=2	?	16.08	15.52	15.76	15.37	15.78	15.61	15.93	15.81	15.96	0.044	0.876606	< 0.0001	1.23114
B1H234	Flrt3	Leucine-rich repeat transmembrane protein FLRT3 OS=Rattus norvegicus OX=10116 GN=Flrt3 PE=1 SV=1	73 kDa	16.08	16.04	16.07	16.14	16.2	16.06	16.13	16.09	16.29	0.094	1.04972	0.56	1.02811
D3ZTL3 (+1)	Phldb2	Uncharacterized protein OS=Rattus norvegicus OX=10116 GN=Phldb2 PE=1 SV=3	142 kDa	16.07	15.71	15.67	15.84	15.62	15.6	15.7	16	15.95	0.085	0.933033	0.047	1.16473
D4A2D7	Ipo4	Importin 4 OS=Rattus norvegicus OX=10116 GN=Ipo4 PE=1 SV=2	119 kDa	15.82	16.02	15.77	15.99	15.95	15.92	16.07	15.7	16.19	0.15	1.05702	0.63	1.02101
D4A2I3	Tmem63a	Transmembrane protein 63a OS=Rattus norvegicus OX=10116 GN=Tmem63a PE=4 SV=1	92 kDa	15.81	15.45	15.59	15.44	15.69	15.36	15.72	15.66	15.77	0.3	0.933033	0.0056	1.15669
D3ZWJ2 (+4)	Nes	Nestin OS=Rattus norvegicus OX=10116 GN=Nes PE=1 SV=3	164 kDa	15.8	15.53	15.35	15.35	15.81	15.48	15.73	15.34	16.01	1	0.986233	0.87	1.09429
D3Z8V6	Hacd4	Very-long-chain (3R)-3-hydroxyacyl-CoA dehydratase OS=Rattus norvegicus OX=10116 GN=Hacd4 PE=3 SV=1	27 kDa	15.8	15.6	15.75	15.72	15.99	15.58	15.98	15.37	15.97	0.83	1.02811	0.83	1.04972
Q62975	Serpina10	Protein Z-dependent protease inhibitor OS=Rattus norvegicus OX=10116 GN=Serpina10 PE=2 SV=2	50 kDa	15.78	15.88	15.94	16.03	15.92	15.91	15.93	16.06	15.92	0.078	1.06437	0.63	1.01396
Q6P762	Man2b1	Alpha-mannosidase OS=Rattus norvegicus OX=10116 GN=Man2b1 PE=1 SV=1	114 kDa	15.65	15.59	15.4	15.75	15.59	15.62	15.75	15.41	15.79	0.071	1.08673	0.85	1
D4AE88	Fam120b	Family with sequence similarity 120B OS=Rattus norvegicus OX=10116 GN=Fam120b PE=1 SV=1	89 kDa	15.62	15.93	15.68	16.12	15.76	15.86	15.73	15.87	15.96	0.25	1.10191	0.76	0.986233
A2RRU1	Gys1	Glycogen [starch] synthase, muscle OS=Rattus norvegicus OX=10116 GN=Gys1 PE=1 SV=1	84 kDa	15.61	15.31	15.53	15.95	15.63	15.35	15.55	15.74	15.53	0.26	1.10957	0.75	0.972655
D3ZF26	Tnks1bp1	Tankyrase 1-binding protein 1 OS=Rattus norvegicus OX=10116 GN=Tnks1bp1 PE=1 SV=1	180 kDa	15.58	15.86	15.82	15.68	15.48	15.62	16.06	15.75	15.8	0.0005	0.90125	< 0.0001	1.19748
B2RZC6	Ilf2	Ilf2 protein OS=Rattus norvegicus OX=10116 GN=Ilf2 PE=1 SV=1	43 kDa	15.58	16.05	15.65	15.83	15.64	15.95	15.83	15.88	15.89	0.41	1.04247	0.77	1.03526
D4AC45	Agpat2	1-acyl-sn-glycerol-3-phosphate acyltransferase OS=Rattus norvegicus OX=10116 GN=Agpat2 PE=1 SV=2	29 kDa	15.56	15.01	15.41	15.02	15.47	15.06	15.48	15.45	15.45	0.83	0.882703	0.28	1.23114
Q6P775 (+1)	Fibp	FGF1 intracellular-binding protein OS=Rattus norvegicus OX=10116 GN=Fibp PE=2 SV=1	41 kDa	15.5	15.53	15.56	15.56	15.47	15.7	15.63	15.55	15.78	0.42	1.02811	0.52	1.04972
B1WC11 (+1)	Acss2	Acyl-CoA synthetase short-chain family member 2 OS=Rattus norvegicus OX=10116 GN=Acss2 PE=2 SV=1	79 kDa	15.47	16.27	15.67	16.32	15.74	16.16	15.75	15.73	16.08	0.085	1.26576	0.07	0.846745
Q76MX4 (+1)	Mafg	Transcription factor MafG OS=Rattus norvegicus OX=10116 GN=Mafg PE=2 SV=2	21 kDa	15.37	15.13	15.3	15.3	15.24	15.14	15.45	15.3	15.37	0.51	0.972655	0.13	1.10957
Q7TSW6	Stimate	Store-operated calcium entry regulator STIMATE OS=Rattus norvegicus OX=10116 GN=Stimate PE=2 SV=1	32 kDa	15.33	15.23	15.13	15.13	15.02	14.99	15.26	15.21	15.59	0.05	0.876606	0.05	1.23114
G3V8S8	Osbpl5	Oxysterol-binding protein OS=Rattus norvegicus OX=10116 GN=Osbpl5 PE=1 SV=1	102 kDa	15.22	15.22	15.33	15.18	15.31	15.28	15.35	15.27	15.49	0.97	1	0.21	1.07923
D3Z9D2	Fyco1	FYVE and coiled-coil domain containing 1 (Predicted) OS=Rattus norvegicus OX=10116 GN=Fyco1 PE=1 SV=1	164 kDa	15.04	15.02	15.06	15.05	15.08	15.08	15.25	14.99	15.24	0.82	1.02101	0.34	1.05702
Q5FVP9	LOC100361907	Cfh protein OS=Rattus norvegicus OX=10116 GN=LOC100361907 PE=2 SV=1	45 kDa	15.03	15.29	15.04	15.09	15.07	15.39	15.23	15.35	15.11	0.28	1.04247	0.51	1.03526
Q5XIA6	Smpd1	Sphingomyelin phosphodiesterase OS=Rattus norvegicus OX=10116 GN=Smpd1 PE=1 SV=1	70 kDa	15.03	14.93	14.82	14.95	15.12	14.89	15.06	14.97	15.1	0.38	1.04247	0.69	1.03526
D3ZEA3 (+1)	Grb10	Growth factor receptor-bound protein 10 OS=Rattus norvegicus OX=10116 GN=Grb10 PE=4 SV=2	50 kDa	15.02	14.97	14.82	14.83	14.86	14.99	14.92	15.08	15.15	0.52	0.972655	0.11	1.10957
F1LRW9	Pi4ka	Phosphatidylinositol 4-kinase alpha OS=Rattus norvegicus GN=Pi4ka PE=4 SV=2	?	14.97	15.43	15.48	15.4	15.4	15.42	15.43	15.42	15.44	0.68	1.05702	0.42	1.01396
Q63257	Il4r	Interleukin-4 receptor subunit alpha OS=Rattus norvegicus OX=10116 GN=Il4r PE=2 SV=2	87 kDa	14.56	14.47	14.61	14.4	14.74	14.33	14.66	14.68	14.62	0.42	0.946058	0.055	1.14076
Q8CJB9	Rnf40	E3 ubiquitin-protein ligase BRE1B OS=Rattus norvegicus OX=10116 GN=Rnf40 PE=1 SV=1	114 kDa	14.47	14.36	14.56	15.23	14.6	14.73	14.6	14.39	14.77	0.05	1.23971	0.28	0.870551
D3ZCD4 (+3)	Pitpnb	Phosphatidylinositol transfer protein beta isoform OS=Rattus norvegicus OX=10116 GN=Pitpnb PE=1 SV=3	32 kDa	14.23	14.24	14.35	14.45	14.27	14.29	14.26	14.31	14.6	0.31	1.04247	0.57	1.03526
D3ZBN3	Epha2	Eph receptor A2 OS=Rattus norvegicus OX=10116 GN=Epha2 PE=1 SV=3	109 kDa	14.11	13.98	13.89	13.62	13.98	13.62	14.02	14.01	14.28	0.078	0.835088	0.016	1.29235
F1LM79 (+1)	Filip1	Filamin-A-interacting protein 1 OS=Rattus norvegicus OX=10116 GN=Filip1 PE=1 SV=2	138 kDa	14.1	14.11	14.24	14.26	14.24	14.26	14.14	14.23	14.39	0.05	1.07923	0.51	1
Q5M890	Apon	Apolipoprotein N OS=Rattus norvegicus OX=10116 GN=Apon PE=1 SV=1	28 kDa	14.07	13.96	13.98	13.9	14.21	14.26	14.07	13.92	14.45	0.2	1.08673	1	0.993092
D3ZH75	Akt1s1	AKT1 substrate 1 OS=Rattus norvegicus OX=10116 GN=Akt1s1 PE=1 SV=1	28 kDa	14.01	13.84	13.95	13.88	13.9	13.97	14.04	13.91	14.22	0.63	0.986233	0.2	1.09429
D4AA72	Ppp1r16b	Protein phosphatase 1, regulatory subunit 16B OS=Rattus norvegicus OX=10116 GN=Ppp1r16b PE=4 SV=1	64 kDa	13.94	13.98	13.87	13.89	14.16	14.16	13.81	14.12	14.13	0.28	1.10191	0.28	0.97942
D4ADC2	Helz2	Helicase with zinc finger 2 OS=Rattus norvegicus OX=10116 GN=Helz2 PE=1 SV=2	303 kDa	13.88	14.01	13.94	13.84	14.07	14.01	13.94	14.16	14.04	0.42	1.02101	0.34	1.05702
Q99ND8	Ppm1b	Ppm1b protein OS=Rattus norvegicus OX=10116 GN=Ppm1b PE=1 SV=1	51 kDa	13.81	14.04	14.06	14.23	14.14	14.08	14.03	14.08	14.14	0.037	1.13288	0.26	0.952638
D3ZIV8	Ythdc2	YTH domain-containing 2 OS=Rattus norvegicus OX=10116 GN=Ythdc2 PE=1 SV=3	142 kDa	13.74	13.58	13.51	13.49	13.7	13.64	13.75	13.62	13.82	1	1	0.15	1.07923
D3ZJH2	Sugp2	SURP and G patch domain-containing 2 OS=Rattus norvegicus OX=10116 GN=Sugp2 PE=1 SV=1	118 kDa	13.41	13.26	13.24	13.55	13	13.04	13.24	13.49	13.48	0.51	0.907519	0.51	1.18099
P18265 (+1)	Gsk3a	Glycogen synthase kinase-3 alpha OS=Rattus norvegicus OX=10116 GN=Gsk3a PE=1 SV=1	51 kDa	13.29	13.31	13.57	13.36	13.37	13.57	13.2	13.53	13.75	0.63	1.02101	0.63	1.05702
O08623 (+1)	Sqstm1	Sequestosome-1 OS=Rattus norvegicus OX=10116 GN=Sqstm1 PE=1 SV=1	48 kDa	13.01	12.62	12.69	12.71	12.92	12.96	13.01	12.41	13.21	0.34	1.07923	0.87	1
D3Z9H7	Nfatc4	Nuclear factor of activated T-cells, cytoplasmic 4 OS=Rattus norvegicus OX=10116 GN=Nfatc4 PE=1 SV=1	96 kDa	12.17	12.75	13.16	12.63	13.18	12.54	12.45	12.98	13.01	0.83	1.01396	0.83	1.07177
F1LXA9	Plekha2	Pleckstrin homology domain-containing A2 OS=Rattus norvegicus OX=10116 GN=Plekha2 PE=1 SV=2	47 kDa	12.01	12.53	12.14	12.42	12.33	12.16	12.41	12.01	12.64	0.34	1.06437	0.75	1.01396
Q5U2N8	Ttc26	Intraflagellar transport protein 56 OS=Rattus norvegicus OX=10116 GN=Ttc26 PE=2 SV=1	64 kDa	12	12.97	12.34	12.32	12.52	11.84	12.35	12.63	12.52	0.51	0.933033	0.28	1.15669
B0K024 (+1)	Aamp	Aamp protein (Fragment) OS=Rattus norvegicus OX=10116 GN=Aamp PE=2 SV=1	46 kDa	11.78	12.18	11.86	11.9	11.91	11.62	12.17	11.93	12.01	0.83	0.920188	0.05	1.16473
D3ZH12	Nosip	Nitric oxide synthase-interacting protein OS=Rattus norvegicus OX=10116 GN=Nosip PE=1 SV=1	33 kDa	11.53	12.18	11.82	12.14	11.93	12.25	12.25	11.59	11.97	0.28	1.22264	0.51	0.882703
D3ZB30 (+4)	Ptbp1	Polypyrimidine tract binding protein 1, isoform CRA_c OS=Rattus norvegicus OX=10116 GN=Ptbp1 PE=1 SV=1	57 kDa	16.31	16.58	16.21	16.46	16.23	16.55	16.45	16.47	16.51	0.27	1.03526	0.22	1.04247
E9PTI6 (+1)	Raly	RALY heterogeneous nuclear ribonucleoprotein OS=Rattus norvegicus OX=10116 GN=Raly PE=1 SV=2	33 kDa	18.25	18.67	18.22	18.48	18.18	18.65	18.37	18.62	18.44	0.12	1.06437	0.92	1.01396
A2RUV9	Aebp1	Adipocyte enhancer-binding protein 1 OS=Rattus norvegicus OX=10116 GN=Aebp1 PE=2 SV=1	128 kDa	16.24	16.47	16.38	16.44	16.31	16.5	16.55	16.4	16.5	0.17	1.03526	0.18	1.04247
Q6MG61	Clic1	Chloride intracellular channel protein 1 OS=Rattus norvegicus OX=10116 GN=Clic1 PE=1 SV=1	27 kDa	16.9	17.05	16.99	17.24	17.28	17.11	17.09	16.95	17.26	< 0.0001	1.17283	0.0075	0.920188
Q5U211	Snx3	Sorting nexin-3 OS=Rattus norvegicus OX=10116 GN=Snx3 PE=1 SV=1	19 kDa	16.95	17.1	17.1	17.11	17.11	17.11	17.21	17.01	17.25	0.17	1.04247	0.1	1.03526
Q5M963	Cmas	Cytidine monophosphate N-acetylneuraminic acid synthetase OS=Rattus norvegicus OX=10116 GN=Cmas PE=1 SV=1	48 kDa	17.29	17.17	17.24	17.42	17.09	17.17	17.26	17.41	17.35	0.62	0.986233	0.006	1.08673
G3V7L8 (+1)	Atp6v1e1	ATPase, H+ transporting, V1 subunit E isoform 1, isoform CRA_a OS=Rattus norvegicus OX=10116 GN=Atp6v1e1 PE=1 SV=1	26 kDa	17.47	17.38	17.29	17.36	17.54	17.32	17.57	17.29	17.63	0.64	1.01396	0.037	1.06437
P24329	Tst	Thiosulfate sulfurtransferase OS=Rattus norvegicus OX=10116 GN=Tst PE=1 SV=3	33 kDa	18.42	18.16	18.15	18.19	18.19	18.06	18.22	18.44	18.41	0.048	0.939523	< 0.0001	1.1487
D3ZLK9 (+1)	Naxd	ATP-dependent (S)-NAD(P)H-hydrate dehydratase OS=Rattus norvegicus OX=10116 GN=Naxd PE=1 SV=2	39 kDa	16.24	16.28	16.26	16.3	16.39	16.22	16.22	16.38	16.54	0.17	1.02811	0.061	1.04972
P14668	Anxa5	Annexin A5 OS=Rattus norvegicus OX=10116 GN=Anxa5 PE=1 SV=3	36 kDa	18.54	18.17	18.6	18.17	18.41	18.38	18.31	18.77	18.61	< 0.0001	0.920188	< 0.0001	1.17283
F1LYQ8	Farp1	FERM, ARHGEF and pleckstrin domain-containing protein 1 OS=Rattus norvegicus OX=10116 GN=Farp1 PE=1 SV=2	119 kDa	16.72	16.49	16.7	16.39	16.61	16.55	16.67	16.8	16.77	0.0045	0.920188	< 0.0001	1.17283
Q68FS4 (+1)	Lap3	Cytosol aminopeptidase OS=Rattus norvegicus OX=10116 GN=Lap3 PE=1 SV=1	56 kDa	16.89	16.89	16.71	17.05	16.91	16.88	16.9	16.81	17.11	< 0.0001	1.08673	0.35	0.993092
E2RUH2 (+1)	Rnh1	Ribonuclease inhibitor OS=Rattus norvegicus OX=10116 GN=Rnh1 PE=1 SV=1	50 kDa	17.25	17.4	17.28	17.36	17.5	17.42	17.39	17.3	17.59	< 0.0001	1.07923	0.85	1
P62815	Atp6v1b2	V-type proton ATPase subunit B, brain isoform OS=Rattus norvegicus OX=10116 GN=Atp6v1b2 PE=1 SV=1	57 kDa	16.31	16.2	16.18	16.19	16.36	16.15	16.39	16.14	16.46	0.94	1.00696	0.0035	1.07923
D3ZHT2	Triobp	Protein Triobp OS=Rattus norvegicus GN=Triobp PE=4 SV=2	?	16.83	16.82	16.81	16.78	16.69	16.75	16.93	16.86	17.02	0.0036	0.946058	< 0.0001	1.1487
G3V9N8	Ap1b1	AP complex subunit beta OS=Rattus norvegicus OX=10116 GN=Ap1b1 PE=1 SV=3	105 kDa	16.64	16.76	16.64	16.81	16.7	16.82	16.77	16.71	16.92	0.00052	1.07177	0.84	1.01396
Q5XI19	Fermt2	Fermitin family homolog 2 (Drosophila) OS=Rattus norvegicus OX=10116 GN=Fermt2 PE=1 SV=1	78 kDa	17.84	17.79	17.91	17.87	17.79	17.79	17.86	17.88	18.12	0.057	0.959264	< 0.0001	1.12506
E9PTX9 (+1)	Slc12a2	Solute carrier family 12 member 2 OS=Rattus norvegicus OX=10116 GN=Slc12a2 PE=1 SV=1	130 kDa	16.44	16.25	16.35	16.15	16.29	16.21	16.48	16.45	16.44	< 0.0001	0.913831	< 0.0001	1.17283
P97852	Hsd17b4	Peroxisomal multifunctional enzyme type 2 OS=Rattus norvegicus OX=10116 GN=Hsd17b4 PE=1 SV=3	79 kDa	18.64	18.17	18.4	18.23	18.41	18.17	18.46	18.59	18.49	0.00019	0.913831	< 0.0001	1.18099
P10760	Ahcy	Adenosylhomocysteinase OS=Rattus norvegicus OX=10116 GN=Ahcy PE=1 SV=3	48 kDa	17.87	18.07	17.9	18.36	18.02	18.09	17.92	17.96	18.29	< 0.0001	1.1487	0.008	0.926588
P51635	Akr1a1	Aldo-keto reductase family 1 member A1 OS=Rattus norvegicus OX=10116 GN=Akr1a1 PE=1 SV=2	37 kDa	17.47	17.53	17.46	17.61	17.7	17.63	17.49	17.46	17.86	< 0.0001	1.11729	0.025	0.959264
P04906	Gstp1	Glutathione S-transferase P OS=Rattus norvegicus OX=10116 GN=Gstp1 PE=1 SV=2	23 kDa	17.11	17.17	17.17	17.35	17.21	17.12	16.99	17.31	17.43	0.12	1.04972	0.59	1.02101
B5DEH7	C1r	C1r protein OS=Rattus norvegicus OX=10116 GN=C1r PE=1 SV=1	80 kDa	14.55	14.7	14.6	14.83	14.72	14.91	14.79	14.77	14.58	< 0.0001	1.15669	0.027	0.926588
P21588 (+1)	Nt5e	5'-nucleotidase OS=Rattus norvegicus OX=10116 GN=Nt5e PE=1 SV=1	64 kDa	16.67	16.43	16.63	16.55	16.55	16.31	16.78	16.73	16.51	0.007	0.933033	< 0.0001	1.15669
D3ZA84 (+1)	Tln2	Talin 2 OS=Rattus norvegicus OX=10116 GN=Tln2 PE=1 SV=3	272 kDa	15.21	15.38	15.26	15.5	15.21	15.34	15.35	15.42	15.4	0.066	1.04972	0.37	1.02811
Q5BJU0	Rras2	RAS-related 2 OS=Rattus norvegicus OX=10116 GN=Rras2 PE=1 SV=1	23 kDa	17.9	17.76	17.91	17.79	17.68	17.74	17.89	17.97	18.02	0.0028	0.920188	< 0.0001	1.16473
P13108	Cyp2d4	Cytochrome P450 2D4 OS=Rattus norvegicus GN=Cyp2d4 PE=2 SV=2	?	15.78	15.81	16.22	15.87	15.98	15.95	16.01	16	16.06	0.36	1.01396	0.023	1.06437
F1LNT8 (+1)	Vamp8	Vesicle-associated membrane protein 8 OS=Rattus norvegicus OX=10116 GN=Vamp8 PE=1 SV=2	11 kDa	20.96	20.6	20.8	20.43	20.67	20.57	21.05	20.62	20.94	0.037	0.858565	0.025	1.25701
D4A7W8 (+2)	LOC102553715	Microfibril associated protein 4 OS=Rattus norvegicus OX=10116 GN=LOC102553715 PE=1 SV=3	29 kDa	20.5	19.74	20.58	19.93	19.82	19.99	20.15	20.38	20.67	0.0095	0.76313	< 0.0001	1.40444
Q66H98	Cavin2	Caveolae-associated protein 2 OS=Rattus norvegicus OX=10116 GN=Cavin2 PE=1 SV=3	46 kDa	18.8	18.9	19	18.93	18.74	18.77	18.79	19.32	18.85	0.004	0.933033	0.012	1.1487
P02680 (+1)	Fgg	Fibrinogen gamma chain OS=Rattus norvegicus OX=10116 GN=Fgg PE=1 SV=3	51 kDa	18.72	18.93	19.25	19.22	18.94	19.17	19.09	19.53	18.55	0.00071	1.10957	0.4	0.965936
Q63228	Gmfb	Glia maturation factor beta OS=Rattus norvegicus OX=10116 GN=Gmfb PE=1 SV=2	17 kDa	18.38	18.66	18.56	18.59	18.71	18.63	18.5	18.56	18.92	0.085	1.07177	0.45	0.993092
D4AD36	Fchsd1	FCH and double SH3 domains 1 OS=Rattus norvegicus OX=10116 GN=Fchsd1 PE=1 SV=2	77 kDa	18.17	17.61	17.79	17.7	17.75	17.38	17.83	18.1	17.91	0.28	0.858565	0.05	1.24833
B2RZ78 (+1)	Vps29	Vacuolar protein sorting-associated protein 29 OS=Rattus norvegicus OX=10116 GN=Vps29 PE=1 SV=2	20 kDa	18.17	18.23	18.25	18.25	18.29	18.27	18.27	18.17	18.51	0.094	1.03526	0.95	1.03526
B2GV31	Muc1	Muc1 protein OS=Rattus norvegicus OX=10116 GN=Muc1 PE=2 SV=1	66 kDa	18.06	17.68	17.87	17.71	18.01	17.52	17.96	17.93	18.04	0.44	0.939523	0.074	1.14076
D4AEK9	Ccdc6	Coiled-coil domain-containing 6 OS=Rattus norvegicus OX=10116 GN=Ccdc6 PE=1 SV=3	53 kDa	17.99	18.02	18.12	18.05	18.09	18.07	18.17	17.97	18.28	0.51	1.01396	0.51	1.04972
P20171	Hras	GTPase HRas OS=Rattus norvegicus OX=10116 GN=Hras PE=1 SV=2	21 kDa	17.86	17.48	17.8	17.57	17.65	17.56	17.82	17.77	17.85	0.2	0.920188	0.013	1.16473
O35052	Cds1	Phosphatidate cytidylyltransferase 1 OS=Rattus norvegicus OX=10116 GN=Cds1 PE=1 SV=2	53 kDa	17.7	17.26	17.2	17.29	17.01	16.78	17.41	17.57	17.41	0.28	0.790041	0.05	1.3566
Q6AY04	Maip1	m-AAA protease-interacting protein 1, mitochondrial OS=Rattus norvegicus OX=10116 GN=Maip1 PE=2 SV=1	33 kDa	17.49	17.31	17.42	17.38	17.51	17.35	17.39	17.51	17.6	0.83	1	0.13	1.06437
P63100 (+1)	Ppp3r1	Calcineurin subunit B type 1 OS=Rattus norvegicus OX=10116 GN=Ppp3r1 PE=1 SV=2	19 kDa	17.4	17.63	17.68	17.59	17.74	17.65	17.57	17.69	17.8	0.42	1.05702	0.75	1.01396
P21708 (+1)	Mapk3	Mitogen-activated protein kinase 3 OS=Rattus norvegicus OX=10116 GN=Mapk3 PE=1 SV=5	43 kDa	17.33	17.46	17.49	17.43	17.44	17.49	17.48	17.39	17.76	0.87	1.01396	0.26	1.04972
G3V9F3 (+2)	Mprip	Myosin phosphatase Rho-interacting protein OS=Rattus norvegicus OX=10116 GN=Mprip PE=1 SV=1	117 kDa	17.29	17.34	17.41	17.09	17.15	17.13	17.43	17.38	17.53	< 0.0001	0.858565	< 0.0001	1.23971
D3ZJ86	Slc9a6	Sodium/hydrogen exchanger OS=Rattus norvegicus OX=10116 GN=Slc9a6 PE=1 SV=2	80 kDa	17.19	16.97	17.38	16.95	17.22	16.99	17.3	17.26	17.26	0.52	0.933033	0.11	1.1487
B5DF46	Pmm2	Phosphomannomutase OS=Rattus norvegicus OX=10116 GN=Pmm2 PE=1 SV=1	28 kDa	17.1	17.35	17.35	17.37	17.39	17.32	17.32	17.13	17.72	0.036	1.05702	0.95	1.01396
D4A2F6	Nhlrc3	NHL repeat-containing 3 OS=Rattus norvegicus OX=10116 GN=Nhlrc3 PE=1 SV=2	43 kDa	17.01	16.92	16.85	17.1	17.22	17.1	17.07	16.72	17.25	0.05	1.15669	0.51	0.920188
M0R4V3		Synaptosomal-associated protein OS=Rattus norvegicus OX=10116 PE=3 SV=2	23 kDa	16.96	16.74	16.99	16.75	16.97	16.88	16.95	17.06	16.96	0.49	0.97942	0.015	1.09429
F7FPF5	Sp100	SP100 nuclear antigen OS=Rattus norvegicus OX=10116 GN=Sp100 PE=1 SV=2	38 kDa	16.84	16.83	16.74	16.93	16.95	17.1	16.63	17.1	16.87	0.0012	1.14076	0.42	0.939523
Q9Z336	Dynlt1	Dynein light chain Tctex-type 1 OS=Rattus norvegicus OX=10116 GN=Dynlt1 PE=1 SV=1	12 kDa	16.81	16.63	16.58	16.66	16.61	16.57	16.63	16.77	16.91	0.52	0.959264	0.078	1.11729
Q68FS8	Rtca	RNA 3'-terminal phosphate cyclase OS=Rattus norvegicus OX=10116 GN=Rtca PE=1 SV=1	39 kDa	16.8	16.81	16.59	16.86	16.7	16.74	16.68	16.88	16.95	0.85	1.01396	0.35	1.05702
P07483	Fabp3	Fatty acid-binding protein, heart OS=Rattus norvegicus OX=10116 GN=Fabp3 PE=1 SV=2	15 kDa	16.8	16.5	16.83	16.85	16.72	16.76	16.7	16.87	16.88	0.87	1.04247	0.34	1.03526
D4A3E1	Hnrnpll	Heterogeneous nuclear ribonucleoprotein L-like OS=Rattus norvegicus OX=10116 GN=Hnrnpll PE=1 SV=1	64 kDa	16.78	16.72	16.72	16.72	16.68	16.75	16.82	16.91	16.77	0.51	0.986233	0.017	1.08673
F1LMV6	Dsp	Desmoplakin OS=Rattus norvegicus OX=10116 GN=Dsp PE=1 SV=1	332 kDa	16.77	16.95	16.97	17.1	16.93	16.7	16.94	17.07	16.98	0.24	1.00696	< 0.0001	1.05702
F1M9C8	Kif1c	Kinesin-like protein KIF1C OS=Rattus norvegicus OX=10116 GN=Kif1c PE=1 SV=1	122 kDa	16.51	16.63	16.61	16.53	16.64	16.57	16.67	16.57	16.81	1	1	0.2	1.07923
G3V6K0 (+1)	Commd5	COMM domain containing 5, isoform CRA_a OS=Rattus norvegicus OX=10116 GN=Commd5 PE=1 SV=1	25 kDa	16.46	16.56	16.48	16.73	16.65	16.61	16.5	16.51	16.79	0.01	1.12506	0.26	0.952638
D4ACR1 (+1)		Uncharacterized protein OS=Rattus norvegicus OX=10116 PE=1 SV=2	14 kDa	16.4	16.79	17.06	16.71	16.88	16.99	16.97	17.01	16.42	0.75	1.06437	0.75	1.00696
B4F7F1 (+1)	Cstf2	Cleavage stimulation factor subunit 2 OS=Rattus norvegicus OX=10116 GN=Cstf2 PE=1 SV=1	61 kDa	16.32	16.82	16.44	16.54	16.28	16.64	16.71	16.46	16.66	0.93	0.986233	0.094	1.08673
E7CXR8 (+3)	Egfr	Receptor protein-tyrosine kinase OS=Rattus norvegicus OX=10116 GN=Egfr PE=2 SV=1	135 kDa	16.31	16.24	16.35	16.23	16.32	16.29	16.3	16.36	16.55	0.76	0.986233	0.036	1.08673
P28494	Man2a1	Alpha-mannosidase 2 OS=Rattus norvegicus OX=10116 GN=Man2a1 PE=1 SV=2	131 kDa	16.28	16.23	15.73	16.18	16.29	16.17	16.33	16.12	16.22	0.19	1.07177	0.91	1
G3V7L3 (+1)	C1s	Complement C1s subcomponent OS=Rattus norvegicus OX=10116 GN=C1s PE=1 SV=1	78 kDa	16.25	16.57	16.26	16.92	16.42	16.77	16.56	16.56	16.2	0.0012	1.26576	0.021	0.846745
F1LQ09	Atl2	Atlastin GTPase 2 OS=Rattus norvegicus OX=10116 GN=Atl2 PE=1 SV=1	66 kDa	16.25	16.1	16.22	16.08	16.17	16.11	16.35	16.3	16.21	0.054	0.952638	0.00017	1.12506
Q5XFV8	Cox14	Cytochrome c oxidase assembly protein COX14 OS=Rattus norvegicus OX=10116 GN=Cox14 PE=3 SV=1	6 kDa	16.19	15.6	15.61	16.06	15.8	15.67	15.92	15.86	15.82	0.51	1.05702	0.51	1.02101
Q7TT47	Spg7	Paraplegin OS=Rattus norvegicus OX=10116 GN=Spg7 PE=2 SV=2	86 kDa	16.14	15.92	15.9	16.03	16.08	15.87	16.22	15.94	16.11	0.63	1.01396	0.34	1.06437
O88350	Rbbp9	Putative hydrolase RBBP9 OS=Rattus norvegicus OX=10116 GN=Rbbp9 PE=1 SV=2	21 kDa	16.12	16.06	16.17	16.02	16.15	16.16	16.07	16.18	16.39	0.4	1	0.13	1.06437
P46413	Gss	Glutathione synthetase OS=Rattus norvegicus OX=10116 GN=Gss PE=1 SV=1	52 kDa	16.03	16.3	16.03	16.49	16.22	16.21	16.06	16.14	16.52	0.012	1.14076	0.13	0.939523
M0RC57	Smap1	Small ArfGAP 1 OS=Rattus norvegicus OX=10116 GN=Smap1 PE=1 SV=1	48 kDa	15.87	16.07	15.91	15.97	15.93	15.98	16.03	15.93	16.24	0.52	1	0.34	1.06437
B5DFD8	Sh3bgrl	SH3 domain-binding glutamic acid-rich-like protein OS=Rattus norvegicus OX=10116 GN=Sh3bgrl PE=1 SV=1	13 kDa	15.86	15.92	16.26	15.88	16.16	16.06	16.05	16	16.27	0.46	1.02101	0.33	1.04972
P97538 (+1)	Mras	Ras-related protein M-Ras OS=Rattus norvegicus OX=10116 GN=Mras PE=1 SV=2	24 kDa	15.81	15.61	15.83	15.78	15.66	15.78	16.05	15.71	15.93	0.52	0.986233	0.34	1.08673
P06536 (+1)	Nr3c1	Glucocorticoid receptor OS=Rattus norvegicus OX=10116 GN=Nr3c1 PE=1 SV=2	88 kDa	15.77	16.07	16.08	15.97	15.9	16.12	16.06	16.05	16.13	0.69	1.02101	0.3	1.04972
D4AAY3	Rasal2	RAS protein activator like 2 (Predicted), isoform CRA_a OS=Rattus norvegicus OX=10116 GN=Rasal2 PE=1 SV=1	105 kDa	15.65	15.43	15.47	15.33	15.49	15.47	15.43	15.62	15.81	0.83	0.946058	0.28	1.14076
Q6AYA5	Tmem106b	Transmembrane protein 106B OS=Rattus norvegicus OX=10116 GN=Tmem106b PE=1 SV=1	31 kDa	15.62	15.33	15.48	15.37	15.65	15.3	15.73	15.52	15.5	0.83	0.965936	0.28	1.10957
D4A6X3	Kank4	KN motif and ankyrin repeat domains 4 OS=Rattus norvegicus OX=10116 GN=Kank4 PE=1 SV=1	110 kDa	15.58	15.76	15.84	15.63	15.64	15.77	15.85	15.79	15.82	0.63	0.972655	0.025	1.10191
D4ABY2	Copg2	Coatomer subunit gamma-2 OS=Rattus norvegicus OX=10116 GN=Copg2 PE=3 SV=2	80 kDa	15.57	15.95	15.75	16	15.86	15.87	16	15.61	15.99	0.0065	1.10191	0.41	0.972655
D3ZY71	NEWGENE_1586233	RCG21156 OS=Rattus norvegicus OX=10116 GN=NEWGENE_1586233 PE=1 SV=1	9 kDa	15.54	15.02	14.9	14.9	14.92	15.11	15.17	15.2	15.27	0.51	0.907519	0.05	1.18099
D3ZFH5	Itih2	Inter-alpha-trypsin inhibitor heavy chain 2 OS=Rattus norvegicus OX=10116 GN=Itih2 PE=1 SV=3	92 kDa	15.53	15.98	15.98	15.88	15.88	15.99	15.87	15.97	15.99	0.63	1.04972	0.42	1.02101
F1MA10	Art4	NAD(P)(+)--arginine ADP-ribosyltransferase OS=Rattus norvegicus OX=10116 GN=Art4 PE=1 SV=2	34 kDa	15.49	15.25	15.58	15.39	15.28	15.46	15.61	15.73	15.2	0.27	0.959264	0.11	1.11729
P62332	Arf6	ADP-ribosylation factor 6 OS=Rattus norvegicus OX=10116 GN=Arf6 PE=1 SV=2	20 kDa	15.47	15.55	15.68	15.68	15.7	15.62	15.63	15.64	15.75	0.15	1.06437	0.82	1.00696
F1LZV1 (+4)	Kalrn	Kalirin OS=Rattus norvegicus OX=10116 GN=Kalrn PE=1 SV=3	339 kDa	15.24	15.25	15.19	15.12	15.5	15.12	15.25	15.22	15.52	0.51	1.00696	0.28	1.06437
Q6IFV1	Krt14	Keratin, type I cytoskeletal 14 OS=Rattus norvegicus OX=10116 GN=Krt14 PE=2 SV=1	53 kDa	15.23	18.33	15.57	17.53	17.84	17.71	15.75	15.8	15.79	0.038	3.86375	< 0.0001	0.275476
D4A652 (+1)	Zc3h14	Zinc finger CCCH domain-containing protein 14 OS=Rattus norvegicus OX=10116 GN=Zc3h14 PE=1 SV=3	83 kDa	15.22	15.21	15.08	15.06	15.16	15.35	15.47	14.77	15.4	0.83	1.01396	0.51	1.05702
Q562C6	Lztfl1	Leucine zipper transcription factor-like protein 1 OS=Rattus norvegicus OX=10116 GN=Lztfl1 PE=2 SV=1	35 kDa	15.03	15.62	15.3	15.51	15.33	15.26	15.36	15.37	15.52	0.69	1.03526	0.35	1.03526
Q7TP65 (+1)	Ankle2	Ankyrin repeat and LEM domain-containing protein 2 OS=Rattus norvegicus OX=10116 GN=Ankle2 PE=2 SV=2	106 kDa	15.01	14.72	14.53	14.78	14.61	14.92	15.03	14.64	15.23	1	0.972655	0.69	1.10191
F1LT71	Eml4	EMAP-like 4 OS=Rattus norvegicus OX=10116 GN=Eml4 PE=1 SV=2	95 kDa	14.99	15.29	15.13	15.35	15.34	15.24	15.29	15.09	15.34	0.015	1.13288	0.23	0.946058
F1LQQ1 (+1)	Me1	Malic enzyme OS=Rattus norvegicus OX=10116 GN=Me1 PE=1 SV=3	55 kDa	14.95	14.79	14.78	14.95	14.86	14.94	14.8	14.82	15.27	0.13	1.05702	0.98	1.01396
P51590	Cyp2j3	Cytochrome P450 2J3 OS=Rattus norvegicus OX=10116 GN=Cyp2j3 PE=2 SV=1	58 kDa	14.24	14.27	14.43	14.25	14.67	14.38	14.24	14.42	14.57	0.4	1.08673	0.89	0.986233
F1LNQ9 (+1)	Clasp1	Cytoplasmic linker-associated protein 1 OS=Rattus norvegicus OX=10116 GN=Clasp1 PE=1 SV=3	169 kDa	14.22	14.28	14.18	14.27	14.27	14.5	14.19	14.39	14.41	0.75	1.07177	0.52	0.993092
A0A096MJU9 (+1)	Lypd2	Ly6/Plaur domain containing 2 (Predicted), isoform CRA_b OS=Rattus norvegicus OX=10116 GN=Lypd2 PE=4 SV=1	11 kDa	14.16	14.12	14.19	13.42	14.5	12.61	14.87	14.25	13.62	0.51	0.602904	0.28	1.77769
D4A8L5	Mocs3	Adenylyltransferase and sulfurtransferase MOCS3 OS=Rattus norvegicus OX=10116 GN=Mocs3 PE=1 SV=1	49 kDa	14.07	14.21	14	14.26	14.29	14	14.3	14.07	14.22	0.28	1.07177	0.83	1
B5DF74	Osbpl11	Oxysterol-binding protein OS=Rattus norvegicus OX=10116 GN=Osbpl11 PE=1 SV=1	84 kDa	13.98	14.07	13.89	14.13	14.15	13.98	14.12	13.95	14.16	0.031	1.07923	0.57	1
Q5XIB5	Ccdc86	Coiled-coil domain-containing protein 86 OS=Rattus norvegicus OX=10116 GN=Ccdc86 PE=1 SV=1	39 kDa	13.64	13.59	13.64	13.78	13.63	13.9	14.05	13.55	13.61	0.28	1.10191	0.51	0.972655
D3ZQ79 (+1)	Prdm10	PR/SET domain 10 OS=Rattus norvegicus OX=10116 GN=Prdm10 PE=1 SV=3	130 kDa	13.64	13.88	13.66	13.86	13.84	13.95	13.91	13.6	13.95	0.28	1.11729	0.83	0.959264
B2RYT9 (+1)	Taco1	Translational activator of cytochrome c oxidase 1 OS=Rattus norvegicus OX=10116 GN=Taco1 PE=2 SV=1	33 kDa	13.42	13.28	13	13.35	13.43	13.3	13.37	12.98	13.62	0.28	1.08673	0.83	0.986233
P19357	Slc2a4	Solute carrier family 2, facilitated glucose transporter member 4 OS=Rattus norvegicus OX=10116 GN=Slc2a4 PE=1 SV=1	55 kDa	13.16	13.2	13.5	14.72	13.45	13.69	13.09	13.44	13.6	0.13	1.39474	0.13	0.773782
D3Z8N9 (+1)	Asxl2	ASXL transcriptional regulator 2 OS=Rattus norvegicus OX=10116 GN=Asxl2 PE=4 SV=3	130 kDa	13.15	13.12	13.33	13.33	13.46	13.04	12.94	13.43	13.46	0.83	1.05702	0.83	1.01396
P86410 (+1)	Ralgapb	Ral GTPase-activating protein subunit beta OS=Rattus norvegicus OX=10116 GN=Ralgapb PE=1 SV=1	165 kDa	12.7	12.71	12.88	12.68	12.94	12.67	13.03	12.71	12.86	1	0.993092	0.52	1.07923
Q5M7V1	Trim13	E3 ubiquitin-protein ligase TRIM13 OS=Rattus norvegicus OX=10116 GN=Trim13 PE=2 SV=1	47 kDa	12.61	12.26	12.19	12.31	12.36	12.57	12.51	12.41	12.4	0.51	1.04972	0.51	1.02101
D4A7G9	RGD1564804	Similar to chromosome 1 open reading frame 50 OS=Rattus norvegicus OX=10116 GN=RGD1564804 PE=1 SV=1	22 kDa	12.59	12.71	12.4	12.63	12.63	12.43	12.95	12.64	12.42	0.83	1	0.51	1.07177
Q9ET58	Klf2	Krueppel-like factor 2 OS=Rattus norvegicus OX=10116 GN=Klf2 PE=1 SV=1	37 kDa	12.56	12.85	12.37	12.9	12.3	12.83	12.24	12.88	12.79	0.83	1.08673	0.51	0.97942
F1LYJ4 (+1)	Usp34	Ubiquitin carboxyl-terminal hydrolase (Fragment) OS=Rattus norvegicus GN=Usp34 PE=3 SV=2	?	12.54	12.83	12.78	13.29	13	12.74	12.98	12.63	12.8	0.15	1.23971	0.2	0.864537
Q8R2H2	Itgb3	Integrin beta OS=Rattus norvegicus OX=10116 GN=Itgb3 PE=2 SV=1	87 kDa	17.87	17.74	17.95	17.53	17.81	18.11	18.03	18.13	17.68	0.56	0.97942	0.014	1.09429
D4A617 (+1)	LOC103689954	Ectonucleoside triphosphate diphosphohydrolase 1 OS=Rattus norvegicus OX=10116 GN=LOC103689954 PE=3 SV=2	52 kDa	18.7	18.47	18.79	18.36	18.63	18.57	18.65	18.9	18.72	0.0006	0.907519	< 0.0001	1.18099
G3V796 (+1)	Acadm	Acetyl-Coenzyme A dehydrogenase, medium chain OS=Rattus norvegicus OX=10116 GN=Acadm PE=1 SV=1	47 kDa	18.36	18.06	18.11	18.17	18.22	18.07	18.24	18.25	18.32	0.94	0.986233	0.00025	1.08673
Q3SWT0	Pecam1	Platelet endothelial cell adhesion molecule OS=Rattus norvegicus OX=10116 GN=Pecam1 PE=1 SV=1	76 kDa	18.68	18.09	18.35	18.16	18.27	18.06	18.4	18.56	18.45	< 0.0001	0.864537	< 0.0001	1.23971
F1M0R1	Rnf213	Ring finger protein 213 OS=Rattus norvegicus OX=10116 GN=Rnf213 PE=1 SV=3	583 kDa	14.9	14.74	14.76	14.81	14.94	14.75	14.75	15.11	14.87	0.24	1.02101	0.055	1.04972
F1LU71	Auh	Methylglutaconyl-CoA hydratase, mitochondrial OS=Rattus norvegicus OX=10116 GN=Auh PE=1 SV=2	33 kDa	16.8	16.59	16.65	16.69	16.68	16.59	16.74	16.74	16.86	0.93	0.986233	0.00027	1.09429
P12368 (+1)	Prkar2a	cAMP-dependent protein kinase type II-alpha regulatory subunit OS=Rattus norvegicus OX=10116 GN=Prkar2a PE=1 SV=4	45 kDa	17.46	17.57	17.52	17.5	17.38	17.37	17.56	17.56	17.73	< 0.0001	0.933033	< 0.0001	1.1487
Q5XI07	Lpp	Lipoma-preferred partner homolog OS=Rattus norvegicus OX=10116 GN=Lpp PE=1 SV=1	68 kDa	16.91	16.68	16.88	16.43	16.48	16.64	17.02	16.92	16.83	< 0.0001	0.806642	< 0.0001	1.32869
P16232 (+1)	Hsd11b1	Corticosteroid 11-beta-dehydrogenase isozyme 1 OS=Rattus norvegicus OX=10116 GN=Hsd11b1 PE=1 SV=2	32 kDa	17.92	17.75	17.81	17.6	17.93	17.76	17.95	18.07	17.72	0.085	0.959264	0.00016	1.10957
C0KUC6	Lims1	LIM and senescent cell antigen-like-containing domain protein OS=Rattus norvegicus OX=10116 GN=Lims1 PE=1 SV=1	44 kDa	18.2	18.26	18.32	18.23	18.18	18.14	18.25	18.36	18.46	0.0038	0.946058	< 0.0001	1.12506
Q9QY17 (+5)	Pacsin2	Protein kinase C and casein kinase substrate in neurons 2 protein OS=Rattus norvegicus OX=10116 GN=Pacsin2 PE=1 SV=2	56 kDa	18.15	18.12	18.04	18.14	18.15	18.16	18.19	18.09	18.35	0.0066	1.03526	0.13	1.03526
B4F7E8	Fam129b	Niban-like protein 1 OS=Rattus norvegicus OX=10116 GN=Fam129b PE=1 SV=1	85 kDa	17.65	17.67	17.68	17.64	17.71	17.65	17.73	17.69	17.91	0.55	1	0.0011	1.07177
D3ZQN7	Lamb1	Laminin subunit beta 1 OS=Rattus norvegicus OX=10116 GN=Lamb1 PE=1 SV=3	197 kDa	17.83	17.54	17.9	17.47	17.81	17.65	17.75	17.81	18.05	< 0.0001	0.926588	< 0.0001	1.15669
B2RZ74	Snrnp70	Small nuclear ribonucleoprotein U1 subunit 70 OS=Rattus norvegicus OX=10116 GN=Snrnp70 PE=1 SV=1	52 kDa	18.24	18.41	18.26	18.37	18.2	18.48	18.38	18.41	18.41	0.13	1.03526	0.099	1.03526
Q9WV25 (+1)	Puf60	Poly(U)-binding-splicing factor PUF60 OS=Rattus norvegicus OX=10116 GN=Puf60 PE=2 SV=2	60 kDa	16.06	16.42	16.09	16.36	16.05	16.5	16.23	16.22	16.36	0.048	1.09429	0.39	0.972655
P85973 (+1)	Pnp	Purine nucleoside phosphorylase OS=Rattus norvegicus OX=10116 GN=Pnp PE=1 SV=1	32 kDa	16.57	16.54	16.49	16.72	16.54	16.6	16.48	16.55	16.86	0.0026	1.06437	0.83	1
Q7TQ70	Fga	Ac1873 OS=Rattus norvegicus OX=10116 GN=Fga PE=1 SV=1	87 kDa	18.09	18.48	18.67	18.65	18.32	18.62	18.59	18.86	18.01	0.012	1.06437	0.88	1
Q5U214	Snrpa	Small nuclear ribonucleoprotein polypeptide A OS=Rattus norvegicus OX=10116 GN=Snrpa PE=1 SV=1	31 kDa	18.95	19.21	18.95	19.19	18.92	19.23	19.06	19.17	19.17	0.21	1.04972	0.8	1.01396
D3ZUF9	Pitrm1	Pitrilysin metallepetidase 1 (Predicted) OS=Rattus norvegicus OX=10116 GN=Pitrm1 PE=1 SV=1	109 kDa	15.84	15.82	15.7	15.83	15.86	15.71	15.84	15.78	16.04	0.84	1.00696	0.036	1.05702
P38656 (+1)	Ssb	Lupus La protein homolog OS=Rattus norvegicus OX=10116 GN=Ssb PE=1 SV=1	48 kDa	17.03	17.51	16.88	17.42	17.18	17.52	17.16	17.22	17.26	< 0.0001	1.19748	< 0.0001	0.895025
D3ZGS5	Uaca	Uveal autoantigen with coiled-coil domains and ankyrin repeats OS=Rattus norvegicus OX=10116 GN=Uaca PE=1 SV=2	161 kDa	16.02	16.09	16.18	16.03	15.92	16.04	16.19	16.1	16.25	0.0062	0.939523	< 0.0001	1.13288
F1M9V7	Npepps	Aminopeptidase OS=Rattus norvegicus OX=10116 GN=Npepps PE=1 SV=1	103 kDa	16.45	16.6	16.58	16.64	16.69	16.54	16.63	16.45	16.83	< 0.0001	1.05702	0.95	1.00696
F1LX86	Eya4	Eyes absent homolog OS=Rattus norvegicus OX=10116 GN=Eya4 PE=3 SV=3	64 kDa	22.36	22.61	22.35	22.56	22.46	22.51	22.55	22.33	22.71	0.51	1.04972	0.83	1.02101
Q75N33 (+1)	Sec16b	Protein transport protein Sec16B OS=Rattus norvegicus OX=10116 GN=Sec16b PE=1 SV=1	117 kDa	20.29	20.38	20.2	20.44	20.04	20.38	20.59	20	20.48	0.83	1	0.51	1.05702
Q4FZY1	Cd68	Cd68 molecule OS=Rattus norvegicus OX=10116 GN=Cd68 PE=1 SV=1	35 kDa	19.32	18.56	18.86	18.8	19.46	18.78	19.43	18.71	18.92	0.87	1.04972	1	1.01396
Q5XIU4	Bcap29	B-cell receptor-associated protein 29 OS=Rattus norvegicus OX=10116 GN=Bcap29 PE=1 SV=1	28 kDa	19.32	18.8	18.9	18.78	19.09	18.77	19.17	19.02	19.08	0.15	0.920188	0.0094	1.15669
Q9JKE3 (+1)	Scamp5	Secretory carrier-associated membrane protein 5 OS=Rattus norvegicus OX=10116 GN=Scamp5 PE=2 SV=1	26 kDa	18.13	17.72	17.73	17.52	18.21	17.9	18.28	17.67	17.9	0.83	1.02811	0.51	1.04247
P23965	Eci1	Enoyl-CoA delta isomerase 1, mitochondrial OS=Rattus norvegicus OX=10116 GN=Eci1 PE=1 SV=1	32 kDa	17.97	17.67	17.71	17.78	17.81	17.7	17.75	17.9	17.96	0.97	0.993092	0.0013	1.07177
G3V954 (+1)	Fzd2	Frizzled-2 OS=Rattus norvegicus OX=10116 GN=Fzd2 PE=3 SV=1	64 kDa	17.96	17.85	18.31	17.96	18.1	18.04	18.23	17.96	18.17	0.51	1	0.51	1.06437
B1H230	Map2k3	Map2k3 protein OS=Rattus norvegicus OX=10116 GN=Map2k3 PE=1 SV=1	39 kDa	17.91	18.05	17.93	17.97	18.06	17.83	17.98	18	18.18	0.89	1	0.2	1.06437
D3ZUX7	Acsf3	Acyl-CoA synthetase family member 3 OS=Rattus norvegicus OX=10116 GN=Acsf3 PE=1 SV=1	65 kDa	17.83	17.58	17.63	17.49	17.41	17.52	17.59	17.6	18.1	0.024	0.870551	0.17	1.22264
D4ACM2	Mad2l1	MAD2 (Mitotic arrest deficient, homolog)-like 1 (Yeast) (Predicted), isoform CRA_a OS=Rattus norvegicus OX=10116 GN=Mad2l1 PE=1 SV=1	24 kDa	17.78	18.04	17.59	18.11	17.83	18.15	18.07	17.71	17.9	0.13	1.17283	0.28	0.913831
D4ABT9	Sspn	Sarcospan OS=Rattus norvegicus OX=10116 GN=Sspn PE=4 SV=1	24 kDa	17.78	17.72	18.17	17.91	17.84	17.83	17.9	17.83	18.19	0.51	0.986233	0.51	1.07923
Q01177	Plg	Plasminogen OS=Rattus norvegicus OX=10116 GN=Plg PE=2 SV=2	91 kDa	17.76	17.77	17.97	17.77	17.68	17.85	17.95	18	17.83	0.00033	0.952638	< 0.0001	1.11729
F1LN42	Tns1	Tensin 1 OS=Rattus norvegicus OX=10116 GN=Tns1 PE=1 SV=2	204 kDa	17.66	17.68	17.82	17.54	17.42	17.51	17.83	17.92	17.7	< 0.0001	0.846745	< 0.0001	1.25701
F1LPS8	Pura	Transcriptional activator protein Pur-alpha OS=Rattus norvegicus OX=10116 GN=Pura PE=1 SV=3	32 kDa	17.6	17.56	17.3	17.42	17.46	17.63	17.53	17.69	17.52	0.95	1.00696	0.12	1.04972
B0BNF8	Htatip2	HIV-1 tat interactive protein 2, homolog (Human) OS=Rattus norvegicus OX=10116 GN=Htatip2 PE=2 SV=1	27 kDa	17.54	17.55	17.1	17.5	17.6	17.52	17.6	17.14	17.68	0.38	1.10191	0.87	0.965936
P02793	Ftl1	Ferritin light chain 1 OS=Rattus norvegicus OX=10116 GN=Ftl1 PE=1 SV=3	21 kDa	17.51	16.35	16.58	16.75	16.64	16.8	16.5	16.64	17.28	0.061	1.05702	0.5	1.00696
M0R6K0 (+1)	Lamb2	Laminin subunit beta-2 OS=Rattus norvegicus OX=10116 GN=Lamb2 PE=1 SV=1	197 kDa	17.45	17.2	17.48	17.2	17.45	17.25	17.41	17.41	17.59	< 0.0001	0.946058	< 0.0001	1.11729
Q6UPE0	Chdh	Choline dehydrogenase, mitochondrial OS=Rattus norvegicus OX=10116 GN=Chdh PE=1 SV=1	66 kDa	17.43	16.82	16.78	16.78	16.89	16.58	17.14	16.76	17.19	0.059	0.876606	0.0075	1.21419
Q6S395 (+1)	Plec	Plectin OS=Rattus norvegicus OX=10116 GN=Plec PE=1 SV=1	518 kDa	17.35	17.17	17.37	17.13	17.08	17.13	17.39	17.43	17.35	0.0017	0.882703	0.00035	1.21419
Q5M891 (+1)	C4bpa	C4b-binding protein alpha chain OS=Rattus norvegicus OX=10116 GN=C4bpa PE=1 SV=1	67 kDa	17.31	17.52	17.57	17.9	17.65	17.48	17.52	17.76	17.39	< 0.0001	1.1487	0.029	0.926588
D4ADD8	Dctn6	Dynactin 6 (Predicted), isoform CRA_b OS=Rattus norvegicus OX=10116 GN=Dctn6 PE=1 SV=1	21 kDa	17.27	17.35	17.4	17.42	17.32	17.4	17.39	17.35	17.56	0.52	1.02811	0.34	1.03526
G3V6B9	Ptpn4	Tyrosine-protein phosphatase non-receptor type OS=Rattus norvegicus OX=10116 GN=Ptpn4 PE=3 SV=1	106 kDa	17.25	16.79	17.27	16.93	16.9	17.05	16.97	17.21	17.41	0.51	0.895025	0.13	1.18921
D3ZTN2	Cmc1	COX assembly mitochondrial protein OS=Rattus norvegicus OX=10116 GN=Cmc1 PE=1 SV=2	13 kDa	17.24	16.31	16.12	16.74	16.23	16.17	16.67	16.66	16.19	0.83	0.946058	0.83	1.12506
D3ZRN3	Actbl2	Actin, beta-like 2 OS=Rattus norvegicus OX=10116 GN=Actbl2 PE=1 SV=1	42 kDa	17.14	16.86	17.04	17.14	17.09	17	17.07	17.11	17.1	0.42	1.03526	0.82	1.02811
Q6P0K8	Jup	Junction plakoglobin OS=Rattus norvegicus OX=10116 GN=Jup PE=1 SV=1	82 kDa	17.13	17.03	17.2	17.02	17.04	16.92	17.21	17.26	17.19	< 0.0001	0.895025	< 0.0001	1.18921
Q5BJN3	Tial1	Tia1 cytotoxic granule-associated RNA-binding protein-like 1 OS=Rattus norvegicus OX=10116 GN=Tial1 PE=1 SV=1	43 kDa	17.13	17.34	16.86	17.18	17.16	17.38	17.27	17.19	17.14	0.17	1.09429	0.86	0.972655
D4A3E2	Npepl1	Aminopeptidase-like 1 OS=Rattus norvegicus OX=10116 GN=Npepl1 PE=1 SV=2	44 kDa	17.09	17.45	17.12	17.46	17.32	17.34	17.29	17.09	17.53	0.0065	1.11729	0.3	0.952638
F1LTZ5	Enpp4	Ectonucleotide pyrophosphatase/phosphodiesterase 4 OS=Rattus norvegicus OX=10116 GN=Enpp4 PE=1 SV=2	51 kDa	17.07	16.67	17.12	16.97	16.96	16.92	17.04	17.18	16.91	0.86	1	0.17	1.05702
Q5BJT7	Ccdc93	Coiled-coil domain-containing protein 93 OS=Rattus norvegicus OX=10116 GN=Ccdc93 PE=1 SV=1	73 kDa	17.06	17.25	17.13	17.28	17.31	17.24	17.27	17	17.39	0.0058	1.10191	0.47	0.965936
Q5BKC4 (+1)	C9	C9 protein OS=Rattus norvegicus OX=10116 GN=C9 PE=2 SV=1	64 kDa	17.02	17.46	17.49	17.85	17.49	17.61	17.27	17.37	17.75	< 0.0001	1.21419	< 0.0001	0.876606
Q4KM73	Cmpk1	UMP-CMP kinase OS=Rattus norvegicus OX=10116 GN=Cmpk1 PE=1 SV=2	22 kDa	16.96	17.25	17.1	17.2	17.24	17.18	17.19	16.99	17.43	0.0066	1.07177	0.82	0.993092
D3ZZN3	Acss1	Acetyl-coenzyme A synthetase OS=Rattus norvegicus OX=10116 GN=Acss1 PE=3 SV=1	75 kDa	16.93	16.81	16.53	16.99	16.79	16.71	16.68	16.94	16.95	0.42	1.04247	0.64	1.02101
D3ZC89		Uncharacterized protein OS=Rattus norvegicus OX=10116 PE=1 SV=3	54 kDa	16.89	16.85	16.78	17.05	16.94	17.05	16.92	16.77	17.09	0.05	1.13288	0.51	0.946058
G3V619	Ascc1	Activating signal cointegrator 1 complex subunit 1 OS=Rattus norvegicus OX=10116 GN=Ascc1 PE=1 SV=1	41 kDa	16.86	16.84	16.68	16.93	16.83	16.96	16.87	16.89	16.89	0.28	1.07923	0.51	0.986233
D3ZN95	Hcfc1	Host cell factor C1 OS=Rattus norvegicus OX=10116 GN=Hcfc1 PE=1 SV=1	209 kDa	16.79	17.26	16.97	17.17	16.95	17.19	17.16	16.98	17.15	0.034	1.07177	0.49	0.993092
F1M8K1	Pcdh1	Protein Pcdh1 (Fragment) OS=Rattus norvegicus GN=Pcdh1 PE=4 SV=2	?	16.76	16.51	16.88	16.59	16.68	16.74	16.7	16.83	16.9	0.96	0.972655	0.031	1.10191
Q5U2Y3	Mpp7	MAGUK p55 subfamily member 7 OS=Rattus norvegicus OX=10116 GN=Mpp7 PE=2 SV=2	66 kDa	16.74	16.71	16.67	16.82	16.68	16.73	16.79	16.78	16.84	0.88	1.01396	0.16	1.04972
D3ZWS2	LOC690000	Similar to CG3740-PA OS=Rattus norvegicus OX=10116 GN=LOC690000 PE=1 SV=1	15 kDa	16.72	16.75	16.56	16.86	16.83	16.67	16.72	16.71	16.87	0.28	1.07923	0.83	0.986233
Q6DGG9 (+2)	Camlg	Calcium signal-modulating cyclophilin ligand OS=Rattus norvegicus OX=10116 GN=Camlg PE=1 SV=1	33 kDa	16.72	16.55	16.49	16.3	16.34	16.5	16.72	16.53	16.76	0.07	0.876606	0.00067	1.22264
Q5FVH2	Pld3	Phospholipase D3 OS=Rattus norvegicus OX=10116 GN=Pld3 PE=1 SV=1	54 kDa	16.57	16.24	16.43	16.28	16.68	16.32	16.51	16.3	16.69	0.69	0.993092	0.27	1.07177
Q5XI29	Cpsf7	Cleavage and polyadenylation specificity factor subunit 7 OS=Rattus norvegicus OX=10116 GN=Cpsf7 PE=1 SV=1	51 kDa	16.54	16.83	16.59	16.73	16.53	16.73	16.7	16.68	16.83	0.83	1.01396	0.12	1.04972
D3ZMS0	LOC100911713	Protein C10-like OS=Rattus norvegicus OX=10116 GN=LOC100911713 PE=1 SV=1	13 kDa	16.53	16.38	16.37	16.45	16.29	16.69	16.55	16.45	16.56	0.63	1.03526	0.87	1.02811
B2GV97	Sepsecs	O-phosphoseryl-tRNA(Sec) selenium transferase OS=Rattus norvegicus OX=10116 GN=Sepsecs PE=1 SV=1	55 kDa	16.53	16.61	16.44	16.54	16.52	16.51	16.6	16.52	16.72	0.87	1	0.2	1.06437
B2GV72	Cbr3	Carbonyl reductase 3 OS=Rattus norvegicus OX=10116 GN=Cbr3 PE=1 SV=1	31 kDa	16.46	16.59	16.45	16.62	16.62	16.64	16.59	16.43	16.79	0.004	1.08673	0.55	0.97942
Q62865	Pde3a	cGMP-inhibited 3',5'-cyclic phosphodiesterase A OS=Rattus norvegicus OX=10116 GN=Pde3a PE=1 SV=1	124 kDa	16.35	16.46	16.48	16.36	16.4	16.4	16.49	16.38	16.69	0.69	0.972655	0.26	1.09429
B5DF55	Stam	RCG55706 OS=Rattus norvegicus OX=10116 GN=Stam PE=1 SV=1	60 kDa	16.3	16.36	16.4	16.27	16.44	16.26	16.48	16.31	16.54	0.89	0.97942	0.12	1.08673
Q5U1Z2	Trappc3	Trafficking protein particle complex subunit 3 OS=Rattus norvegicus OX=10116 GN=Trappc3 PE=2 SV=1	20 kDa	16.21	16.2	16.36	16.23	16.2	16.18	16.27	16.3	16.44	0.18	0.965936	0.017	1.10191
Q1HAQ0	Lpcat1	Lysophosphatidylcholine acyltransferase 1 OS=Rattus norvegicus OX=10116 GN=Lpcat1 PE=2 SV=2	60 kDa	16.18	15.4	15.79	15.5	15.86	15.51	15.92	15.79	16.02	0.076	0.882703	0.00015	1.20581
Q6AYZ1	Tuba1c	Tubulin alpha-1C chain OS=Rattus norvegicus OX=10116 GN=Tuba1c PE=1 SV=1	50 kDa	16.15	15.87	16.06	16.01	16.17	15.85	16.19	16.08	16.12	0.87	0.97942	0.15	1.08673
D3ZAI6	Nt5dc3	5'-nucleotidase domain-containing 3 OS=Rattus norvegicus OX=10116 GN=Nt5dc3 PE=1 SV=2	63 kDa	16.05	15.84	15.58	16.12	15.69	15.72	15.81	15.73	16.23	0.83	1.00696	0.28	1.05702
Q562C9	Adi1	1,2-dihydroxy-3-keto-5-methylthiopentene dioxygenase OS=Rattus norvegicus OX=10116 GN=Adi1 PE=2 SV=1	21 kDa	15.99	16.17	16.11	16.22	16.23	16.02	16.15	16.01	16.39	0.28	1.04972	0.83	1.01396
D3ZII8	Smyd5	SET and MYND domain containing 5 (Predicted) OS=Rattus norvegicus OX=10116 GN=Smyd5 PE=1 SV=2	47 kDa	15.95	15.73	15.78	16.3	15.96	15.94	15.76	15.9	16.09	0.13	1.17283	0.28	0.907519
B2RYJ1	Anapc2	Anapc2 protein OS=Rattus norvegicus OX=10116 GN=Anapc2 PE=1 SV=1	95 kDa	15.86	16.11	16.05	15.94	16.01	16.09	16.11	15.94	16.29	0.82	1	0.42	1.06437
O08699	Hpgd	15-hydroxyprostaglandin dehydrogenase [NAD(+)] OS=Rattus norvegicus OX=10116 GN=Hpgd PE=2 SV=2	29 kDa	15.74	16.09	16.12	16.11	15.81	16.1	16.03	15.79	16.51	0.96	1.00696	0.51	1.05702
D3ZID4	Nipbl	Protein Nipbl (Fragment) OS=Rattus norvegicus GN=Nipbl PE=4 SV=2	?	15.73	15.95	15.91	15.9	15.85	15.91	15.96	15.88	16.07	0.92	1.00696	0.066	1.05702
R4I3Z7 (+1)	Ncf2	Neutrophil cytosolic factor 2 OS=Rattus norvegicus OX=10116 GN=Ncf2 PE=2 SV=1	60 kDa	15.71	15.43	16.1	15.63	16.18	15.68	16.07	15.66	15.82	0.51	1.02811	0.52	1.03526
F1LQM9	Xpo7	Exportin 7 OS=Rattus norvegicus OX=10116 GN=Xpo7 PE=1 SV=2	124 kDa	15.7	16	15.94	15.96	15.91	16.01	16.05	15.83	16.04	0.047	1.04972	0.99	1.00696
D3Z865	Mpdu1	Mannose-P-dolichol utilization defect 1 OS=Rattus norvegicus OX=10116 GN=Mpdu1 PE=1 SV=1	27 kDa	15.66	15.7	15.86	15.58	15.96	15.67	15.83	15.73	15.95	0.91	0.986233	0.094	1.07177
G3V8F9 (+3)	Amacr	Alpha-methylacyl-CoA racemase OS=Rattus norvegicus OX=10116 GN=Amacr PE=1 SV=1	42 kDa	15.63	15.68	15.64	15.7	15.66	15.67	15.69	15.64	15.89	0.28	1.02101	0.83	1.04247
Q04631 (+1)	Fnta	Protein farnesyltransferase/geranylgeranyltransferase type-1 subunit alpha OS=Rattus norvegicus OX=10116 GN=Fnta PE=1 SV=1	44 kDa	15.56	15.56	15.45	15.59	15.52	15.46	15.57	15.45	15.8	0.42	1	0.75	1.06437
F1LMY4	Ryr1	Ryanodine receptor 1 OS=Rattus norvegicus OX=10116 GN=Ryr1 PE=1 SV=1	565 kDa	15.54	15.61	15.37	16.1	16.04	15.95	15.54	15.48	15.79	0.016	1.44393	0.15	0.737135
D3ZUC9	Oxsr1	Oxidative stress-responsive kinase 1 OS=Rattus norvegicus OX=10116 GN=Oxsr1 PE=1 SV=1	58 kDa	15.54	15.75	15.76	15.83	15.83	15.77	15.74	15.65	15.97	0.0065	1.09429	0.46	0.972655
G3V8B5 (+1)	Gins4	DNA replication complex GINS protein SLD5 OS=Rattus norvegicus OX=10116 GN=Gins4 PE=3 SV=1	26 kDa	15.49	15.69	15.42	15.72	15.73	15.72	15.73	15.19	15.81	0.05	1.14076	0.51	0.933033
F1LQQ8 (+1)	Gusb	Beta-glucuronidase OS=Rattus norvegicus OX=10116 GN=Gusb PE=1 SV=2	75 kDa	15.48	15.52	15.48	15.85	15.78	15.6	15.52	15.4	15.86	< 0.0001	1.18921	0.02	0.90125
D4A8H5	Ppp4r2	Protein phosphatase 4, regulatory subunit 2 OS=Rattus norvegicus OX=10116 GN=Ppp4r2 PE=1 SV=2	46 kDa	15.35	15.6	15.11	15.72	15.19	15.62	15.28	15.41	15.7	0.34	1.11729	0.63	0.952638
D4A8E7	Commd6	COMM domain-containing 6 OS=Rattus norvegicus OX=10116 GN=Commd6 PE=1 SV=1	12 kDa	15.35	15.59	15.35	15.47	15.6	15.54	15.69	15.05	15.67	0.27	1.07177	0.3	1
P70501	Rbm10	RNA-binding protein 10 OS=Rattus norvegicus OX=10116 GN=Rbm10 PE=1 SV=1	94 kDa	15.31	15.42	15.6	15.34	15.52	15.45	15.5	15.38	15.72	0.83	0.993092	0.51	1.06437
D4AAU5	Rassf8	Ras association domain family member 8 OS=Rattus norvegicus OX=10116 GN=Rassf8 PE=1 SV=1	48 kDa	15.31	15.45	15.53	15.17	14.84	15.14	15.73	15.36	15.49	0.05	0.773782	0.05	1.38511
Q6AYE4 (+1)	Atp6v1c2	V-type proton ATPase subunit C 2 OS=Rattus norvegicus OX=10116 GN=Atp6v1c2 PE=2 SV=1	48 kDa	15.21	14.98	15.22	15.12	15.32	15.06	15.3	15.22	15.17	0.52	1.02101	0.42	1.04247
Q5U1Y1	Rab34	Ras-related protein Rab-34 OS=Rattus norvegicus OX=10116 GN=Rab34 PE=2 SV=1	29 kDa	15.08	15.16	15.19	15.25	15.29	15.2	15.2	15.04	15.49	0.2	1.07177	1	0.993092
F1LPB4	Akap9	A-kinase-anchoring protein 9 OS=Rattus norvegicus OX=10116 GN=Akap9 PE=1 SV=2	434 kDa	15.07	14.94	14.99	15.06	15.14	14.95	15.07	15.07	15.14	0.4	1.02811	0.57	1.02811
D3ZVA1	Cdcp1	CUB domain containing protein 1 (Predicted) OS=Rattus norvegicus OX=10116 GN=Cdcp1 PE=4 SV=1	93 kDa	15	14.73	14.96	14.72	14.85	14.55	15.05	14.93	14.96	0.13	0.876606	0.05	1.20581
D3ZKI9	Nop9	NOP9 nucleolar protein OS=Rattus norvegicus OX=10116 GN=Nop9 PE=4 SV=1	70 kDa	15	15.02	14.97	15.09	15.19	15.38	15.21	14.88	15.15	0.031	1.15669	0.34	0.920188
Q66H12	Naga	Alpha-N-acetylgalactosaminidase OS=Rattus norvegicus OX=10116 GN=Naga PE=2 SV=1	47 kDa	14.99	15.24	14.85	15.34	15.05	14.98	14.91	15.16	15.25	0.14	1.07177	0.88	0.993092
D3ZTQ1	Sfswap	Splicing factor, suppressor of white-apricot homolog OS=Rattus norvegicus OX=10116 GN=Sfswap PE=1 SV=1	104 kDa	14.93	15.93	15.51	15.61	15.03	15.72	15.65	15.33	15.73	1	1.00696	0.52	1.05702
Q4V7A6 (+1)	Phf10	PHD finger protein 10 OS=Rattus norvegicus OX=10116 GN=Phf10 PE=1 SV=2	56 kDa	14.7	15.2	14.86	15.05	14.95	15.09	15.12	15.02	14.87	0.51	1.07923	0.83	0.97942
B1H247 (+1)		Uncharacterized protein (Fragment) OS=Rattus norvegicus OX=10116 PE=2 SV=1	60 kDa	14.67	14.96	14.91	14.79	14.94	14.89	14.86	14.91	15.1	0.71	1	0.27	1.05702
Q6QI48	Scp2	LRRGT00160 OS=Rattus norvegicus OX=10116 GN=Scp2 PE=1 SV=1	73 kDa	14.67	14.94	14.83	15.02	14.82	15.01	14.8	14.8	15.11	0.034	1.11729	0.25	0.946058
D3ZT01	Cog2	Component of oligomeric golgi complex 2 OS=Rattus norvegicus OX=10116 GN=Cog2 PE=1 SV=1	82 kDa	14.66	14.71	14.68	14.86	14.72	14.58	14.81	14.78	14.75	0.69	1.02101	0.57	1.04247
Q8CHN8	Masp1	Mannan-binding lectin serine protease 1 OS=Rattus norvegicus OX=10116 GN=Masp1 PE=1 SV=2	80 kDa	14.65	14.82	14.91	14.89	14.58	14.78	14.9	15.14	14.62	0.51	0.965936	0.28	1.10191
D4AAE5	Tmem56	Transmembrane protein 56 OS=Rattus norvegicus OX=10116 GN=Tmem56 PE=4 SV=1	30 kDa	14.6	14.11	14.23	13.97	14.48	13.79	14.56	14.29	14.34	0.28	0.835088	0.28	1.27456
Q6AZ61	Lmbrd1	Probable lysosomal cobalamin transporter OS=Rattus norvegicus OX=10116 GN=Lmbrd1 PE=1 SV=1	61 kDa	14.57	14.68	14.78	14.76	14.93	14.61	14.75	14.62	14.92	0.51	1.06437	0.83	1
D3ZA12	Chd6	Chromodomain-helicase-DNA-binding protein 6 OS=Rattus norvegicus OX=10116 GN=Chd6 PE=1 SV=2	303 kDa	14.55	14.65	14.47	14.5	14.35	14.54	14.66	14.52	14.77	0.15	0.946058	0.085	1.12506
P27881	Hk2	Hexokinase-2 OS=Rattus norvegicus OX=10116 GN=Hk2 PE=1 SV=1	103 kDa	14.53	14.76	14.63	15.15	14.89	14.96	14.94	14.49	14.75	0.0039	1.27456	0.037	0.835088
M0R6T4	Mms19	MMS19 homolog, cytosolic iron-sulfur assembly component OS=Rattus norvegicus OX=10116 GN=Mms19 PE=1 SV=1	113 kDa	14.3	14.41	14.33	14.4	14.27	14.28	14.5	14.3	14.51	0.35	0.97942	0.058	1.08673
D3ZA89	Tbck	Similar to RIKEN cDNA A630047E20 (Predicted) OS=Rattus norvegicus OX=10116 GN=Tbck PE=1 SV=1	97 kDa	14.27	14.44	14.63	14.52	14.52	14.28	14.56	14.36	14.67	0.83	1	0.28	1.06437
D3ZYT8 (+1)	Pikfyve	Phosphoinositide kinase, FYVE-type zinc finger-containing OS=Rattus norvegicus OX=10116 GN=Pikfyve PE=1 SV=2	238 kDa	14.26	14.66	14.52	14.62	14.62	14.37	14.54	14.35	14.86	0.83	1.02811	0.63	1.03526
F1LZX5	Hectd4	HECT domain E3 ubiquitin protein ligase 4 OS=Rattus norvegicus OX=10116 GN=Hectd4 PE=1 SV=3	453 kDa	14.25	14.42	14.39	14.32	14.47	14.25	14.49	14.27	14.57	0.45	0.993092	0.07	1.07177
D3ZKX1	Washc3	RCG48807, isoform CRA_a OS=Rattus norvegicus OX=10116 GN=Washc3 PE=1 SV=1	21 kDa	14.12	14.46	14.32	14.39	14.39	14.37	14.34	14.32	14.52	0.26	1.05702	0.87	1.00696
D4A7Q9	Gtf3c3	General transcription factor IIIC subunit 3 OS=Rattus norvegicus OX=10116 GN=Gtf3c3 PE=1 SV=1	101 kDa	14.04	14.13	14.4	14.16	14.23	14.27	14.16	14.32	14.3	0.42	1.02811	0.34	1.03526
F1LNP2 (+4)	Grk6	G protein-coupled receptor kinase OS=Rattus norvegicus OX=10116 GN=Grk6 PE=1 SV=3	64 kDa	13.57	13.69	13.62	13.61	13.92	13.63	13.7	13.52	13.93	0.51	1.05702	0.83	1
G3V8F7	Gga2	Golgi associated, gamma adaptin ear containing, ARF binding protein 2, isoform CRA_a OS=Rattus norvegicus OX=10116 GN=Gga2 PE=1 SV=1	66 kDa	13.44	13.39	13.61	13.44	13.74	13.72	13.68	13.5	13.49	0.093	1.1487	0.75	0.926588
Q499R4 (+1)	Yrdc	YrdC domain-containing protein, mitochondrial OS=Rattus norvegicus OX=10116 GN=Yrdc PE=2 SV=1	29 kDa	13.37	13.43	13.26	13.69	13.35	13.49	13.28	13.32	13.81	0.28	1.11729	0.51	0.952638
G3V9H6	Ppfibp2	PPFIA-binding protein 2 OS=Rattus norvegicus OX=10116 GN=Ppfibp2 PE=1 SV=1	98 kDa	13.27	13.57	13.42	13.52	13.44	9.6	9.88	13.43	13.94	0.83	0.965936	0.83	1.10191
Q5U2S5	Snx24	Sorting nexin-24 OS=Rattus norvegicus OX=10116 GN=Snx24 PE=2 SV=1	20 kDa	13.13	13.48	13.59	13.2	13.09	12.94	13.6	13.07	13.74	0.13	0.795536	0.28	1.34723
Q5I0E1	Lrg1	Leucine-rich alpha-2-glycoprotein 1 OS=Rattus norvegicus OX=10116 GN=Lrg1 PE=2 SV=1	36 kDa	12.81	12.53	13.22	12.68	13.54	12.4	13.08	12.82	12.85	1	0.97942	0.52	1.09429
Q5XI65	Drc1	Dynein regulatory complex protein 1 OS=Rattus norvegicus OX=10116 GN=Drc1 PE=2 SV=1	88 kDa	12.7	13.5	12.2	13.26	12.88	12.22	12.54	13.07	12.83	0.83	1.02101	0.83	1.03526
Q8CH90 (+1)		Soluble guanylyl cyclase alpha 2 subunit E219G mutant OS=Rattus norvegicus OX=10116 PE=2 SV=1	83 kDa	11.31	11.47	11.67	10.79	11.18	11.94	11.77	11.51	11.44	0.51	0.835088	0.51	1.27456
P47942	Dpysl2	Dihydropyrimidinase-related protein 2 OS=Rattus norvegicus OX=10116 GN=Dpysl2 PE=1 SV=1	62 kDa	17.25	17.27	17.35	17.26	17.27	17.24	17.36	17.26	17.55	0.033	0.972655	0.00015	1.09429
P07632	Sod1	Superoxide dismutase [Cu-Zn] OS=Rattus norvegicus OX=10116 GN=Sod1 PE=1 SV=2	16 kDa	18.87	18.93	18.91	19.04	19.01	19	18.85	18.98	19.13	< 0.0001	1.07923	0.61	0.97942
G3V8C4	Clic4	Chloride intracellular channel protein OS=Rattus norvegicus OX=10116 GN=Clic4 PE=1 SV=1	29 kDa	16.38	16.42	16.52	16.44	16.4	16.36	16.45	16.46	16.71	0.11	0.972655	< 0.0001	1.09429
D4A962	Hnrnpul1	Heterogeneous nuclear ribonucleoprotein U-like 1 OS=Rattus norvegicus OX=10116 GN=Hnrnpul1 PE=1 SV=1	96 kDa	17.63	17.84	17.58	17.77	17.7	17.8	17.71	17.79	17.82	0.052	1.04972	0.22	1.01396
P61980 (+1)	Hnrnpk	Heterogeneous nuclear ribonucleoprotein K OS=Rattus norvegicus OX=10116 GN=Hnrnpk PE=1 SV=1	51 kDa	18.04	18.5	18.03	18.3	18.05	18.35	18.32	18.27	18.24	0.19	1.04247	0.24	1.02811
F1M8K0	Dag1	Dystroglycan 1 OS=Rattus norvegicus OX=10116 GN=Dag1 PE=1 SV=1	97 kDa	18.16	18.12	18.49	18.16	18.08	18.18	18.24	18.36	18.44	0.013	0.926588	< 0.0001	1.1487
Q9Z270	Vapa	Vesicle-associated membrane protein-associated protein A OS=Rattus norvegicus OX=10116 GN=Vapa PE=1 SV=3	28 kDa	18.37	18.24	18.24	18.28	18.09	18.1	18.4	18.46	18.24	0.00041	0.920188	< 0.0001	1.15669
B0BMW0 (+1)	Rab14	RAB14, member RAS oncogene family OS=Rattus norvegicus OX=10116 GN=Rab14 PE=1 SV=1	24 kDa	17.52	17.35	17.41	17.46	17.45	17.36	17.57	17.53	17.44	0.86	0.993092	0.00087	1.07177
Q9Z1E1	Flot1	Flotillin-1 OS=Rattus norvegicus OX=10116 GN=Flot1 PE=2 SV=2	47 kDa	17.58	17.29	17.58	17.41	17.56	17.36	17.62	17.62	17.48	0.076	0.972655	< 0.0001	1.09429
Q5U312 (+3)	Rai14	Ankycorbin OS=Rattus norvegicus OX=10116 GN=Rai14 PE=1 SV=2	109 kDa	17.19	17.32	17.27	17.25	17.09	17.12	17.3	17.3	17.49	< 0.0001	0.926588	< 0.0001	1.1487
Q32PZ3	Unc45a	Protein unc-45 homolog A OS=Rattus norvegicus OX=10116 GN=Unc45a PE=2 SV=1	103 kDa	16.41	16.5	16.57	16.42	16.55	16.47	16.65	16.57	16.55	0.49	0.993092	< 0.0001	1.07923
Q2MCP5	Wdr45b	WD repeat domain 45B OS=Rattus norvegicus OX=10116 GN=Wdr45b PE=1 SV=1	38 kDa	14.58	14.54	14.57	14.64	14.56	14.58	14.57	14.62	14.74	0.31	1.02101	0.2	1.03526
D3ZF77	Akr1c15	Aldo-keto reductase family 1 member C15 OS=Rattus norvegicus OX=10116 GN=Akr1c15 PE=1 SV=1	37 kDa	16.73	16.56	16.81	16.85	16.82	16.72	16.59	16.8	17	0.0037	1.05702	0.94	1
P13803	Etfa	Electron transfer flavoprotein subunit alpha, mitochondrial OS=Rattus norvegicus OX=10116 GN=Etfa PE=1 SV=4	35 kDa	17.3	16.92	16.96	17.06	17.12	16.85	17.05	17.07	17.26	0.63	0.97942	0.0032	1.07923
Q5RKH0	Glyr1	Putative oxidoreductase GLYR1 OS=Rattus norvegicus OX=10116 GN=Glyr1 PE=1 SV=1	60 kDa	16.83	16.88	17.04	17.01	16.81	16.95	16.93	17.05	17	0.57	1.00696	0.038	1.05702
P47727	Cbr1	Carbonyl reductase [NADPH] 1 OS=Rattus norvegicus OX=10116 GN=Cbr1 PE=1 SV=2	31 kDa	17.01	17.14	17.14	17.27	17.22	17.19	17.12	17.09	17.42	< 0.0001	1.07177	0.18	0.986233
P35571	Gpd2	Glycerol-3-phosphate dehydrogenase, mitochondrial OS=Rattus norvegicus OX=10116 GN=Gpd2 PE=1 SV=1	81 kDa	17.36	16.84	17.09	17.15	17.13	16.88	17.02	17.32	17.24	0.28	0.972655	< 0.0001	1.09429
P04762	Cat	Catalase OS=Rattus norvegicus OX=10116 GN=Cat PE=1 SV=3	60 kDa	18.22	17.84	18.13	17.82	18.07	17.93	17.99	18.26	18.15	< 0.0001	0.926588	< 0.0001	1.14076
Q6AYK3	Isyna1	Inositol-3-phosphate synthase 1 OS=Rattus norvegicus OX=10116 GN=Isyna1 PE=3 SV=2	61 kDa	16.78	16.98	16.92	17.01	16.76	16.9	16.99	16.85	17.1	0.89	0.993092	0.035	1.06437
B1WBR1 (+1)	Gorasp1	Golgi reassembly-stacking protein 1 OS=Rattus norvegicus OX=10116 GN=Gorasp1 PE=1 SV=1	47 kDa	16.37	16.34	16.25	16.2	16.29	16.29	16.39	16.36	16.45	0.33	0.959264	0.0061	1.10191
Q5I0M1	Apoh	Apolipoprotein H OS=Rattus norvegicus OX=10116 GN=Apoh PE=1 SV=1	38 kDa	17.71	17.65	17.87	17.52	17.58	17.7	17.93	17.92	17.56	< 0.0001	0.913831	< 0.0001	1.16473
B0BMT9	Sqor	Sqrdl protein OS=Rattus norvegicus OX=10116 GN=Sqor PE=1 SV=1	50 kDa	17.87	17.45	17.74	17.45	17.65	17.33	17.61	17.78	17.94	< 0.0001	0.846745	< 0.0001	1.24833
G3V7P1	Stx12	Syntaxin-12 OS=Rattus norvegicus OX=10116 GN=Stx12 PE=1 SV=1	31 kDa	18.14	17.93	18.09	17.84	18.02	17.96	18.19	18.07	18.14	0.0021	0.926588	< 0.0001	1.14076
P97571	Capn1	Calpain-1 catalytic subunit OS=Rattus norvegicus OX=10116 GN=Capn1 PE=1 SV=1	82 kDa	16.57	16.72	16.75	16.8	16.76	16.77	16.73	16.66	16.9	< 0.0001	1.06437	0.28	0.993092
B1WBN8	Cav1	Caveolin OS=Rattus norvegicus OX=10116 GN=Cav1 PE=2 SV=1	17 kDa	19.65	19.6	20.22	19.41	19.86	19.71	19.74	20.03	20.02	0.42	0.876606	0.11	1.20581
P08427	Sftpa1	Pulmonary surfactant-associated protein A OS=Rattus norvegicus OX=10116 GN=Sftpa1 PE=1 SV=3	26 kDa	19.36	19.22	19.2	18.63	19.08	18.55	19.12	19.56	19.33	< 0.0001	0.697372	< 0.0001	1.52626
Q68FP1-2	#VALUE!	Isoform 2 of Gelsolin OS=Rattus norvegicus GN=Gsn	?	19.16	19.04	19.26	19.06	19.14	19.04	19.24	19.16	19.31	0.51	0.952638	0.05	1.11729
P04904	Gsta3	Glutathione S-transferase alpha-3 OS=Rattus norvegicus OX=10116 GN=Gsta3 PE=1 SV=3	25 kDa	18.88	18.88	19.05	19.07	18.83	19.02	18.81	19.24	18.99	0.16	1.03526	0.59	1.02101
G3V7C6	Tubb4b	Tubulin beta chain OS=Rattus norvegicus OX=10116 GN=Tubb4b PE=1 SV=2	61 kDa	18.71	19.03	18.91	18.88	18.76	18.6	18.79	19.19	18.94	0.28	0.907519	0.13	1.16473
G3V9Y1	Myh10	Myosin, heavy polypeptide 10, non-muscle, isoform CRA_b OS=Rattus norvegicus OX=10116 GN=Myh10 PE=1 SV=1	229 kDa	18.36	18.09	18.7	18.07	18.42	18.11	18.44	18.43	18.53	< 0.0001	0.882703	< 0.0001	1.19748
Q9JJ19	Slc9a3r1	Na(+)/H(+) exchange regulatory cofactor NHE-RF1 OS=Rattus norvegicus OX=10116 GN=Slc9a3r1 PE=1 SV=3	39 kDa	17.98	18.3	18.15	18.16	18.16	18.1	18.22	18.16	18.31	0.8	0.993092	0.0013	1.06437
Q9QYL8	Lypla2	Acyl-protein thioesterase 2 OS=Rattus norvegicus OX=10116 GN=Lypla2 PE=1 SV=1	25 kDa	17.9	17.92	17.86	17.95	17.96	17.93	17.97	17.82	18.14	0.044	1.03526	0.6	1.02101
D4A488	Elane	Elastase 2, neutrophil (Predicted) OS=Rattus norvegicus OX=10116 GN=Elane PE=3 SV=1	30 kDa	17.89	17.22	18.39	17.87	18.33	17.52	18.16	17.68	18.09	0.83	1.02811	0.76	1.02811
P70566	Tmod2	Tropomodulin-2 OS=Rattus norvegicus OX=10116 GN=Tmod2 PE=1 SV=1	39 kDa	17.78	17.53	17.45	17.44	17.62	17.51	17.72	17.62	17.6	0.91	0.965936	0.038	1.08673
P68255	Ywhaq	14-3-3 protein theta OS=Rattus norvegicus OX=10116 GN=Ywhaq PE=1 SV=1	28 kDa	17.75	17.72	17.71	17.82	17.7	17.7	17.66	17.84	17.9	0.9	1.01396	0.14	1.04247
P01041	Cstb	Cystatin-B OS=Rattus norvegicus OX=10116 GN=Cstb PE=1 SV=1	11 kDa	17.73	17.83	17.91	17.99	17.86	17.97	17.79	17.89	18.04	0.016	1.07923	0.3	0.972655
P24090	Ahsg	Alpha-2-HS-glycoprotein OS=Rattus norvegicus OX=10116 GN=Ahsg PE=1 SV=2	38 kDa	17.71	17.99	17.9	17.91	17.74	18.14	17.85	17.87	18.18	0.16	1.04247	0.69	1.01396
D3ZLW4 (+5)	Tsc2	Tuberin OS=Rattus norvegicus OX=10116 GN=Tsc2 PE=1 SV=3	199 kDa	17.65	17.51	17.94	17.41	17.74	17.57	17.91	17.76	17.63	0.42	0.920188	0.078	1.1487
B2GV58	Lsm14a	LSM14A mRNA-processing body assembly factor OS=Rattus norvegicus OX=10116 GN=Lsm14a PE=1 SV=1	51 kDa	17.58	17.87	17.63	17.79	17.52	17.83	17.93	17.52	17.83	0.48	1.02101	0.51	1.03526
F1M3T7	Lrba	LPS-responsive beige-like anchor protein (Fragment) OS=Rattus norvegicus OX=10116 GN=Lrba PE=1 SV=3	89 kDa	17.56	17.82	17.5	17.76	17.74	17.64	17.65	17.61	17.86	0.51	1.06437	0.83	0.993092
D3ZM03 (+2)	LOC100912478	Vacuolar ATPase assembly integral membrane protein VMA21 OS=Rattus norvegicus OX=10116 GN=LOC100912478 PE=1 SV=1	11 kDa	17.54	17.36	17.34	17.33	17.37	17.42	17.51	17.44	17.53	0.83	0.97942	0.05	1.08673
F1LTF8	Lama4	Laminin subunit alpha 4 OS=Rattus norvegicus OX=10116 GN=Lama4 PE=1 SV=3	197 kDa	17.41	17.11	17.44	17.11	17.32	17.21	17.28	17.48	17.54	< 0.0001	0.926588	< 0.0001	1.1487
Q8VID1	Dhrs4	Dehydrogenase/reductase SDR family member 4 OS=Rattus norvegicus OX=10116 GN=Dhrs4 PE=2 SV=2	30 kDa	17.37	17.23	17.3	17.48	17.36	17.25	17.42	17.32	17.41	0.13	1.04247	0.83	1.01396
O88775	Emb	Embigin OS=Rattus norvegicus OX=10116 GN=Emb PE=1 SV=1	37 kDa	17.32	17.52	17.76	17.37	17.62	17.43	17.55	17.84	17.43	0.75	0.959264	0.34	1.10191
D4A4H5	Sdf2	Stromal cell derived factor 2 (Predicted), isoform CRA_b OS=Rattus norvegicus OX=10116 GN=Sdf2 PE=1 SV=2	24 kDa	17.32	17.14	17.22	17.23	17.28	17.22	17.29	17.22	17.42	0.96	1.00696	0.35	1.04972
D3ZTX2	Nkx2-4	Uncharacterized protein OS=Rattus norvegicus OX=10116 GN=Nkx2-4 PE=4 SV=1	36 kDa	17.3	16.95	17.21	17.01	17.35	16.74	17.25	17.33	17.14	0.83	0.913831	0.51	1.15669
O55147	Utrn	Rattus norvegicus utrophin OS=Rattus norvegicus OX=10116 GN=Utrn PE=1 SV=1	391 kDa	17.28	17.36	17.43	17.3	17.23	17.27	17.4	17.42	17.46	< 0.0001	0.952638	< 0.0001	1.11729
D3ZEP7 (+1)		Uncharacterized protein OS=Rattus norvegicus OX=10116 PE=4 SV=1	17 kDa	17.28	17.48	17.21	17.64	17.29	17.58	17.45	17.17	17.56	0.13	1.14076	0.28	0.926588
P56603	Scamp1	Secretory carrier-associated membrane protein 1 OS=Rattus norvegicus OX=10116 GN=Scamp1 PE=1 SV=1	38 kDa	17.09	16.9	17.03	16.87	17.06	16.88	17.21	16.97	17.12	0.22	0.952638	0.027	1.10957
Q5XIT1	Mapre3	Microtubule-associated protein RP/EB family member 3 OS=Rattus norvegicus OX=10116 GN=Mapre3 PE=1 SV=1	32 kDa	17.01	17.12	17.23	17.08	17.02	17.16	17.08	17.17	17.35	0.83	0.97942	0.28	1.07923
Q9JLZ1	Glrx3	Glutaredoxin-3 OS=Rattus norvegicus OX=10116 GN=Glrx3 PE=1 SV=2	38 kDa	16.98	17.29	17.08	17.32	17.15	17.24	17.22	17.06	17.3	0.0075	1.08673	0.45	0.972655
D3ZEJ2	Mcur1	Mitochondrial calcium uniporter regulator 1 OS=Rattus norvegicus OX=10116 GN=Mcur1 PE=1 SV=1	38 kDa	16.96	16.57	16.61	16.78	16.78	16.77	16.75	16.76	16.84	0.51	1.05702	0.51	1
Q66H84	Mapkapk3	MAP kinase-activated protein kinase 3 OS=Rattus norvegicus OX=10116 GN=Mapkapk3 PE=2 SV=1	43 kDa	16.96	17.03	17.11	17.26	17.3	17.15	17.13	17.01	17.18	0.05	1.15669	0.13	0.913831
P04797	Gapdh	Glyceraldehyde-3-phosphate dehydrogenase OS=Rattus norvegicus OX=10116 GN=Gapdh PE=1 SV=3	36 kDa	16.91	17.37	17.16	17.5	17.32	17.28	17.22	17.03	17.43	< 0.0001	1.20581	0.00038	0.876606
Q6V9V9	Stk25	Serine/threonine kinase 25 OS=Rattus norvegicus OX=10116 GN=Stk25 PE=1 SV=1	48 kDa	16.9	16.94	17.08	16.83	16.92	16.9	17.06	16.95	17.14	0.28	0.939523	0.05	1.12506
G3V7Q6	Psmb5	Proteasome subunit beta OS=Rattus norvegicus OX=10116 GN=Psmb5 PE=1 SV=1	29 kDa	16.86	17.1	17.18	17.02	17.18	17.12	16.97	17.02	17.62	0.53	1.03526	0.86	1.02101
P50123	Enpep	Glutamyl aminopeptidase OS=Rattus norvegicus OX=10116 GN=Enpep PE=1 SV=2	108 kDa	16.86	16.7	17.07	16.55	16.71	16.7	16.8	17	17.03	< 0.0001	0.858565	< 0.0001	1.22264
Q9R175	Ifitm2	Interferon-induced transmembrane protein 2 OS=Rattus norvegicus OX=10116 GN=Ifitm2 PE=1 SV=1	16 kDa	16.84	16.71	16.97	16.71	16.81	16.99	17	16.96	16.8	0.87	1	0.38	1.05702
D4AE56	Ptges2	Prostaglandin E synthase 2 OS=Rattus norvegicus OX=10116 GN=Ptges2 PE=1 SV=1	43 kDa	16.8	16.82	16.63	17.12	16.81	16.62	16.71	16.84	16.93	0.2	1.06437	0.97	0.993092
D3ZPY1	Prkg1	Protein Prkg1 (Fragment) OS=Rattus norvegicus GN=Prkg1 PE=4 SV=2	?	16.73	16.93	16.79	16.73	16.7	16.74	16.87	16.76	17.07	0.015	0.933033	0.00031	1.12506
G3V8M4	Cox6a2	Cytochrome c oxidase subunit 6A, mitochondrial OS=Rattus norvegicus OX=10116 GN=Cox6a2 PE=3 SV=1	11 kDa	16.72	16.73	16.89	19.46	17.31	17.51	16.93	16.61	17.04	0.05	1.76541	0.05	0.602904
Q5I0D1	Glod4	Glyoxalase domain-containing protein 4 OS=Rattus norvegicus OX=10116 GN=Glod4 PE=1 SV=1	33 kDa	16.71	16.88	16.75	16.98	16.95	16.96	16.73	16.79	17.07	< 0.0001	1.13288	0.0011	0.933033
D3ZRC4	Pnpla8	Patatin-like phospholipase domain-containing 8 OS=Rattus norvegicus OX=10116 GN=Pnpla8 PE=1 SV=1	88 kDa	16.69	16.43	16.61	16.57	16.63	16.46	16.62	16.64	16.71	0.96	0.986233	0.038	1.07177
D3ZVI9	LOC100911365	Parkinson disease 7 domain containing 1 (Predicted), isoform CRA_a OS=Rattus norvegicus OX=10116 GN=LOC100911365 PE=1 SV=1	23 kDa	16.65	16.92	16.63	16.83	16.74	16.85	16.78	16.71	16.91	0.12	1.05702	0.83	0.993092
P10824	Gnai1	Guanine nucleotide-binding protein G(i) subunit alpha-1 OS=Rattus norvegicus OX=10116 GN=Gnai1 PE=1 SV=3	40 kDa	16.57	16.48	16.58	16.45	16.68	16.62	16.5	16.76	16.61	0.42	1.02811	0.42	1.02811
F1LQ79 (+1)	P4ha3	Prolyl 4-hydroxylase subunit alpha-3 OS=Rattus norvegicus OX=10116 GN=P4ha3 PE=4 SV=1	61 kDa	16.56	16.47	16.56	16.54	16.73	16.58	16.75	16.28	16.75	0.28	1.05702	0.51	1
Q3MHS7	Gmds	GDP-mannose 4, 6-dehydratase OS=Rattus norvegicus OX=10116 GN=Gmds PE=2 SV=1	42 kDa	16.54	16.76	16.83	16.79	16.71	16.68	16.78	16.63	17.02	0.87	1.00696	0.75	1.04972
M0R7E6		Uncharacterized protein OS=Rattus norvegicus OX=10116 PE=1 SV=2	55 kDa	16.5	16.97	16.72	16.94	16.64	16.95	16.82	16.74	16.87	0.062	1.08673	0.53	0.972655
A2RUW1	Tollip	Toll-interacting protein OS=Rattus norvegicus OX=10116 GN=Tollip PE=1 SV=1	30 kDa	16.46	16.36	16.35	16.29	16.36	16.21	16.52	16.37	16.52	0.0095	0.926588	0.00084	1.14076
M0R5H1 (+4)	Etl4	Enhancer trap locus 4 OS=Rattus norvegicus OX=10116 GN=Etl4 PE=1 SV=2	215 kDa	16.45	16.55	16.3	16.44	16.23	16.44	16.63	16.43	16.49	0.16	0.959264	0.007	1.10191
Q68FX2	Serpinb6b	RCG44069 OS=Rattus norvegicus OX=10116 GN=Serpinb6b PE=2 SV=1	43 kDa	16.38	16.75	16.32	16.91	16.66	16.74	16.5	16.46	16.7	0.024	1.21419	0.058	0.870551
Q5PQL5 (+1)	Ptdss1	Phosphatidylserine synthase 1 OS=Rattus norvegicus OX=10116 GN=Ptdss1 PE=2 SV=1	56 kDa	16.28	16.1	16.06	16.11	16.25	16.19	16.29	16.08	16.3	0.51	1.03526	0.51	1.02101
Q63691	Cd14	Monocyte differentiation antigen CD14 OS=Rattus norvegicus OX=10116 GN=Cd14 PE=2 SV=2	40 kDa	16.2	15.92	16.27	16.03	16.12	15.95	16.36	16.18	16.16	0.015	0.926588	< 0.0001	1.14076
O70513	Lgals3bp	Galectin-3-binding protein OS=Rattus norvegicus OX=10116 GN=Lgals3bp PE=1 SV=2	64 kDa	16.11	15.62	15.64	15.81	16.03	15.74	15.82	15.98	15.75	0.22	1.05702	0.87	1
Q5U2W0	Sun1	Sad1 and UNC84 domain-containing 1 OS=Rattus norvegicus OX=10116 GN=Sun1 PE=1 SV=1	85 kDa	16.07	15.92	16.11	15.96	16.05	15.92	16.06	16.12	16.15	0.06	0.965936	0.0011	1.09429
G3V9R9	Afm	Afamin OS=Rattus norvegicus OX=10116 GN=Afm PE=1 SV=1	69 kDa	16.03	16.4	16.08	16.37	16.26	16.52	16.08	16.07	16.67	< 0.0001	1.16473	0.0037	0.907519
D3ZI16	Cops6	COP9 (Constitutive photomorphogenic) homolog, subunit 6 (Arabidopsis thaliana) (Predicted), isoform CRA_a OS=Rattus norvegicus OX=10116 GN=Cops6 PE=1 SV=1	38 kDa	15.93	16.04	16.04	16.03	16.16	15.9	16.12	15.96	16.18	0.75	1.02101	0.63	1.03526
F1LRS2	Dock7	Dedicator of cytokinesis 7 OS=Rattus norvegicus OX=10116 GN=Dock7 PE=1 SV=2	240 kDa	15.91	15.9	15.95	15.84	15.91	15.84	16.02	15.85	16.17	0.1	0.959264	0.0091	1.10191
Q6GMN8 (+1)	Actn1	Actn1 protein OS=Rattus norvegicus OX=10116 GN=Actn1 PE=1 SV=1	103 kDa	15.89	15.69	15.91	15.47	15.76	15.81	15.84	15.71	16.18	0.17	0.90125	0.058	1.17283
Q4QQV2	Dok1	Docking protein 1 OS=Rattus norvegicus OX=10116 GN=Dok1 PE=2 SV=1	52 kDa	15.89	15.9	15.65	16.03	15.66	15.91	16.07	15.69	15.9	0.28	1.04247	0.83	1.01396
P97532	Mpst	3-mercaptopyruvate sulfurtransferase OS=Rattus norvegicus OX=10116 GN=Mpst PE=1 SV=3	33 kDa	15.88	15.63	15.9	15.83	15.79	15.82	15.82	15.91	15.98	0.61	1	0.055	1.06437
Q5FVM6	Mtmr12	Myotubularin-related protein 12 OS=Rattus norvegicus OX=10116 GN=Mtmr12 PE=1 SV=2	86 kDa	15.82	16.11	15.84	16.01	16.12	15.9	15.98	15.9	16.11	0.42	1.06437	0.63	0.993092
D3ZU63 (+1)	Stard13	StAR-related lipid transfer domain-containing 13 OS=Rattus norvegicus OX=10116 GN=Stard13 PE=1 SV=2	125 kDa	15.8	15.65	15.71	15.75	15.69	15.62	15.81	15.69	15.88	0.52	0.972655	0.078	1.07923
D4A2N2 (+2)	Inpp5b	Inositol polyphosphate-5-phosphatase B OS=Rattus norvegicus OX=10116 GN=Inpp5b PE=1 SV=2	104 kDa	15.71	15.81	15.64	15.77	15.74	15.83	15.86	15.58	15.94	0.15	1.04247	0.57	1.01396
A9CMD1 (+1)	Mgat5	Alpha-1,6-mannosyl-glycoprotein 6-beta-N-acetylglucosaminyltransferase OS=Rattus norvegicus OX=10116 GN=Mgat5 PE=4 SV=1	85 kDa	15.69	15.77	15.5	15.71	15.82	15.55	15.72	15.73	15.75	0.51	1.02811	0.51	1.02811
Q5EB62	Slc25a46	Solute carrier family 25 member 46 OS=Rattus norvegicus OX=10116 GN=Slc25a46 PE=1 SV=2	46 kDa	15.58	15.8	15.76	15.87	15.62	15.78	15.79	15.72	15.88	0.51	1.02811	0.51	1.02811
Q8CG07	Wrnip1	ATPase WRNIP1 OS=Rattus norvegicus OX=10116 GN=Wrnip1 PE=1 SV=1	72 kDa	15.57	16.17	16.1	15.81	16.08	15.98	16.25	15.94	16.02	0.51	0.97942	0.51	1.07923
B2RZD7	Lyrm9	LYR motif-containing protein 9 OS=Rattus norvegicus OX=10116 GN=Lyrm9 PE=3 SV=1	9 kDa	15.57	15.44	15.18	15.36	15.18	15.33	15.58	15.17	15.65	0.51	0.926588	0.51	1.14076
P53610	Pggt1b	Geranylgeranyl transferase type-1 subunit beta OS=Rattus norvegicus OX=10116 GN=Pggt1b PE=1 SV=1	42 kDa	15.46	15.63	15.8	15.75	15.78	15.75	15.66	15.64	15.84	0.51	1.09429	0.51	0.965936
O35550	Rabep1	Rab GTPase-binding effector protein 1 OS=Rattus norvegicus OX=10116 GN=Rabep1 PE=1 SV=1	99 kDa	15.45	15.59	15.55	15.55	15.66	15.54	15.62	15.48	15.76	0.45	1.03526	0.8	1.02101
Q0PMD2	Antxr1	Anthrax toxin receptor 1 OS=Rattus norvegicus OX=10116 GN=Antxr1 PE=1 SV=2	62 kDa	15.43	15.47	15.56	15.76	15.67	15.66	15.5	15.51	15.8	0.01	1.1487	0.078	0.913831
P09217	Prkcz	Protein kinase C zeta type OS=Rattus norvegicus OX=10116 GN=Prkcz PE=1 SV=2	68 kDa	15.43	16.16	15.75	15.82	16.57	15.52	15.63	15.55	16.54	0.58	1.11729	0.52	0.952638
B2GV87 (+2)	Ptpre	Receptor-type tyrosine-protein phosphatase epsilon OS=Rattus norvegicus OX=10116 GN=Ptpre PE=2 SV=1	81 kDa	15.19	14.91	14.88	14.88	15.03	15.1	15.18	14.84	15.26	0.75	0.993092	0.26	1.06437
F1LUM5	Tubal3	Tubulin alpha chain OS=Rattus norvegicus OX=10116 GN=Tubal3 PE=1 SV=2	43 kDa	15.05	14.94	14.88	15.19	14.89	14.82	14.76	15.13	15.2	0.83	1.00696	0.83	1.04972
D3ZYQ9	Rnf20	E3 ubiquitin protein ligase OS=Rattus norvegicus OX=10116 GN=Rnf20 PE=1 SV=1	113 kDa	14.99	15.15	15.03	15.08	15.06	15.11	15.29	14.99	15.16	0.76	1.02101	0.96	1.03526
Q80W92	Vac14	Protein VAC14 homolog OS=Rattus norvegicus OX=10116 GN=Vac14 PE=1 SV=1	88 kDa	14.95	15.09	15.01	15.09	15.1	15.09	15.14	15.01	15.14	0.019	1.05702	0.95	1
F1M3G7	Akap13	A-kinase anchor protein 13 OS=Rattus norvegicus OX=10116 GN=Akap13 PE=1 SV=2	301 kDa	14.87	14.72	14.73	14.93	14.79	14.82	14.84	14.88	14.84	0.69	1.04972	0.79	1.00696
B1H248 (+1)	Vps36	Vacuolar protein-sorting-associated protein 36 OS=Rattus norvegicus OX=10116 GN=Vps36 PE=1 SV=1	44 kDa	14.87	14.92	14.84	15.12	15.06	14.99	14.9	14.8	15.17	0.0045	1.13288	0.22	0.926588
D4ACK1	Nup214	Nucleoporin 214 (Fragment) OS=Rattus norvegicus OX=10116 GN=Nup214 PE=1 SV=2	181 kDa	14.83	15.04	15.03	15.07	14.89	15.03	15.11	14.97	15.05	0.84	1.02101	0.54	1.03526
Q68FV6	Glmp	Glycosylated lysosomal membrane protein OS=Rattus norvegicus OX=10116 GN=Glmp PE=2 SV=1	44 kDa	14.78	14.4	14.73	14.78	14.89	14.63	14.71	14.72	14.7	0.26	1.09429	0.52	0.965936
Q5U2U7	Rnmt	mRNA cap guanine-N7 methyltransferase OS=Rattus norvegicus OX=10116 GN=Rnmt PE=1 SV=1	53 kDa	14.78	14.85	14.6	15.2	14.76	14.99	14.62	14.86	15	0.0061	1.17283	0.053	0.90125
Q920H8	Heph	Hephaestin OS=Rattus norvegicus OX=10116 GN=Heph PE=1 SV=1	130 kDa	14.73	14.37	15.03	14.43	14.84	14.77	14.68	14.75	15.03	0.66	0.986233	0.35	1.07177
Q6MG66	Lsm2	U6 snRNA-associated Sm-like protein LSm2 OS=Rattus norvegicus OX=10116 GN=Lsm2 PE=1 SV=1	15 kDa	14.72	14.79	14.47	14.86	14.7	14.87	14.73	14.73	14.8	0.078	1.10957	0.42	0.959264
F1LQ70	Alox12	Arachidonate 12-lipoxygenase, 12S-type OS=Rattus norvegicus OX=10116 GN=Alox12 PE=1 SV=1	76 kDa	14.62	14.9	15.05	14.59	14.91	15.12	15.09	14.99	14.77	0.75	1.01396	0.49	1.04247
B0BNE5	Esd	S-formylglutathione hydrolase OS=Rattus norvegicus OX=10116 GN=Esd PE=2 SV=1	31 kDa	14.54	14.79	14.75	14.84	14.78	14.81	14.67	14.67	15.01	0.11	1.07923	0.42	0.972655
Q3T1G7	Cog7	Conserved oligomeric Golgi complex subunit 7 OS=Rattus norvegicus OX=10116 GN=Cog7 PE=2 SV=1	86 kDa	14.31	14.26	14.42	14.56	14.57	14.39	14.37	14.2	14.68	0.055	1.13288	0.38	0.933033
D4AC16 (+1)	Tbc1d1	TBC1 domain family member 1 OS=Rattus norvegicus OX=10116 GN=Tbc1d1 PE=1 SV=1	142 kDa	14.2	14.19	14.31	14.13	14.45	14.22	14.55	13.86	14.39	1	1.01396	0.69	1.04247
Q9WU49	Carhsp1	Calcium-regulated heat stable protein 1 OS=Rattus norvegicus OX=10116 GN=Carhsp1 PE=1 SV=1	16 kDa	13.93	14.24	14.11	14.21	14.05	14.17	14.16	14.01	14.38	0.57	1.03526	0.69	1.02101
B5DFL9	Sestd1	SEC14 and spectrin domain-containing 1 OS=Rattus norvegicus OX=10116 GN=Sestd1 PE=1 SV=1	79 kDa	13.87	14.07	14.22	14	14.11	13.62	13.77	14.31	14.22	0.51	0.939523	0.28	1.12506
Q5U2Z5	Cmtr1	Cap-specific mRNA (nucleoside-2'-O-)-methyltransferase 1 OS=Rattus norvegicus OX=10116 GN=Cmtr1 PE=1 SV=1	96 kDa	13.87	14	13.8	14.17	14.07	14.06	13.89	14.13	13.9	0.01	1.1487	0.15	0.920188
D3ZMS2	Ctdp1	CTD (Carboxy-terminal domain, RNA polymerase II, polypeptide A) phosphatase, subunit 1 (Predicted), isoform CRA_a OS=Rattus norvegicus GN=Ctdp1 PE=4 SV=1	?	13.85	14.25	14.27	14.35	14.21	14.11	14.58	13.94	14.17	0.83	1.05702	0.83	0.993092
D3ZTM7	Efcab14	EF-hand calcium-binding domain 14 OS=Rattus norvegicus OX=10116 GN=Efcab14 PE=4 SV=1	53 kDa	13.74	13.45	13.81	13.91	13.4	13.68	13.78	13.71	13.76	0.83	0.993092	0.51	1.06437
Q566Q7	Mroh1	LOC100125385 protein OS=Rattus norvegicus OX=10116 GN=Mroh1 PE=1 SV=1	38 kDa	13.66	13.97	13.79	14.07	13.95	13.66	13.86	13.59	14.3	0.26	1.07177	0.87	0.986233
P86182	Ccdc22	Coiled-coil domain-containing protein 22 OS=Rattus norvegicus OX=10116 GN=Ccdc22 PE=1 SV=2	71 kDa	13.45	13.49	13.43	13.55	13.6	13.58	13.53	13.38	13.69	0.00036	1.08673	0.22	0.972655
D3ZTF1	Slc4a1ap	Solute carrier family 4 member 1 adaptor protein OS=Rattus norvegicus OX=10116 GN=Slc4a1ap PE=1 SV=3	79 kDa	13.2	13.82	13.44	13.76	13.47	13.85	13.82	13.47	13.62	0.42	1.15669	0.26	0.913831
Q9JJ49		Titin (Fragment) OS=Rattus norvegicus OX=10116 PE=2 SV=1	22 kDa	13.19	12.77	13.25	15.93	14.02	13.87	13.31	12.88	13.27	0.05	2.04202	0.05	0.517632
P07824	Arg1	Arginase-1 OS=Rattus norvegicus OX=10116 GN=Arg1 PE=1 SV=2	35 kDa	13.07	12.49	13.29	12.53	14.02	12.43	14.01	12.51	13.06	0.87	0.795536	0.42	1.32869
F1M285	Bbs9	Bardet-Biedl syndrome 9 OS=Rattus norvegicus OX=10116 GN=Bbs9 PE=4 SV=3	81 kDa	12.78	13.49	13.38	13.48	13.35	13.35	13.35	13.27	13.4	0.83	1.09429	0.83	0.965936
Q811R0 (+3)	Homer1	HOMER1G OS=Rattus norvegicus OX=10116 GN=Homer1 PE=2 SV=1	22 kDa	12.63	12.88	12.58	13.12	12.9	12.85	12.84	12.53	12.93	0.13	1.19748	0.28	0.882703
D4ABV1	Gtpbp2	GTP binding protein 2, isoform CRA_a OS=Rattus norvegicus OX=10116 GN=Gtpbp2 PE=1 SV=1	66 kDa	12.56	12.27	12.57	12.52	12.48	12.68	12.59	12.53	12.51	0.42	1.05702	0.87	0.993092
D4A321	Dhx38	DEAH-box helicase 38 OS=Rattus norvegicus OX=10116 GN=Dhx38 PE=1 SV=3	140 kDa	12.25	12.72	12.55	12.69	12.49	12.81	12.63	12.41	12.77	0.15	1.10957	0.47	0.946058
Q5U4F4	Tmem135	Transmembrane protein 135 OS=Rattus norvegicus OX=10116 GN=Tmem135 PE=2 SV=1	52 kDa	11.5	11.17	11.29	11.15	11.38	11.15	11.22	11.33	11.6	0.42	0.952638	0.63	1.10191
G3V9R8	Hnrnpc	Heterogeneous nuclear ribonucleoprotein C OS=Rattus norvegicus OX=10116 GN=Hnrnpc PE=1 SV=2	33 kDa	18.08	18.49	18.09	18.3	17.94	18.46	18.21	18.44	18.24	0.54	1.02811	0.5	1.02811
Q5XIT9	Mccc2	Methylcrotonoyl-CoA carboxylase beta chain, mitochondrial OS=Rattus norvegicus OX=10116 GN=Mccc2 PE=2 SV=1	62 kDa	16.99	16.69	16.83	16.95	16.91	16.72	16.89	17.01	16.84	0.26	1.02101	0.061	1.03526
Q5XI78	Ogdh	2-oxoglutarate dehydrogenase, mitochondrial OS=Rattus norvegicus OX=10116 GN=Ogdh PE=1 SV=1	116 kDa	17.57	17.15	17.26	17.58	17.32	17.26	17.21	17.57	17.43	0.0016	1.04972	0.69	1.01396
F1LV13 (+1)	Hnrnpm	Heterogeneous nuclear ribonucleoprotein M OS=Rattus norvegicus OX=10116 GN=Hnrnpm PE=1 SV=1	74 kDa	17.22	17.63	17.23	17.41	17.11	17.46	17.43	17.39	17.46	0.97	0.993092	0.0058	1.05702
Q9ET61	Cd93	Complement component C1q receptor OS=Rattus norvegicus OX=10116 GN=Cd93 PE=1 SV=1	69 kDa	16.85	16.68	16.94	16.64	16.76	16.82	16.85	16.88	16.94	0.026	0.946058	< 0.0001	1.10957
G3V7J0 (+1)	Aldh6a1	Aldehyde dehydrogenase family 6, subfamily A1, isoform CRA_b OS=Rattus norvegicus OX=10116 GN=Aldh6a1 PE=1 SV=1	58 kDa	18.19	17.8	17.96	17.87	18	17.78	17.99	18.12	18.04	0.0052	0.933033	< 0.0001	1.12506
M0R9Q1	Rbm14	RCG48334, isoform CRA_e OS=Rattus norvegicus OX=10116 GN=Rbm14 PE=1 SV=1	69 kDa	17.47	17.85	17.64	17.74	17.41	17.72	17.76	17.63	17.79	0.87	0.993092	0.038	1.05702
O35112	Alcam	CD166 antigen OS=Rattus norvegicus OX=10116 GN=Alcam PE=1 SV=1	65 kDa	17.6	17.39	17.66	17.4	17.56	17.35	17.54	17.78	17.57	0.00013	0.926588	< 0.0001	1.13288
Q63921 (+1)	Ptgs1	Prostaglandin G/H synthase 1 OS=Rattus norvegicus OX=10116 GN=Ptgs1 PE=2 SV=2	69 kDa	15.93	15.94	16.11	15.71	15.86	15.87	15.97	16.03	16.2	< 0.0001	0.882703	< 0.0001	1.18921
B1WC88		UPF0729 protein C18orf32 homolog OS=Rattus norvegicus OX=10116 PE=3 SV=1	8 kDa	19.49	19.12	19.2	19.1	19.24	19.19	19.47	19.17	19.39	0.34	0.939523	0.078	1.11729
P17559	Scgb1a1	Uteroglobin OS=Rattus norvegicus OX=10116 GN=Scgb1a1 PE=1 SV=2	10 kDa	18.69	18.35	18.07	18.4	18.29	18.11	18.48	18.67	18.07	0.56	0.952638	0.13	1.10191
Q7TPJ1		Ac2-233 OS=Rattus norvegicus OX=10116 PE=2 SV=1	162 kDa	18.53	18.06	18.01	18.3	18.42	18.21	18.34	18.25	18.12	0.065	1.10191	0.31	0.952638
Q66HR2	Mapre1	Microtubule-associated protein RP/EB family member 1 OS=Rattus norvegicus OX=10116 GN=Mapre1 PE=1 SV=3	30 kDa	18.42	18.47	18.31	18.54	18.48	18.64	18.35	18.42	18.64	0.0035	1.11729	0.2	0.946058
Q9EPJ0	Nucks1	Nuclear ubiquitous casein and cyclin-dependent kinase substrate 1 OS=Rattus norvegicus OX=10116 GN=Nucks1 PE=1 SV=1	27 kDa	18.39	19.19	19.05	19.26	18.94	19.12	18.99	19.11	18.91	0.34	1.12506	0.63	0.933033
Q5EAN5 (+1)	Scamp4	Secretory carrier-associated membrane protein OS=Rattus norvegicus OX=10116 GN=Scamp4 PE=1 SV=1	25 kDa	18.36	18.2	18.32	18.2	18.2	18.2	18.32	18.3	18.49	0.05	0.939523	0.05	1.11729
Q5UT80 (+1)	BA1	MHC class II antigen OS=Rattus norvegicus OX=10116 GN=BA1 PE=2 SV=1	28 kDa	18.18	17.53	17.1	17.81	17.02	17.51	17.82	17.79	16.98	0.45	0.939523	0.4	1.11729
P08050	Gja1	Gap junction alpha-1 protein OS=Rattus norvegicus OX=10116 GN=Gja1 PE=1 SV=2	43 kDa	18.05	17.75	17.73	18	17.93	17.72	17.99	17.71	18	0.69	1.02811	0.63	1.02101
P35213 (+1)	Ywhab	14-3-3 protein beta/alpha OS=Rattus norvegicus OX=10116 GN=Ywhab PE=1 SV=3	28 kDa	17.94	18.02	17.97	18.23	18.02	18.22	17.94	18	18.29	0.00046	1.11729	0.12	0.939523
M0RCX0	Pcbd2	Pterin-4 alpha-carbinolamine dehydratase 2 OS=Rattus norvegicus OX=10116 GN=Pcbd2 PE=1 SV=1	14 kDa	17.91	17.88	17.72	17.84	17.79	17.87	17.91	17.86	17.96	0.75	1	0.025	1.05702
D3ZG07	Lsm6	LSM6 homolog, U6 small nuclear RNA and mRNA degradation-associated OS=Rattus norvegicus OX=10116 GN=Lsm6 PE=1 SV=1	9 kDa	17.88	18.29	17.92	18.19	18.06	18.26	18.07	18.01	18.17	0.085	1.10957	0.1	0.946058
A0A096MKH2	Vta1	Similar to RIKEN cDNA 1110059P08 OS=Rattus norvegicus OX=10116 GN=Vta1 PE=1 SV=1	34 kDa	17.78	17.85	17.78	17.89	17.69	17.87	17.72	17.81	18.05	0.3	1.02101	0.75	1.02811
Q68FR2	Bin2	Bridging integrator 2 OS=Rattus norvegicus OX=10116 GN=Bin2 PE=1 SV=1	55 kDa	17.76	17.99	17.67	18.04	17.96	18.34	18.26	17.78	17.58	0.016	1.23114	0.15	0.852635
P62749	Hpcal1	Hippocalcin-like protein 1 OS=Rattus norvegicus OX=10116 GN=Hpcal1 PE=1 SV=2	22 kDa	17.73	17.58	17.83	17.66	17.73	17.62	17.71	17.84	17.81	0.47	0.972655	0.019	1.08673
P63004	Pafah1b1	Platelet-activating factor acetylhydrolase IB subunit alpha OS=Rattus norvegicus OX=10116 GN=Pafah1b1 PE=1 SV=2	47 kDa	17.68	17.63	17.63	17.88	17.66	17.74	17.53	17.7	17.96	0.00055	1.07177	0.14	0.97942
H9KVF3	Stk24	Serine/threonine-protein kinase 24 OS=Rattus norvegicus OX=10116 GN=Stk24 PE=1 SV=1	47 kDa	17.65	17.93	17.62	17.74	17.59	17.75	18.04	17.53	17.89	0.63	0.97942	0.52	1.07177
Q5RKH6	Os9	Protein OS-9 OS=Rattus norvegicus OX=10116 GN=Os9 PE=1 SV=1	75 kDa	17.5	17.41	17.33	17.45	17.56	17.55	17.48	17.47	17.49	0.011	1.07923	0.49	0.965936
Q64640	Adk	Adenosine kinase OS=Rattus norvegicus OX=10116 GN=Adk PE=1 SV=3	40 kDa	17.46	17.5	17.55	17.62	17.71	17.62	17.44	17.48	17.83	< 0.0001	1.10957	0.014	0.946058
P18422 (+1)	Psma3	Proteasome subunit alpha type-3 OS=Rattus norvegicus OX=10116 GN=Psma3 PE=1 SV=3	28 kDa	17.41	17.48	17.3	17.75	17.48	17.58	17.34	17.37	17.7	< 0.0001	1.1487	0.017	0.913831
P63329-2	#VALUE!	Isoform 2 of Serine/threonine-protein phosphatase 2B catalytic subunit alpha isoform OS=Rattus norvegicus GN=Ppp3ca	?	17.35	17.47	17.38	17.45	17.41	17.43	17.47	17.35	17.59	0.3	1.02101	0.44	1.02811
F1LRJ9 (+1)	Selenbp1	Selenium-binding protein 1 OS=Rattus norvegicus OX=10116 GN=Selenbp1 PE=1 SV=2	55 kDa	17.31	17.37	17.34	17.38	17.27	17.38	17.25	17.61	17.36	0.71	1.00696	0.098	1.04247
P13676	Apeh	Acylamino-acid-releasing enzyme OS=Rattus norvegicus OX=10116 GN=Apeh PE=1 SV=1	81 kDa	17.28	17.64	17.46	17.64	17.54	17.58	17.39	17.48	17.71	0.00082	1.09429	0.058	0.959264
D3ZYK8	Mmp9	Matrix metallopeptidase 9 OS=Rattus norvegicus OX=10116 GN=Mmp9 PE=3 SV=1	79 kDa	17.24	16.33	17.15	16.8	17.71	16.1	17.25	17.03	17	0.76	0.895025	0.071	1.17283
D3ZSR7	Ccdc102a	Coiled-coil domain-containing 102A OS=Rattus norvegicus OX=10116 GN=Ccdc102a PE=1 SV=3	63 kDa	17.21	16.98	16.9	16.85	17.01	16.99	17.07	17.01	17.27	0.83	0.946058	0.05	1.10957
B4F777 (+1)	Hmgn5	High mobility group nucleosome-binding domain-containing protein 5 OS=Rattus norvegicus OX=10116 GN=Hmgn5 PE=2 SV=1	49 kDa	17.11	17.75	17.47	17.79	17.17	17.56	17.6	17.58	17.14	0.51	1.04972	0.96	0.993092
D3ZIP3	Epb41	Erythrocyte membrane protein band 4.1 OS=Rattus norvegicus OX=10116 GN=Epb41 PE=1 SV=1	96 kDa	17.09	17.14	17.46	17.26	17.02	17.24	17.18	17.54	17.19	0.42	0.972655	0.0088	1.08673
Q9WVK3 (+1)	Pecr	Peroxisomal trans-2-enoyl-CoA reductase OS=Rattus norvegicus OX=10116 GN=Pecr PE=2 SV=1	32 kDa	17.07	16.82	16.7	17.06	16.74	16.7	16.85	17.12	16.85	0.9	0.97942	0.031	1.07177
P53987	Slc16a1	Monocarboxylate transporter 1 OS=Rattus norvegicus OX=10116 GN=Slc16a1 PE=1 SV=1	53 kDa	17.05	17.13	17.24	17.29	17.32	17.22	17.23	17.23	17.16	0.00056	1.10191	0.037	0.952638
Q5XI81 (+1)	Fxr1	Fragile X mental retardation syndrome-related protein 1 OS=Rattus norvegicus OX=10116 GN=Fxr1 PE=1 SV=1	64 kDa	17.03	16.92	16.96	16.96	16.89	17	17	16.98	17.13	0.35	0.986233	0.085	1.05702
G3V8Y8	Hip1	Huntingtin interacting protein 1, isoform CRA_a OS=Rattus norvegicus OX=10116 GN=Hip1 PE=1 SV=1	115 kDa	16.98	17.05	17.1	16.84	17.02	16.98	17.11	16.96	17.3	0.00037	0.939523	< 0.0001	1.11729
F1LQ00	Col5a2	Collagen type V alpha 2 chain OS=Rattus norvegicus OX=10116 GN=Col5a2 PE=1 SV=3	145 kDa	16.97	16.97	17.03	16.96	17.35	17.38	17.39	16.71	17.18	0.014	1.15669	0.49	0.913831
Q3MID3	Arfgap2	ADP-ribosylation factor GTPase-activating protein 2 OS=Rattus norvegicus OX=10116 GN=Arfgap2 PE=1 SV=1	57 kDa	16.94	17.13	17.06	17.19	17.18	17.17	17.14	17.04	17.16	0.0071	1.10191	0.23	0.952638
P85515	Actr1a	Alpha-centractin OS=Rattus norvegicus OX=10116 GN=Actr1a PE=1 SV=1	43 kDa	16.94	16.89	16.9	16.93	16.82	16.84	16.99	16.95	17	0.15	0.965936	0.011	1.08673
F1MA65	Hook3	Protein Hook3 (Fragment) OS=Rattus norvegicus GN=Hook3 PE=4 SV=2	?	16.86	16.74	16.73	16.84	16.82	16.74	16.96	16.57	16.98	0.51	1.01396	0.51	1.03526
F1M6V0	Nbeal1	Neurobeachin-like 1 OS=Rattus norvegicus OX=10116 GN=Nbeal1 PE=1 SV=3	307 kDa	16.83	16.74	16.7	16.65	16.78	16.76	16.8	16.55	17.15	0.83	0.97942	0.51	1.06437
Q68FR0	Ttc12	Tetratricopeptide repeat domain 12 OS=Rattus norvegicus OX=10116 GN=Ttc12 PE=2 SV=1	79 kDa	16.79	17.09	16.96	16.9	16.88	16.88	16.87	16.98	17.22	0.51	0.959264	0.51	1.09429
Q4V8B7	Hsdl1	Inactive hydroxysteroid dehydrogenase-like protein 1 OS=Rattus norvegicus OX=10116 GN=Hsdl1 PE=2 SV=1	37 kDa	16.76	16.76	16.76	16.62	16.81	16.84	16.89	16.74	16.88	0.96	0.993092	0.35	1.06437
B5DF51	Mmgt1	Membrane magnesium transporter 1 OS=Rattus norvegicus OX=10116 GN=Mmgt1 PE=2 SV=1	15 kDa	16.75	16.57	16.62	16.47	16.57	16.42	16.82	16.61	16.62	0.093	0.895025	0.26	1.16473
Q4V8H2	Exoc1	SEC3-like 1 (S. cerevisiae) OS=Rattus norvegicus OX=10116 GN=Exoc1 PE=2 SV=1	77 kDa	16.74	16.71	16.76	16.73	16.75	16.7	16.77	16.74	16.92	0.7	0.993092	0.18	1.04972
M0RDK9	Acad8	Acyl-CoA dehydrogenase family, member 8 OS=Rattus norvegicus OX=10116 GN=Acad8 PE=1 SV=2	45 kDa	16.67	16.37	16.55	16.66	16.55	16.36	16.5	16.67	16.65	0.6	0.993092	0.1	1.05702
D3ZKG1	Mmut	Methylmalonyl CoA mutase OS=Rattus norvegicus OX=10116 GN=Mmut PE=1 SV=2	92 kDa	16.67	16.45	16.32	16.57	16.38	16.43	16.54	16.46	16.63	0.97	0.993092	0.069	1.05702
B2RZA9	Ube2l3	Ube2l3 protein OS=Rattus norvegicus OX=10116 GN=Ube2l3 PE=2 SV=1	18 kDa	16.66	16.89	16.87	16.98	17	17.03	16.82	16.7	17.17	0.00017	1.1487	0.033	0.913831
Q6P791	Lamtor1	Ragulator complex protein LAMTOR1 OS=Rattus norvegicus OX=10116 GN=Lamtor1 PE=1 SV=1	18 kDa	16.59	16.28	16.29	16.49	16.43	16.31	16.46	16.32	16.55	0.45	1.02101	0.69	1.02811
Q4QQW8	Plbd2	Putative phospholipase B-like 2 OS=Rattus norvegicus OX=10116 GN=Plbd2 PE=1 SV=2	65 kDa	16.57	16.26	16.24	16.47	16.59	16.44	16.35	16.28	16.66	0.007	1.10957	0.1	0.946058
Q7TP52	Cmbl	Carboxymethylenebutenolidase homolog OS=Rattus norvegicus OX=10116 GN=Cmbl PE=2 SV=1	28 kDa	16.55	16.73	16.5	17.05	16.57	16.55	16.35	16.74	16.8	0.38	1.07177	0.75	0.97942
D3Z890 (+1)	Daglb	Sn1-specific diacylglycerol lipase beta OS=Rattus norvegicus OX=10116 GN=Daglb PE=1 SV=3	74 kDa	16.47	16.28	16.7	16.5	16.58	16.36	16.65	16.48	16.49	0.96	1.00696	0.6	1.04247
D3ZEH5	Sidt2	SID1 transmembrane family member 2 OS=Rattus norvegicus OX=10116 GN=Sidt2 PE=1 SV=2	95 kDa	16.4	15.9	16.28	15.92	16.34	15.99	16.42	16.14	16.26	0.52	0.913831	0.078	1.1487
Q5PPL3	Nsdhl	Sterol-4-alpha-carboxylate 3-dehydrogenase, decarboxylating OS=Rattus norvegicus OX=10116 GN=Nsdhl PE=2 SV=1	40 kDa	16.39	16.15	16.02	16.03	16.24	16.01	16.32	16	16.39	0.34	0.939523	0.11	1.11729
D3ZZV1	Pam16	Presequence translocase-associated motor 16 OS=Rattus norvegicus OX=10116 GN=Pam16 PE=1 SV=1	14 kDa	16.36	16.07	16.12	16.17	16.25	16.07	16.35	16.13	16.27	1	0.986233	0.42	1.05702
Q5XI39	Cryzl1	Crystallin zeta-like 1 OS=Rattus norvegicus OX=10116 GN=Cryzl1 PE=1 SV=1	39 kDa	16.34	16.36	16.32	16.49	16.42	16.39	16.44	16.31	16.5	0.05	1.06437	0.83	0.993092
F1MA97	Thsd7a	Thrombospondin type 1 domain-containing 7A OS=Rattus norvegicus OX=10116 GN=Thsd7a PE=4 SV=3	184 kDa	16.29	16.29	16.15	16.4	16.27	16.2	16.2	16.39	16.37	0.83	1.02811	0.83	1.02101
D3ZMI4 (+3)	Epb41l1	Erythrocyte membrane protein band 4.1-like 1 OS=Rattus norvegicus OX=10116 GN=Epb41l1 PE=1 SV=1	171 kDa	16.23	15.88	16.07	16.02	16	16.04	16.11	16.28	15.94	0.69	0.972655	0.12	1.07923
F1LZJ4	Hyi	Putative hydroxypyruvate isomerase OS=Rattus norvegicus OX=10116 GN=Hyi PE=1 SV=2	31 kDa	16.2	16.31	16.18	16.18	16.3	16.27	16.14	16.2	16.59	0.63	1.01396	0.75	1.03526
D3ZEP5		Uncharacterized protein OS=Rattus norvegicus OX=10116 PE=1 SV=3	11 kDa	16.2	17.71	17.51	18.28	17.73	18.36	17.57	17.8	16.7	0.05	1.65864	0.13	0.632878
F1LTQ2		Uncharacterized protein (Fragment) OS=Rattus norvegicus PE=3 SV=1	?	16.08	15.51	15.85	15.55	15.81	15.96	15.98	15.85	15.79	0.87	0.993092	0.63	1.05702
D3ZPP2	Arl8a	ADP-ribosylation factor-like GTPase 8A OS=Rattus norvegicus OX=10116 GN=Arl8a PE=1 SV=1	21 kDa	16.06	16.03	16.21	16.14	16.35	16.09	16.17	16.18	16.16	0.42	1.06437	0.52	0.97942
A3KMH4 (+2)	Arhgef7	Arhgef7 protein (Fragment) OS=Rattus norvegicus OX=10116 GN=Arhgef7 PE=2 SV=1	82 kDa	16.04	16.22	16.11	16.1	16.06	16.1	16.12	16.11	16.35	0.26	0.972655	0.0063	1.07923
Q5RJQ4	Sirt2	NAD-dependent protein deacetylase sirtuin-2 OS=Rattus norvegicus OX=10116 GN=Sirt2 PE=1 SV=1	39 kDa	16	16.05	15.92	16.22	16.05	15.99	16.03	16	16.15	0.1	1.07177	0.63	0.97942
M0RAK2	LOC684270	RCG22622 OS=Rattus norvegicus OX=10116 GN=LOC684270 PE=1 SV=2	23 kDa	15.99	15.58	15.62	15.77	15.89	15.5	15.64	15.81	15.92	0.83	1.00696	0.63	1.04247
G3V6P6	Rbm3	RNA binding motif protein 3, isoform CRA_a OS=Rattus norvegicus OX=10116 GN=Rbm3 PE=1 SV=1	17 kDa	15.98	16.07	15.91	15.94	15.98	16.09	16.19	15.92	16.07	0.83	1.01396	0.83	1.03526
G3V717 (+1)	Nf2	Merlin OS=Rattus norvegicus OX=10116 GN=Nf2 PE=1 SV=1	69 kDa	15.96	16	16.26	16	16.03	16.04	16.06	16.05	16.26	0.69	0.97942	0.26	1.07177
Q68FP9	Cog6	Conserved oligomeric Golgi complex subunit 6 OS=Rattus norvegicus OX=10116 GN=Cog6 PE=2 SV=1	73 kDa	15.96	16.15	16.03	16.25	16.14	15.95	16.05	16.12	16.17	0.42	1.05702	0.58	0.993092
B3SVE6 (+1)		Neuroprotective protein 9 (Fragment) OS=Rattus norvegicus OX=10116 PE=2 SV=1	22 kDa	15.93	16.16	15.9	16.07	16.18	16.06	16.09	15.88	16.21	0.047	1.07923	0.69	0.972655
E9PSP1	Pltp	Phospholipid transfer protein OS=Rattus norvegicus OX=10116 GN=Pltp PE=1 SV=1	54 kDa	15.9	15.94	16.19	15.91	15.93	16.1	16.1	16.21	15.93	0.69	0.972655	0.1	1.07177
Q68FS2	Cops4	COP9 signalosome complex subunit 4 OS=Rattus norvegicus OX=10116 GN=Cops4 PE=1 SV=1	46 kDa	15.87	15.88	15.74	15.93	15.77	15.81	15.85	15.84	16.03	0.41	1	0.23	1.04972
B0BNB4	Meaf6	MYST/Esa1-associated factor 6 OS=Rattus norvegicus OX=10116 GN=Meaf6 PE=1 SV=1	22 kDa	15.72	15.74	15.79	16.07	15.61	15.87	15.88	15.67	15.9	0.51	1.07923	0.83	0.972655
A4GW50	Stk38l	Non-specific serine/threonine protein kinase OS=Rattus norvegicus OX=10116 GN=Stk38l PE=1 SV=1	54 kDa	15.67	15.9	15.88	15.92	15.85	15.89	15.85	15.74	16.13	0.48	1.04247	0.6	1.00696
D3ZTG5	Ptprb	Protein tyrosine phosphatase, receptor type, B OS=Rattus norvegicus OX=10116 GN=Ptprb PE=1 SV=2	224 kDa	15.65	15.42	15.99	15.56	15.6	15.49	15.69	15.79	15.8	0.21	0.907519	0.0013	1.15669
Q6PEC0	Nudt2	Bis(5'-nucleosyl)-tetraphosphatase [asymmetrical] OS=Rattus norvegicus OX=10116 GN=Nudt2 PE=2 SV=3	17 kDa	15.58	15.44	15.52	15.81	15.48	15.42	15.64	15.29	15.78	0.83	1.02811	0.83	1.02101
F1LR42	Rufy1	RUN and FYVE domain-containing 1 OS=Rattus norvegicus OX=10116 GN=Rufy1 PE=1 SV=1	80 kDa	15.58	15.93	15.77	15.77	15.89	15.76	15.94	15.69	15.88	0.54	1.03526	0.83	1.02101
Q63768	Crk	Adapter molecule crk OS=Rattus norvegicus OX=10116 GN=Crk PE=1 SV=1	34 kDa	15.54	15.6	15.71	15.59	15.63	15.68	15.62	15.63	15.84	0.78	1.00696	0.3	1.04247
F1LPH1 (+1)	Cast	Calpastatin OS=Rattus norvegicus OX=10116 GN=Cast PE=1 SV=1	77 kDa	15.44	15.67	15.38	15.62	15.3	15.53	15.63	15.45	15.65	0.93	0.993092	0.59	1.05702
D4A8X8	Cttnbp2nl	CTTNBP2 N-terminal like (Predicted), isoform CRA_a OS=Rattus norvegicus OX=10116 GN=Cttnbp2nl PE=1 SV=1	70 kDa	15.43	15.53	15.49	15.28	15.53	15.29	15.55	15.48	15.64	0.11	0.920188	0.037	1.14076
D3ZCH3	Snx13	Sorting nexin 13 OS=Rattus norvegicus OX=10116 GN=Snx13 PE=1 SV=1	103 kDa	15.35	15.22	15.28	15.02	15.5	15.14	15.27	15.28	15.51	0.51	0.946058	0.28	1.10957
B5DEJ1 (+1)	Srgap2	SLIT-ROBO Rho GTPase-activating protein 2 OS=Rattus norvegicus OX=10116 GN=Srgap2 PE=1 SV=1	98 kDa	15.29	15.26	15.16	15.33	15.33	15.37	15.32	15.16	15.43	0.2	1.07923	0.33	0.972655
B0BNI6	Slc25a35	Similar to solute carrier family 25, member 35, isoform CRA_a OS=Rattus norvegicus OX=10116 GN=Slc25a35 PE=1 SV=1	32 kDa	15.17	14.97	15.09	15.04	15.15	14.98	15.35	14.9	15.21	0.83	0.986233	0.51	1.07177
D3ZEK8	Dmd	Dystrophin OS=Rattus norvegicus OX=10116 GN=Dmd PE=4 SV=3	37 kDa	15.1	14.91	15.27	15.13	14.82	15.13	15.19	15.2	15.09	0.49	0.959264	0.2	1.09429
G3V9D1	Plcd1	Phosphoinositide phospholipase C OS=Rattus norvegicus OX=10116 GN=Plcd1 PE=1 SV=1	86 kDa	15.1	15.16	15.27	15.11	15.09	15.17	15.17	15.17	15.47	0.089	0.965936	0.0065	1.08673
Q9JJH5 (+3)	Pfkfb2	6-phosphofructo-2-kinase/fructose-2,6-bisphosphatase 2 OS=Rattus norvegicus OX=10116 GN=Pfkfb2 PE=1 SV=1	64 kDa	15.08	14.94	15.02	15.01	15.1	14.97	15.06	14.97	15.24	0.87	1.00696	0.42	1.04247
G3V8X1 (+1)	Rbm42	RNA-binding protein 42 OS=Rattus norvegicus OX=10116 GN=Rbm42 PE=1 SV=1	50 kDa	15.03	15.56	14.89	15.56	14.73	15.47	15.27	15.14	15.32	0.4	1.13288	0.2	0.926588
O88637 (+1)	Pcyt2	Ethanolamine-phosphate cytidylyltransferase OS=Rattus norvegicus OX=10116 GN=Pcyt2 PE=1 SV=1	45 kDa	14.92	15.27	14.98	15.41	15.32	15.25	15	15.03	15.39	0.13	1.20581	0.28	0.870551
B1WC78	Brms1l	BRMS1-like transcriptional repressor OS=Rattus norvegicus OX=10116 GN=Brms1l PE=2 SV=1	38 kDa	14.87	14.87	15.05	15.07	14.91	15.04	15.08	14.91	15.04	0.4	1.04972	0.96	1
B1WBT1 (+1)	Cdc14a	Cdc14a protein OS=Rattus norvegicus OX=10116 GN=Cdc14a PE=2 SV=1	70 kDa	14.86	14.73	14.44	14.91	14.5	14.31	14.61	14.99	14.67	0.83	0.913831	0.28	1.14076
Q9Z1L1	Cldn7	Claudin-7 OS=Rattus norvegicus OX=10116 GN=Cldn7 PE=1 SV=2	22 kDa	14.78	14.58	14.88	14.8	14.85	14.56	14.82	14.85	14.82	0.87	0.986233	0.42	1.06437
Q9JIH7 (+4)	Wnk1	Serine/threonine-protein kinase WNK1 OS=Rattus norvegicus OX=10116 GN=Wnk1 PE=1 SV=2	225 kDa	14.67	14.81	14.76	14.79	14.71	14.78	14.79	14.7	14.97	0.83	1.00696	0.96	1.04247
G3V745 (+1)	Pnpla7	Neuropathy target esterase like 1 OS=Rattus norvegicus OX=10116 GN=Pnpla7 PE=1 SV=1	150 kDa	14.54	14.5	14.63	14.47	14.71	14.44	14.63	14.57	14.71	0.63	0.97942	0.34	1.07177
G3V8P2 (+1)	As3mt	Arsenic (+3 oxidation state) methyltransferase, isoform CRA_a OS=Rattus norvegicus OX=10116 GN=As3mt PE=1 SV=1	41 kDa	14.51	14.21	14.44	14.35	14.31	14.34	14.44	14.43	14.49	0.51	0.959264	0.05	1.08673
P49088	Asns	Asparagine synthetase [glutamine-hydrolyzing] OS=Rattus norvegicus OX=10116 GN=Asns PE=2 SV=3	64 kDa	14.4	14.54	14.16	14.47	14.49	14.34	14.39	14.27	14.65	0.25	1.04972	0.69	1
Q4FZT2	Ppme1	Protein phosphatase methylesterase 1 OS=Rattus norvegicus OX=10116 GN=Ppme1 PE=1 SV=2	42 kDa	14.32	14.48	14.4	14.67	14.55	14.42	14.43	14.36	14.69	0.11	1.10191	0.25	0.952638
Q6AYG3	Prune1	Exopolyphosphatase PRUNE1 OS=Rattus norvegicus OX=10116 GN=Prune1 PE=1 SV=1	50 kDa	13.97	14.16	14.28	14.3	14.17	14.25	14.17	14.09	14.37	0.17	1.07177	0.63	0.97942
Q6AY12	Cyb5r2	NADH-cytochrome b5 reductase 2 OS=Rattus norvegicus OX=10116 GN=Cyb5r2 PE=2 SV=1	31 kDa	13.67	13.91	13.81	13.67	13.7	13.62	13.82	13.68	14.13	0.13	0.907519	0.13	1.15669
Q4V8G4	Wdr78	WD repeat-containing protein 78 OS=Rattus norvegicus OX=10116 GN=Wdr78 PE=2 SV=1	90 kDa	13.59	14.24	13.55	14.07	13.67	13.18	13.9	13.6	13.88	0.83	0.952638	0.83	1.10957
B2RYC8	Irak3	Interleukin-1 receptor-associated kinase 3 OS=Rattus norvegicus OX=10116 GN=Irak3 PE=2 SV=1	69 kDa	13.48	14.27	14.16	14.38	14.38	14.15	14.38	13.82	14.13	0.28	1.19748	0.28	0.876606
Q68G39 (+1)	Cdk16	Cyclin-dependent kinase 16 OS=Rattus norvegicus OX=10116 GN=Cdk16 PE=1 SV=1	56 kDa	13.46	13.5	13.66	13.71	13.72	13.57	13.51	13.43	13.95	0.13	1.08673	0.51	0.959264
P84889	Vangl2	Vang-like protein 2 OS=Rattus norvegicus OX=10116 GN=Vangl2 PE=2 SV=1	60 kDa	13.44	13.02	13.65	13.24	13.46	13.07	12.89	13.43	13.73	0.42	0.920188	0.34	1.14076
Q5BJX0	Ntmt1	N-terminal Xaa-Pro-Lys N-methyltransferase 1 OS=Rattus norvegicus OX=10116 GN=Ntmt1 PE=2 SV=3	25 kDa	13.23	13.46	13.38	13.76	13.56	13.58	13.56	13.16	13.53	0.0065	1.21419	0.055	0.870551
A5HV10 (+2)	ptprk	Receptor-like protein tyrosine phosphatase kappa (Fragment) OS=Rattus norvegicus OX=10116 GN=ptprk PE=2 SV=1	81 kDa	13.12	13.21	13.1	12.89	13.61	12.97	13.12	13.04	13.52	0.51	0.965936	0.51	1.08673
F7FM32	RGD1311345	Queuosine salvage protein OS=Rattus norvegicus OX=10116 GN=RGD1311345 PE=1 SV=1	39 kDa	13.08	13.03	13.13	13.08	13.3	13.32	13.07	13.01	13.37	0.014	1.10957	0.33	0.946058
Q9Z122	Fads2	Acyl-CoA 6-desaturase OS=Rattus norvegicus OX=10116 GN=Fads2 PE=1 SV=1	52 kDa	13.04	12.8	12.99	12.41	13.07	12.76	13.18	12.44	13.21	0.51	0.870551	0.28	1.19748
F1M9Y7	Tcp11l1	T-complex 11-like 1 OS=Rattus norvegicus OX=10116 GN=Tcp11l1 PE=1 SV=3	56 kDa	13	12.63	12.89	12.86	13.19	13.03	12.96	12.74	13.09	0.15	1.13288	0.17	0.926588
O70531	Slc26a2	Sulfate transporter OS=Rattus norvegicus OX=10116 GN=Slc26a2 PE=2 SV=1	82 kDa	12.92	13.26	12.93	13.11	13.3	12.88	12.93	13.1	13.29	0.42	1.04972	0.94	1
Q499U2	Elmo3	Engulfment and cell motility protein 3 OS=Rattus norvegicus OX=10116 GN=Elmo3 PE=2 SV=1	82 kDa	12.86	12.62	12.74	12.77	12.87	12.8	12.75	12.71	13.06	0.28	1.04972	0.51	1
F1M9G7 (+1)	Crebbp	CREB-binding protein OS=Rattus norvegicus OX=10116 GN=Crebbp PE=1 SV=1	266 kDa	12.23	12.46	11.99	12.49	12.36	12.37	12.47	12.29	12.06	0.42	1.16473	0.26	0.90125
Q6MG13	Dhx16	DEAD/H (Asp-Glu-Ala-Asp/His) box polypeptide 16 OS=Rattus norvegicus OX=10116 GN=Dhx16 PE=1 SV=1	119 kDa	11.66	11.63	11.37	11.81	11.67	11.39	11.84	11.38	11.68	0.35	1.07177	0.76	0.97942
D4A2T7 (+1)	Ddx59	DEAD (Asp-Glu-Ala-Asp) box polypeptide 59 OS=Rattus norvegicus OX=10116 GN=Ddx59 PE=4 SV=1	68 kDa	11.65	12.47	12.44	12.06	12.53	12.46	12.57	12.09	12.37	0.51	1.05702	0.83	0.986233
B1H270 (+3)	Suclg2	Succinate--CoA ligase [GDP-forming] subunit beta, mitochondrial OS=Rattus norvegicus OX=10116 GN=Suclg2 PE=2 SV=1	47 kDa	18.03	17.71	17.65	17.77	17.87	17.65	17.74	17.92	17.93	0.79	0.97942	0.00023	1.07177
D3ZZZ9	Ctnnd1	Catenin (Cadherin associated protein), delta 1 (Predicted), isoform CRA_a OS=Rattus norvegicus OX=10116 GN=Ctnnd1 PE=1 SV=1	104 kDa	17.23	16.93	17.18	16.96	17.04	16.98	17.21	17.15	17.19	< 0.0001	0.926588	< 0.0001	1.13288
P12369	Prkar2b	cAMP-dependent protein kinase type II-beta regulatory subunit OS=Rattus norvegicus OX=10116 GN=Prkar2b PE=1 SV=3	46 kDa	18.45	18.39	18.35	18.18	18.29	18.39	18.45	18.53	18.41	0.00094	0.926588	< 0.0001	1.13288
G3V7I8 (+1)	Slk	RCG57812, isoform CRA_b OS=Rattus norvegicus OX=10116 GN=Slk PE=1 SV=1	138 kDa	17.55	17.49	17.66	17.52	17.61	17.46	17.65	17.61	17.65	0.17	0.972655	0.0013	1.07177
D4AB03	Fam120a	Family with sequence similarity 120A OS=Rattus norvegicus OX=10116 GN=Fam120a PE=1 SV=2	122 kDa	16.56	16.62	16.46	16.51	16.52	16.58	16.63	16.53	16.7	0.85	0.993092	0.0031	1.05702
B5DFC9	Nid2	Nidogen-2 OS=Rattus norvegicus OX=10116 GN=Nid2 PE=2 SV=1	153 kDa	17.47	17.22	17.46	17.23	17.35	17.33	17.36	17.6	17.37	0.00018	0.946058	< 0.0001	1.10191
Q99MZ8	Lasp1	LIM and SH3 domain protein 1 OS=Rattus norvegicus OX=10116 GN=Lasp1 PE=1 SV=1	30 kDa	18.15	18.19	18.09	18.08	18.01	18.16	18.27	18.14	18.21	0.2	0.965936	0.0032	1.07923
F1LR02	Col18a1	Collagen type XVIII alpha 1 chain OS=Rattus norvegicus OX=10116 GN=Col18a1 PE=1 SV=2	135 kDa	17.2	17.67	17.34	17.28	17.02	17.63	17.39	17.47	17.45	0.13	0.952638	0.0077	1.09429
F1LRP7 (+1)	Ago2	Protein argonaute-2 OS=Rattus norvegicus OX=10116 GN=Ago2 PE=1 SV=2	100 kDa	15.52	15.53	15.55	15.56	15.44	15.57	15.61	15.58	15.58	0.67	0.993092	0.017	1.04972
P63170	Dynll1	Dynein light chain 1, cytoplasmic OS=Rattus norvegicus OX=10116 GN=Dynll1 PE=1 SV=1	10 kDa	19.41	19.49	19.44	19.35	19.31	19.38	19.48	19.48	19.54	0.015	0.933033	0.0023	1.10957
F2Z3T8 (+2)		Guanine nucleotide-binding protein subunit gamma OS=Rattus norvegicus OX=10116 PE=3 SV=1	7 kDa	19.32	19.12	19.38	19.14	19.38	19.23	19.25	19.57	19.2	0.51	0.97942	0.36	1.06437
D3ZCB9	Fam92b	Family with sequence similarity 92, member B OS=Rattus norvegicus OX=10116 GN=Fam92b PE=1 SV=1	33 kDa	19.12	19.52	19.71	19.35	19.31	19.24	19.42	19.76	19.42	0.51	0.895025	0.05	1.16473
P14562	Lamp1	Lysosome-associated membrane glycoprotein 1 OS=Rattus norvegicus OX=10116 GN=Lamp1 PE=1 SV=1	44 kDa	18.99	18.65	18.88	18.68	18.99	18.7	19.03	18.82	18.89	0.29	0.959264	0.014	1.08673
P06685	Atp1a1	Sodium/potassium-transporting ATPase subunit alpha-1 OS=Rattus norvegicus OX=10116 GN=Atp1a1 PE=1 SV=1	113 kDa	18.71	18.29	18.56	18.38	18.54	18.31	18.6	18.52	18.62	< 0.0001	0.926588	< 0.0001	1.11729
B2RZ79	Iscu	Iron-sulfur cluster assembly enzyme OS=Rattus norvegicus OX=10116 GN=Iscu PE=1 SV=1	18 kDa	18.7	18.54	18.26	18.54	18.45	18.42	18.53	18.43	18.76	0.47	0.972655	0.2	1.07177
B1WC67	Slc25a24	RCG29001 OS=Rattus norvegicus OX=10116 GN=Slc25a24 PE=1 SV=1	53 kDa	18.39	17.92	18.22	18.07	18.21	17.97	18.12	18.3	18.26	0.031	0.939523	< 0.0001	1.10957
G3V852	Tln1	RCG55135, isoform CRA_b OS=Rattus norvegicus OX=10116 GN=Tln1 PE=1 SV=1	270 kDa	18.21	18.24	18.27	18.12	18.11	18.2	18.35	18.23	18.31	< 0.0001	0.933033	< 0.0001	1.11729
D3ZXH7	Alyref	Aly/REF export factor OS=Rattus norvegicus OX=10116 GN=Alyref PE=1 SV=1	20 kDa	18.04	18.33	18.14	18.35	18.01	18.46	18.29	18.2	18.18	0.13	1.08673	0.21	0.959264
D3ZAA0	Praf2	PRA1 domain family 2 (Predicted) OS=Rattus norvegicus GN=Praf2 PE=4 SV=2	?	17.99	17.72	17.78	17.57	17.77	17.8	17.98	17.69	17.98	0.34	0.926588	0.2	1.12506
P04182	Oat	Ornithine aminotransferase, mitochondrial OS=Rattus norvegicus OX=10116 GN=Oat PE=1 SV=1	48 kDa	17.95	17.55	17.55	17.58	17.72	17.54	17.65	17.69	17.85	0.36	0.965936	0.0013	1.07923
P16617	Pgk1	Phosphoglycerate kinase 1 OS=Rattus norvegicus OX=10116 GN=Pgk1 PE=1 SV=2	45 kDa	17.91	18.26	18.12	18.38	18.25	18.26	18.1	18.03	18.41	< 0.0001	1.1487	< 0.0001	0.907519
P04642	Ldha	L-lactate dehydrogenase A chain OS=Rattus norvegicus OX=10116 GN=Ldha PE=1 SV=1	36 kDa	17.9	18.21	18.09	18.37	18.31	18.24	18.12	17.94	18.32	< 0.0001	1.18099	< 0.0001	0.882703
Q00238	Icam1	Intercellular adhesion molecule 1 OS=Rattus norvegicus OX=10116 GN=Icam1 PE=2 SV=1	60 kDa	17.89	17.61	17.83	17.64	17.8	17.68	17.78	17.91	17.82	0.007	0.952638	< 0.0001	1.09429
Q5FVC7	Acap2	Arf-GAP with coiled-coil, ANK repeat and PH domain-containing protein 2 OS=Rattus norvegicus OX=10116 GN=Acap2 PE=1 SV=1	87 kDa	17.77	17.82	17.98	17.9	18	17.9	17.93	17.79	18.1	0.76	1.04972	0.4	1
F1ABR4 (+1)	Ager	Advanced glycosylation end product-specific receptor variant 3 OS=Rattus norvegicus OX=10116 GN=Ager PE=2 SV=1	42 kDa	17.66	17.42	17.77	17.58	17.6	17.59	17.62	17.8	17.63	0.25	0.97942	0.0011	1.06437
Q64620	Ppp6c	Serine/threonine-protein phosphatase 6 catalytic subunit OS=Rattus norvegicus OX=10116 GN=Ppp6c PE=2 SV=2	35 kDa	17.64	17.92	17.77	17.76	17.85	17.78	17.92	17.63	17.96	0.53	1.01396	0.86	1.02811
Q5FVI6	Atp6v1c1	V-type proton ATPase subunit C 1 OS=Rattus norvegicus OX=10116 GN=Atp6v1c1 PE=2 SV=1	44 kDa	17.64	17.71	17.49	17.6	17.77	17.6	17.72	17.35	17.91	0.44	1.02811	0.66	1.01396
Q6X9T7	Tyrobp	TYRO protein tyrosine kinase-binding protein OS=Rattus norvegicus OX=10116 GN=Tyrobp PE=3 SV=1	12 kDa	17.55	17.02	17.55	17.36	17.75	17.21	17.86	17.33	17.31	0.83	1.00696	0.83	1.04247
P04905	Gstm1	Glutathione S-transferase Mu 1 OS=Rattus norvegicus OX=10116 GN=Gstm1 PE=1 SV=2	26 kDa	17.55	18.08	17.84	18.1	17.68	17.85	17.74	18.03	17.89	0.67	1.02811	0.65	1.00696
P26376 (+1)	ifitm3	Interferon-induced transmembrane protein 3 OS=Rattus norvegicus OX=10116 GN=ifitm3 PE=2 SV=1	15 kDa	17.46	17.79	17.59	17.63	17.41	17.37	17.84	17.79	17.36	0.28	0.907519	0.51	1.15669
Q5XIP9	Tmem43	Transmembrane protein 43 OS=Rattus norvegicus OX=10116 GN=Tmem43 PE=2 SV=1	45 kDa	17.44	17.41	17.63	17.48	17.5	17.36	17.49	17.62	17.54	0.15	0.972655	0.00025	1.07177
W8BZ34	DDX3Y	DDX3Y OS=Rattus norvegicus OX=10116 GN=DDX3Y PE=3 SV=1	73 kDa	17.39	17.63	17.48	17.64	17.47	17.6	17.64	17.44	17.62	0.062	1.04972	0.45	0.993092
Q6P9V7	Psme1	Proteasome (Prosome, macropain) activator subunit 1 OS=Rattus norvegicus OX=10116 GN=Psme1 PE=1 SV=1	29 kDa	17.37	17.47	17.28	17.66	17.5	17.5	17.36	17.34	17.63	< 0.0001	1.13288	0.00023	0.920188
D3ZTT7	Sun2	Sad1 and UNC84 domain-containing 2 OS=Rattus norvegicus OX=10116 GN=Sun2 PE=1 SV=1	82 kDa	17.35	17.09	17.44	17.17	17.46	17.29	17.39	17.4	17.28	0.77	1.00696	0.056	1.03526
D3ZZU4	Tmem160	Transmembrane protein 160 OS=Rattus norvegicus OX=10116 GN=Tmem160 PE=1 SV=1	20 kDa	17.28	17.01	16.95	17.09	17.21	17.04	17.3	16.97	17.11	0.22	1.02811	0.89	1.01396
B5DEN9	Vps28	Vacuolar protein sorting-associated protein 28 homolog OS=Rattus norvegicus OX=10116 GN=Vps28 PE=2 SV=1	26 kDa	17.24	17.13	17.17	17.21	17.16	17.04	17.22	17.09	17.43	0.2	0.972655	0.17	1.07923
Q6P7B6	Efnb1	Ephrin B1, isoform CRA_a OS=Rattus norvegicus OX=10116 GN=Efnb1 PE=2 SV=1	38 kDa	17.21	16.84	17.24	16.85	16.87	16.93	17.16	17.3	17.01	0.038	0.858565	0.0032	1.20581
Q6P6T3 (+1)	Ifngr1	Interferon gamma receptor 1 OS=Rattus norvegicus OX=10116 GN=Ifngr1 PE=1 SV=1	51 kDa	17.18	17.3	17.33	17.15	17.23	17.24	17.15	17.34	17.49	0.28	0.952638	0.28	1.09429
Q9Z1J8	Sec14l3	SEC14-like protein 3 OS=Rattus norvegicus OX=10116 GN=Sec14l3 PE=1 SV=1	46 kDa	17.16	17.54	17.57	17.45	17.42	17.5	17.39	17.58	17.51	0.8	1.01396	0.058	1.02811
P15650	Acadl	Long-chain specific acyl-CoA dehydrogenase, mitochondrial OS=Rattus norvegicus OX=10116 GN=Acadl PE=1 SV=1	48 kDa	17.1	16.71	16.84	17.26	16.89	16.81	16.85	16.94	17.03	0.062	1.05702	0.94	0.97942
P97878	Exoc5	Exocyst complex component 5 OS=Rattus norvegicus OX=10116 GN=Exoc5 PE=1 SV=1	82 kDa	17.09	17.24	17.2	17.3	17.23	17.24	17.2	17.11	17.43	0.046	1.05702	0.68	0.986233
P61972	Nutf2	Nuclear transport factor 2 OS=Rattus norvegicus OX=10116 GN=Nutf2 PE=1 SV=1	14 kDa	17.04	17.39	17.22	17.4	17.32	17.4	17.19	17.21	17.49	0.038	1.10957	0.12	0.946058
Q566R2	Tm2d2	TM2 domain-containing protein 2 OS=Rattus norvegicus OX=10116 GN=Tm2d2 PE=2 SV=1	23 kDa	17.03	16.92	16.98	17.05	16.93	17.04	17.06	16.9	17.15	0.28	1.02101	0.51	1.02101
Q6PEC1	Tbca	Tubulin-specific chaperone A OS=Rattus norvegicus OX=10116 GN=Tbca PE=1 SV=1	13 kDa	17.02	17.28	17.06	17.38	17.19	17.39	17.07	17.11	17.39	0.024	1.1487	0.1	0.913831
R9PXS0	Nudcd2	NudC domain-containing protein 2 OS=Rattus norvegicus GN=Nudcd2 PE=4 SV=1	?	16.95	17.21	17.03	17.08	17.27	17.27	17.13	16.89	17.35	0.13	1.10191	0.83	0.946058
Q6DGF2	Clint1	Clathrin interactor 1 OS=Rattus norvegicus OX=10116 GN=Clint1 PE=1 SV=1	52 kDa	16.95	17.18	17.13	17.26	17.1	17.2	17.21	17.13	17.13	0.011	1.06437	0.26	0.97942
P50442	Gatm	Glycine amidinotransferase, mitochondrial OS=Rattus norvegicus OX=10116 GN=Gatm PE=1 SV=1	48 kDa	16.92	16.52	16.64	16.51	16.86	16.64	16.78	16.64	16.84	0.59	0.986233	0.097	1.05702
Q5PQX1	Tor1aip1	Torsin-1A-interacting protein 1 OS=Rattus norvegicus OX=10116 GN=Tor1aip1 PE=1 SV=1	66 kDa	16.91	16.83	16.95	16.88	16.96	16.93	17.03	16.98	16.86	0.29	1.02101	0.38	1.02811
B0BNF5 (+1)	Qk	Qk protein OS=Rattus norvegicus OX=10116 GN=Qk PE=2 SV=1	36 kDa	16.88	17.07	16.91	17.03	16.96	16.95	16.98	16.87	17.18	0.25	1.02101	0.65	1.02101
D3ZPL1	Cpsf6	Cleavage and polyadenylation specific factor 6, 68kDa (Predicted), isoform CRA_b OS=Rattus norvegicus OX=10116 GN=Cpsf6 PE=1 SV=2	59 kDa	16.88	17.26	16.93	17.09	16.84	17.28	17.09	16.95	17.19	0.23	1.04972	0.71	1
O55096	Dpp3	Dipeptidyl peptidase 3 OS=Rattus norvegicus OX=10116 GN=Dpp3 PE=1 SV=2	83 kDa	16.83	16.96	16.87	17.11	17.12	17.03	16.87	16.69	17.31	< 0.0001	1.1487	0.12	0.907519
F1LUT4 (+1)	Atp8a1	Phospholipid-transporting ATPase OS=Rattus norvegicus OX=10116 GN=Atp8a1 PE=1 SV=3	111 kDa	16.82	16.46	16.82	16.61	16.9	16.53	16.69	16.82	16.8	0.54	0.97942	0.0064	1.06437
Q6TEK3	Vkorc1l1	Vitamin K epoxide reductase complex subunit 1-like protein 1 OS=Rattus norvegicus OX=10116 GN=Vkorc1l1 PE=1 SV=1	20 kDa	16.7	16.36	16.69	16.29	16.73	16.26	16.64	16.62	16.71	0.13	0.888843	0.038	1.18099
Q9JJ31	Cul5	Cullin-5 OS=Rattus norvegicus OX=10116 GN=Cul5 PE=1 SV=3	91 kDa	16.67	16.85	16.77	16.93	16.78	16.85	16.83	16.64	17	0.0081	1.06437	0.63	0.97942
Q920F5	Mlycd	Malonyl-CoA decarboxylase, mitochondrial OS=Rattus norvegicus OX=10116 GN=Mlycd PE=1 SV=1	55 kDa	16.66	16.42	16.63	16.55	16.56	16.49	16.55	16.6	16.73	0.63	0.97942	0.078	1.06437
D3ZJ77	Cab39	Calcium binding protein 39 (Predicted), isoform CRA_a OS=Rattus norvegicus OX=10116 GN=Cab39 PE=1 SV=1	24 kDa	16.65	16.92	16.91	16.93	17.02	16.95	16.89	16.71	17.11	0.024	1.09429	0.39	0.952638
D4A4X7	Mospd2	Motile sperm domain-containing 2 OS=Rattus norvegicus OX=10116 GN=Mospd2 PE=1 SV=1	55 kDa	16.65	16.54	16.58	16.63	16.63	16.57	16.6	16.64	16.71	0.76	1.01396	0.18	1.02811
P16970	Abcd3	ATP-binding cassette sub-family D member 3 OS=Rattus norvegicus OX=10116 GN=Abcd3 PE=1 SV=3	75 kDa	16.64	16.07	16.41	16.02	16.39	15.95	16.33	16.49	16.5	0.00024	0.835088	< 0.0001	1.24833
F7F557 (+2)	Acot8	Acyl-coenzyme A thioesterase 8 OS=Rattus norvegicus OX=10116 GN=Acot8 PE=1 SV=1	42 kDa	16.6	16.15	16.31	16.32	16.28	16.16	16.27	16.44	16.48	0.23	0.946058	0.038	1.10191
D3ZEZ9 (+1)	Svil	Supervillin OS=Rattus norvegicus OX=10116 GN=Svil PE=1 SV=3	215 kDa	16.58	16.51	16.47	16.51	16.39	16.47	16.64	16.52	16.59	0.067	0.959264	0.0024	1.08673
A0JPI6 (+3)	Zdhhc20	Palmitoyltransferase OS=Rattus norvegicus OX=10116 GN=Zdhhc20 PE=2 SV=1	38 kDa	16.55	16.1	16.34	15.92	16.39	16.17	16.38	16.12	16.68	0.51	0.888843	0.51	1.17283
F1LNM0 (+1)	Dlg1	Disks large homolog 1 OS=Rattus norvegicus OX=10116 GN=Dlg1 PE=1 SV=1	101 kDa	16.47	16.4	16.43	16.39	16.41	16.4	16.45	16.4	16.67	0.23	0.97942	0.02	1.06437
Q07439	Hspa1a	Heat shock 70 kDa protein 1A/1B OS=Rattus norvegicus GN=Hspa1a PE=2 SV=2	?	16.43	16.8	16.84	16.57	16.47	16.48	16.66	16.73	16.69	< 0.0001	0.895025	< 0.0001	1.16473
F1LRH8	Slco4c1	Solute carrier organic anion transporter family member OS=Rattus norvegicus OX=10116 GN=Slco4c1 PE=1 SV=2	79 kDa	16.4	16.04	16.41	16.14	16.41	16.15	16.4	16.4	16.26	0.83	0.959264	0.51	1.08673
B4F7A2 (+1)	Armc8	Armc8 protein (Fragment) OS=Rattus norvegicus OX=10116 GN=Armc8 PE=2 SV=1	75 kDa	16.36	16.37	16.3	16.23	16.37	16.38	16.39	16.35	16.48	0.91	0.986233	0.3	1.04972
Q6AY80	Nqo2	Ribosyldihydronicotinamide dehydrogenase [quinone] OS=Rattus norvegicus OX=10116 GN=Nqo2 PE=1 SV=3	26 kDa	16.32	16.88	16.89	16.92	16.87	16.88	16.77	16.78	16.97	0.31	1.08673	0.065	0.959264
D4AEP0	Adss	Adenylosuccinate synthetase isozyme 2 OS=Rattus norvegicus OX=10116 GN=Adss PE=1 SV=1	50 kDa	16.22	16.45	16.24	16.48	16.48	16.44	16.37	16.21	16.52	< 0.0001	1.11729	0.0081	0.926588
F1LWJ5	Diaph2	Protein Diaph2 (Fragment) OS=Rattus norvegicus GN=Diaph2 PE=4 SV=2	?	16.16	16.35	16.03	16.25	16.09	16.25	16.2	16.16	16.36	0.45	1.02101	0.83	1.02101
Q68FT1	Coq9	Ubiquinone biosynthesis protein COQ9, mitochondrial OS=Rattus norvegicus OX=10116 GN=Coq9 PE=1 SV=2	35 kDa	16.14	16.03	16.1	16.55	16.01	16.1	16.1	16.19	16.16	0.42	1.07177	0.86	0.972655
D3Z837	Cdc42bpg	CDC42 binding protein kinase gamma (DMPK-like) (Predicted) OS=Rattus norvegicus OX=10116 GN=Cdc42bpg PE=3 SV=2	172 kDa	16.07	15.92	16	15.84	15.95	15.85	15.97	16.05	16.14	0.0088	0.920188	0.00038	1.13288
F1MAA2 (+1)	Cops7a	COP9 signalosome subunit 7A OS=Rattus norvegicus OX=10116 GN=Cops7a PE=1 SV=1	30 kDa	16.05	16.18	16.07	16.26	16.11	16.15	16.13	16.06	16.31	0.17	1.04972	0.87	0.993092
P61227	Rap2b	Ras-related protein Rap-2b OS=Rattus norvegicus OX=10116 GN=Rap2b PE=2 SV=1	21 kDa	16.04	15.57	15.94	15.67	16.06	15.76	16.12	15.79	15.89	0.86	0.972655	0.083	1.07177
D3Z9M5	Fkbp7	Peptidylprolyl isomerase OS=Rattus norvegicus OX=10116 GN=Fkbp7 PE=4 SV=1	25 kDa	15.95	15.63	15.77	15.64	15.98	16.04	15.89	15.48	16.1	0.2	1.07923	0.6	0.965936
B0BNJ9	Tmem14c	RCG44002, isoform CRA_a OS=Rattus norvegicus OX=10116 GN=Tmem14c PE=1 SV=1	12 kDa	15.95	16.07	16.02	15.87	16.08	15.99	16.09	16	16.14	0.83	0.97942	0.13	1.07177
B2RYN0 (+1)	Pgm3	Phosphoacetylglucosamine mutase OS=Rattus norvegicus OX=10116 GN=Pgm3 PE=1 SV=1	60 kDa	15.89	16.06	15.95	16.1	16.03	16.06	15.95	15.89	16.25	0.0078	1.06437	0.6	0.972655
Q9WTN5 (+1)	Tpcn1	Two pore calcium channel protein 1 OS=Rattus norvegicus OX=10116 GN=Tpcn1 PE=1 SV=2	94 kDa	15.87	15.73	15.92	15.5	15.85	15.71	15.91	15.86	15.93	0.058	0.90125	0.0041	1.15669
P27926	Hk3	Hexokinase-3 OS=Rattus norvegicus OX=10116 GN=Hk3 PE=2 SV=1	100 kDa	15.83	15.1	16.02	15.17	16.31	15.04	16.38	15.24	15.81	0.87	0.747425	0.2	1.39474
D4A1X2 (+1)	Exosc10	Exosome component 10 OS=Rattus norvegicus OX=10116 GN=Exosc10 PE=1 SV=2	101 kDa	15.82	16.3	15.86	16.09	16	16.1	16.11	15.93	15.96	0.15	1.08673	0.69	0.959264
Q5M7T2	Spryd7	SPRY domain-containing protein 7 OS=Rattus norvegicus OX=10116 GN=Spryd7 PE=2 SV=1	22 kDa	15.77	15.63	15.74	15.64	15.73	15.53	15.81	15.72	15.8	0.16	0.952638	0.0075	1.10191
G3V637 (+1)	Stxbp2	Syntaxin binding protein 2, isoform CRA_b OS=Rattus norvegicus OX=10116 GN=Stxbp2 PE=1 SV=1	67 kDa	15.73	15.46	15.73	15.56	15.7	15.57	15.78	15.67	15.63	0.38	0.97942	0.01	1.06437
B0K010	Txndc17	Thioredoxin domain-containing 17 OS=Rattus norvegicus OX=10116 GN=Txndc17 PE=1 SV=1	14 kDa	15.72	15.67	15.75	15.76	15.89	15.83	15.63	15.69	16.01	0.3	1.09429	0.53	0.952638
D3ZGG8	Hps3	HPS3, biogenesis of lysosomal organelles complex 2 subunit 1 OS=Rattus norvegicus OX=10116 GN=Hps3 PE=4 SV=3	114 kDa	15.67	15.76	15.67	16.05	15.86	15.74	15.77	15.63	15.86	0.13	1.13288	0.51	0.913831
Q9JHU5	Arfip1	Arfaptin-1 OS=Rattus norvegicus OX=10116 GN=Arfip1 PE=1 SV=1	41 kDa	15.65	15.8	15.67	15.79	15.67	15.81	15.8	15.58	15.97	0.13	1.04247	1	1.00696
B5DEF3 (+2)	Ggcx	Gamma-glutamyl carboxylase OS=Rattus norvegicus OX=10116 GN=Ggcx PE=1 SV=1	87 kDa	15.57	15.22	15.33	15.14	15.37	15.2	15.47	15.39	15.42	0.024	0.913831	0.00031	1.14076
F1M9W9	Trappc8	Similar to TRS85 homolog (Predicted) OS=Rattus norvegicus OX=10116 GN=Trappc8 PE=1 SV=2	160 kDa	15.54	15.68	15.63	15.57	15.58	15.62	15.61	15.64	15.76	0.54	0.986233	0.054	1.05702
D3ZXB0 (+1)	Pnkd	PNKD, MBL domain-containing OS=Rattus norvegicus OX=10116 GN=Pnkd PE=1 SV=1	41 kDa	15.5	15.37	15.4	15.4	15.45	15.35	15.5	15.42	15.54	0.51	0.97942	0.13	1.06437
Q5XIU8 (+1)	Inpp5k	Inositol polyphosphate-5-phosphatase K OS=Rattus norvegicus OX=10116 GN=Inpp5k PE=2 SV=1	52 kDa	15.46	15.37	15.42	15.38	15.47	15.37	15.47	15.43	15.54	0.88	0.993092	0.19	1.04972
G3V642 (+1)	Abcg1	ATP-binding cassette subfamily G member 1 OS=Rattus norvegicus OX=10116 GN=Abcg1 PE=4 SV=3	74 kDa	15.39	15.04	15.36	15.26	15.49	15.13	15.41	15.2	15.38	0.91	1.00696	0.53	1.03526
O35397 (+1)	Casp6	Caspase-6 OS=Rattus norvegicus OX=10116 GN=Casp6 PE=2 SV=2	32 kDa	15.37	15.73	15.63	15.7	15.76	15.57	15.43	15.63	15.86	0.1	1.07177	0.62	0.97942
Q641W2	Myg1	UPF0160 protein MYG1, mitochondrial OS=Rattus norvegicus OX=10116 GN=Myg1 PE=1 SV=1	43 kDa	15.35	15.7	15.35	15.77	15.61	15.68	15.54	15.29	15.76	0.012	1.16473	0.11	0.895025
D3ZF64 (+2)	Abcc3	Canalicular multispecific organic anion transporter 2 OS=Rattus norvegicus OX=10116 GN=Abcc3 PE=1 SV=3	169 kDa	15.35	15.16	15.32	15.13	15.32	15.15	15.37	15.37	15.28	0.31	0.946058	0.033	1.10191
G3V7H1 (+1)	Dlc1	RCG43241 OS=Rattus norvegicus OX=10116 GN=Dlc1 PE=1 SV=3	123 kDa	15.32	15.13	15.43	15.34	15.22	15.16	15.3	15.36	15.4	0.83	0.959264	0.13	1.08673
Q3KRD0	Dars2	Aspartate--tRNA ligase, mitochondrial OS=Rattus norvegicus OX=10116 GN=Dars2 PE=1 SV=1	74 kDa	15.32	14.7	14.81	14.94	14.96	14.97	14.89	14.91	15.1	0.34	1.04247	0.52	1
Q5PPN7	Ccdc51	Coiled-coil domain-containing protein 51 OS=Rattus norvegicus OX=10116 GN=Ccdc51 PE=2 SV=2	46 kDa	15.25	15	15.22	15.25	15.14	15.12	15.19	15.16	15.32	0.8	1.01396	0.59	1.03526
D4A0F3	Osbpl6	Oxysterol-binding protein OS=Rattus norvegicus OX=10116 GN=Osbpl6 PE=1 SV=1	106 kDa	15.2	15.17	15.21	15.22	15.1	15.12	15.13	15.44	15.19	0.019	0.965936	0.072	1.07923
Q5PQQ2	Wbp11	WW domain-binding protein 11 OS=Rattus norvegicus OX=10116 GN=Wbp11 PE=1 SV=1	70 kDa	15.16	16.13	15.35	15.75	15.6	15.68	15.67	15.24	15.58	0.2	1.15669	0.12	0.90125
Q587K3	Tbc1d10a	Potential RabGAP OS=Rattus norvegicus OX=10116 GN=Tbc1d10a PE=1 SV=1	57 kDa	15.04	15.19	15.23	15.08	15.1	15.11	15.24	15.14	15.26	0.12	0.959264	0.0054	1.08673
P54645	Prkaa1	5'-AMP-activated protein kinase catalytic subunit alpha-1 OS=Rattus norvegicus OX=10116 GN=Prkaa1 PE=1 SV=2	64 kDa	15.03	15.1	15.04	15.09	15.02	15.04	15.1	15.07	15.18	0.69	0.993092	0.047	1.04972
Q76IC5	Pgpep1	Pyroglutamyl-peptidase 1 OS=Rattus norvegicus OX=10116 GN=Pgpep1 PE=1 SV=1	23 kDa	14.98	14.86	15.04	14.93	15.22	14.84	15.06	14.82	15.18	0.83	1.02101	0.83	1.02101
Q6S3A0	Plec	Plectin OS=Rattus norvegicus OX=10116 GN=Plec PE=1 SV=1	534 kDa	14.92	15.33	15.06	15.16	15.18	15.15	15.16	15.01	15.37	0.52	1.04972	0.75	0.993092
G3V8A4 (+1)	Mtr	Methionine synthase OS=Rattus norvegicus OX=10116 GN=Mtr PE=1 SV=1	139 kDa	14.9	15	14.88	15	15.15	14.96	14.96	14.84	15.2	0.34	1.07177	0.63	0.972655
D3ZEA8	Syne1	Protein Syne1 OS=Rattus norvegicus GN=Syne1 PE=4 SV=2	?	14.81	14.87	15	14.83	14.79	14.72	15	14.9	14.97	0.015	0.926588	0.00011	1.12506
Q62967 (+2)	Mvd	Diphosphomevalonate decarboxylase OS=Rattus norvegicus OX=10116 GN=Mvd PE=1 SV=1	44 kDa	14.67	15.25	14.7	15.2	15.03	15.23	14.88	14.6	15.33	0.51	1.22264	0.51	0.858565
F1M8J7		Uncharacterized protein OS=Rattus norvegicus OX=10116 PE=1 SV=3	22 kDa	14.66	14.66	14.44	14.6	14.74	14.34	14.84	14.31	14.74	0.83	0.986233	0.83	1.05702
Q499T8	Itln1	Intelectin 1 (Galactofuranose binding) OS=Rattus norvegicus OX=10116 GN=Itln1 PE=2 SV=1	34 kDa	14.62	17.11	16.91	16.22	16.66	15.27	16.54	16.75	18	0.1	0.68302	0.002	1.53688
B0BN65	Fam49a	Family with sequence similarity 49, member A OS=Rattus norvegicus OX=10116 GN=Fam49a PE=1 SV=1	37 kDa	14.62	14.64	14.62	14.72	14.85	14.59	14.68	14.71	14.65	0.51	1.07177	0.51	0.972655
Q62839 (+1)	Golga2	Golgin subfamily A member 2 OS=Rattus norvegicus OX=10116 GN=Golga2 PE=1 SV=4	113 kDa	14.55	14.74	14.69	14.56	14.63	14.57	14.78	14.64	14.75	0.031	0.946058	0.0037	1.10191
Q9Z1P2	Actn1	Alpha-actinin-1 OS=Rattus norvegicus OX=10116 GN=Actn1 PE=1 SV=1	103 kDa	14.54	14.26	14.51	14.43	14.23	14.23	14.43	14.5	14.6	0.13	0.90125	0.13	1.15669
D4A8C8	Paxbp1	PAX3 and PAX7-binding protein 1 OS=Rattus norvegicus OX=10116 GN=Paxbp1 PE=1 SV=1	105 kDa	14.31	14.59	14.55	14.66	14.64	14.59	14.44	14.54	14.63	0.15	1.10957	0.12	0.939523
Q1AAU6 (+4)	Asap1	Arf-GAP with SH3 domain, ANK repeat and PH domain-containing protein 1 OS=Rattus norvegicus OX=10116 GN=Asap1 PE=1 SV=2	127 kDa	14.27	14.1	14.28	14.33	14.2	14.3	14.14	14.25	14.53	0.25	1.04247	0.68	1
D3ZI74	Nat14	N-acetyltransferase 14 OS=Rattus norvegicus OX=10116 GN=Nat14 PE=4 SV=1	22 kDa	14.17	14.1	14.02	14.09	13.88	13.97	14.31	13.94	14.22	0.13	0.920188	0.28	1.13288
B1WBY1	Cul1	Cul1 protein OS=Rattus norvegicus OX=10116 GN=Cul1 PE=1 SV=1	90 kDa	14.15	14.03	13.93	14.18	14.06	14.06	14.12	13.84	14.3	0.42	1.04247	0.87	1
Q5BK16	Trex1	RCG26064 OS=Rattus norvegicus OX=10116 GN=Trex1 PE=1 SV=1	34 kDa	13.85	13.45	13.63	13.66	13.85	13.8	13.81	13.47	13.8	0.51	1.09429	0.83	0.952638
Q4FZV0 (+1)	Manba	Beta-mannosidase OS=Rattus norvegicus OX=10116 GN=Manba PE=2 SV=1	101 kDa	13.85	13.9	13.9	14	14	14.02	13.87	13.93	14.05	0.2	1.09429	0.63	0.952638
Q9EPJ3	Mrps26	28S ribosomal protein S26, mitochondrial OS=Rattus norvegicus OX=10116 GN=Mrps26 PE=1 SV=1	23 kDa	13.77	13.79	13.49	13.69	13.61	13.6	13.91	13.56	13.74	0.63	0.965936	0.26	1.07177
O88339	Epn1	Epsin-1 OS=Rattus norvegicus OX=10116 GN=Epn1 PE=1 SV=1	60 kDa	13.74	13.61	13.8	13.9	13.68	13.87	13.71	13.72	13.91	0.28	1.07177	0.83	0.972655
B1WC71 (+1)	Aspscr1	Aspscr1 protein OS=Rattus norvegicus OX=10116 GN=Aspscr1 PE=2 SV=1	51 kDa	13.7	14.15	14.06	13.99	13.94	13.9	14.27	13.87	14.01	0.51	0.972655	0.51	1.07177
O08700	Vps45	Vacuolar protein sorting-associated protein 45 OS=Rattus norvegicus OX=10116 GN=Vps45 PE=1 SV=1	65 kDa	13.62	13.55	13.57	13.44	13.52	13.5	13.64	13.55	13.75	0.0032	0.939523	0.0065	1.10957
D3ZWF4		Uncharacterized protein OS=Rattus norvegicus OX=10116 PE=4 SV=3	61 kDa	13.55	13.89	13.79	13.97	13.44	13.92	13.84	13.84	13.76	0.51	1.02811	0.51	1.01396
D4A544	Dennd6a	DENN domain-containing 6A OS=Rattus norvegicus OX=10116 GN=Dennd6a PE=1 SV=1	69 kDa	13.41	13.45	13.37	13.4	13.41	13.55	13.8	13.4	13.24	0.83	1.02811	0.83	1.00696
D3Z9Y0	A630007B06Rik	Protein A630007B06Rik OS=Rattus norvegicus GN=A630007B06Rik PE=4 SV=2	?	13.22	13.57	13.28	13.59	13.21	13.55	13.16	13.59	13.44	0.83	1.07923	0.51	0.959264
Q63ZV7	Swi5	DNA repair protein SWI5 homolog OS=Rattus norvegicus OX=10116 GN=Swi5 PE=3 SV=1	10 kDa	12.96	13.13	13.14	13.52	13.19	13.07	13.21	12.93	13.29	0.28	1.12506	0.83	0.926588
D3ZWL6	Ahcyl2	Adenosylhomocysteinase OS=Rattus norvegicus OX=10116 GN=Ahcyl2 PE=1 SV=3	67 kDa	12.76	12.57	12.77	12.89	12.58	12.55	12.85	12.71	12.7	0.83	0.972655	0.51	1.07177
Q5U2P5	C2cd2l	C2CD2-like OS=Rattus norvegicus OX=10116 GN=C2cd2l PE=1 SV=1	76 kDa	11.97	12.23	12.21	12.03	12.61	12.06	11.36	12.31	12.45	0.83	1.04247	0.83	0.993092
Q32PX8	Arhgap9	Rho GTPase activating protein 9 OS=Rattus norvegicus OX=10116 GN=Arhgap9 PE=2 SV=1	67 kDa	11.14	10.57	11.2	11.45	11.24	11.06	11.35	10.57	11.24	0.28	1.16473	0.51	0.895025
Q7M0E7	Mrpl14	39S ribosomal protein L14, mitochondrial OS=Rattus norvegicus OX=10116 GN=Mrpl14 PE=1 SV=2	16 kDa	11.08	12.36	11.85	12.24	12.23	11.71	11.76	11.85	12.1	0.83	1.18921	0.51	0.876606
P14604	Echs1	Enoyl-CoA hydratase, mitochondrial OS=Rattus norvegicus OX=10116 GN=Echs1 PE=1 SV=1	32 kDa	17.77	17.48	17.57	17.59	17.61	17.47	17.59	17.75	17.71	0.22	0.965936	< 0.0001	1.07923
Q63355	Myo1c	Unconventional myosin-Ic OS=Rattus norvegicus OX=10116 GN=Myo1c PE=1 SV=2	120 kDa	17.42	17.39	17.72	17.31	17.4	17.35	17.48	17.69	17.53	< 0.0001	0.90125	< 0.0001	1.15669
Q5U302	Ctnna1	Catenin (Cadherin associated protein), alpha 1 OS=Rattus norvegicus OX=10116 GN=Ctnna1 PE=1 SV=1	100 kDa	17.79	17.68	17.87	17.68	17.61	17.58	17.79	17.89	17.84	< 0.0001	0.895025	< 0.0001	1.16473
Q5FVM4	Nono	Non-POU domain-containing octamer-binding protein OS=Rattus norvegicus OX=10116 GN=Nono PE=1 SV=3	55 kDa	17.16	17.46	17.18	17.3	17.09	17.39	17.32	17.32	17.29	0.83	1	0.16	1.03526
F1MAA7	Lamc1	Laminin subunit gamma 1 OS=Rattus norvegicus OX=10116 GN=Lamc1 PE=1 SV=1	177 kDa	18.08	17.83	18.19	17.77	18.12	17.9	17.99	18.08	18.24	< 0.0001	0.926588	< 0.0001	1.10957
Q6AYD7 (+1)	Plscr2	Phospholipid scramblase OS=Rattus norvegicus OX=10116 GN=Plscr2 PE=2 SV=1	34 kDa	20.43	19.59	19.95	19.72	19.92	19.86	19.87	20.09	20.11	0.51	0.907519	0.13	1.14076
P68511	Ywhah	14-3-3 protein eta OS=Rattus norvegicus OX=10116 GN=Ywhah PE=1 SV=2	28 kDa	19.07	19.15	19.06	19.2	19.1	19.12	19.07	19.09	19.27	0.044	1.03526	0.68	1.00696
Q62651	Ech1	Delta(3,5)-Delta(2,4)-dienoyl-CoA isomerase, mitochondrial OS=Rattus norvegicus OX=10116 GN=Ech1 PE=1 SV=2	36 kDa	18.92	18.6	18.8	18.66	18.82	18.53	18.67	18.88	18.97	0.0071	0.920188	0.00015	1.12506
P63102	Ywhaz	14-3-3 protein zeta/delta OS=Rattus norvegicus OX=10116 GN=Ywhaz PE=1 SV=1	28 kDa	18.75	18.93	18.79	18.98	18.82	18.88	18.82	18.85	18.95	0.0049	1.04972	0.51	0.986233
P48284	Ca4	Carbonic anhydrase 4 OS=Rattus norvegicus OX=10116 GN=Ca4 PE=1 SV=1	35 kDa	18.7	18	18.13	17.97	18.31	18.16	18.18	18.47	18.22	0.25	0.939523	0.0045	1.10191
P12007	Ivd	Isovaleryl-CoA dehydrogenase, mitochondrial OS=Rattus norvegicus OX=10116 GN=Ivd PE=1 SV=2	46 kDa	18.5	17.9	18.04	18.03	18.15	18	18.08	18.2	18.23	0.82	0.959264	0.00018	1.07923
A2VD09 (+1)	Abi1	Abi1 protein OS=Rattus norvegicus OX=10116 GN=Abi1 PE=1 SV=1	52 kDa	18.31	18.25	18.18	18.06	18.18	18.25	18.31	18.2	18.38	0.07	0.946058	0.0092	1.09429
Q569B3	Igh-6	Igh-6 protein OS=Rattus norvegicus OX=10116 GN=Igh-6 PE=2 SV=1	68 kDa	18.14	18.15	18.22	18.98	18.31	19.13	18.19	18.56	17.91	< 0.0001	1.52626	< 0.0001	0.673617
Q5XI73	Arhgdia	Rho GDP-dissociation inhibitor 1 OS=Rattus norvegicus OX=10116 GN=Arhgdia PE=1 SV=1	23 kDa	18.12	18.27	18.22	18.41	18.36	18.4	18.19	18.12	18.47	< 0.0001	1.13288	0.0032	0.907519
Q6P2A5	Ak3	GTP:AMP phosphotransferase AK3, mitochondrial OS=Rattus norvegicus OX=10116 GN=Ak3 PE=1 SV=1	25 kDa	17.93	17.7	17.72	17.72	17.97	17.82	17.8	17.77	17.96	0.053	1.04972	0.59	0.993092
Q5XFX0	Tagln2	Transgelin-2 OS=Rattus norvegicus OX=10116 GN=Tagln2 PE=1 SV=1	22 kDa	17.92	17.89	17.8	17.81	17.82	17.86	17.72	17.93	18.13	0.73	0.972655	0.081	1.06437
Q9Z269	Vapb	Vesicle-associated membrane protein-associated protein B OS=Rattus norvegicus OX=10116 GN=Vapb PE=1 SV=3	27 kDa	17.92	17.74	17.7	17.74	17.62	17.72	17.85	17.87	17.75	0.043	0.946058	0.00053	1.09429
F1LM84	Nid1	Nidogen-1 OS=Rattus norvegicus OX=10116 GN=Nid1 PE=1 SV=1	137 kDa	17.87	17.38	17.72	17.38	17.74	17.46	17.73	17.63	17.84	< 0.0001	0.90125	< 0.0001	1.1487
Q6P752	Tor1aip2	Torsin-1A-interacting protein 2 OS=Rattus norvegicus OX=10116 GN=Tor1aip2 PE=2 SV=1	62 kDa	17.81	17.56	17.59	17.48	17.72	17.54	17.75	17.63	17.74	0.13	0.952638	0.024	1.09429
Q5BJX2 (+1)	Pdhx	Pdhx protein (Fragment) OS=Rattus norvegicus OX=10116 GN=Pdhx PE=2 SV=1	41 kDa	17.76	17.44	17.54	17.92	17.67	17.53	17.6	17.62	17.67	0.028	1.09429	0.27	0.952638
G3V9P0 (+1)	Psmd9	26S proteasome non-ATPase regulatory subunit 9 OS=Rattus norvegicus OX=10116 GN=Psmd9 PE=1 SV=1	25 kDa	17.65	17.96	17.63	17.85	17.74	17.87	17.76	17.61	18.05	0.14	1.04972	0.63	0.97942
P10252	Cd48	CD48 antigen OS=Rattus norvegicus OX=10116 GN=Cd48 PE=1 SV=1	28 kDa	17.6	17.15	17.51	17.11	17.47	17.23	17.4	17.68	17.37	0.029	0.90125	0.0042	1.15669
P26453 (+1)	Bsg	Basigin OS=Rattus norvegicus OX=10116 GN=Bsg PE=1 SV=2	42 kDa	17.56	17.41	17.61	17.49	17.65	17.51	17.7	17.57	17.46	0.66	1.01396	0.45	1.02101
Q5XI84	Efemp2	EGF-containing fibulin extracellular matrix protein 2 OS=Rattus norvegicus OX=10116 GN=Efemp2 PE=1 SV=1	45 kDa	17.37	17.3	17.46	17.18	17.3	17.25	17.47	17.21	17.65	0.04	0.913831	0.049	1.13288
B4F7A5 (+1)	Cd99	CD99 molecule (Xg blood group) OS=Rattus norvegicus OX=10116 GN=Cd99 PE=1 SV=1	17 kDa	17.3	16.88	17.19	17.09	17.03	17.09	17.46	17.08	16.99	0.34	0.959264	0.34	1.07177
P13852	Prnp	Major prion protein OS=Rattus norvegicus OX=10116 GN=Prnp PE=1 SV=2	28 kDa	17.3	16.97	17.31	17.02	17.27	17.22	17.21	17.12	17.44	0.34	0.986233	0.52	1.05702
D4A9L2	Srsf1	RCG34610, isoform CRA_c OS=Rattus norvegicus OX=10116 GN=Srsf1 PE=1 SV=1	28 kDa	17.22	17.32	17.21	17.29	17.23	17.43	17.31	17.31	17.26	0.005	1.04972	0.33	0.986233
G3V8I4 (+1)	Stx4	Syntaxin 4A (Placental), isoform CRA_a OS=Rattus norvegicus OX=10116 GN=Stx4 PE=1 SV=1	34 kDa	17.2	16.91	17.08	16.96	17.01	17.01	17.16	17.05	17.15	0.038	0.946058	0.0059	1.09429
F1LSG0 (+1)	Wasl	Neural Wiskott-Aldrich syndrome protein OS=Rattus norvegicus OX=10116 GN=Wasl PE=1 SV=2	54 kDa	17.19	17.22	17.11	17.03	16.96	17.05	17.19	17.07	17.41	0.0092	0.90125	0.0071	1.1487
Q02589	Adprh	[Protein ADP-ribosylarginine] hydrolase OS=Rattus norvegicus OX=10116 GN=Adprh PE=1 SV=2	40 kDa	17.17	17.23	17.22	17.52	17.39	17.53	17.21	17.02	17.56	0.00035	1.20581	0.085	0.858565
D4AC38	Ago1	Argonaute RISC catalytic component 1 OS=Rattus norvegicus OX=10116 GN=Ago1 PE=1 SV=1	97 kDa	17.11	17.27	16.97	17.12	17.17	17.26	17.23	17.19	17.07	0.51	1.04972	0.83	0.986233
Q6AXX5 (+1)	Rdh11	Retinol dehydrogenase 11 OS=Rattus norvegicus OX=10116 GN=Rdh11 PE=1 SV=1	35 kDa	17.1	16.94	17.02	16.88	17.04	16.87	17.13	17.12	16.93	0.085	0.939523	0.0058	1.09429
F1LQ45 (+2)	Epn2	Epsin-2 OS=Rattus norvegicus OX=10116 GN=Epn2 PE=1 SV=2	62 kDa	17.06	17.14	17.23	17.18	17.03	17.14	17.18	17.19	17.23	0.51	0.97942	0.042	1.06437
Q2KN99	Specc1l	Cytospin-A OS=Rattus norvegicus OX=10116 GN=Specc1l PE=1 SV=1	124 kDa	17.05	16.78	17.04	16.69	16.9	16.78	16.96	17.01	17.03	0.0001	0.895025	< 0.0001	1.1487
Q9WVT0	Adgrf5	Adhesion G protein-coupled receptor F5 OS=Rattus norvegicus OX=10116 GN=Adgrf5 PE=1 SV=1	149 kDa	17.02	16.81	17.18	16.8	17.05	16.88	16.92	17.09	17.19	0.085	0.920188	0.0061	1.12506
P16446 (+1)	Pitpna	Phosphatidylinositol transfer protein alpha isoform OS=Rattus norvegicus OX=10116 GN=Pitpna PE=1 SV=2	32 kDa	16.95	17.07	17.04	17.3	17.14	17.25	16.96	17.01	17.33	< 0.0001	1.1487	0.00065	0.907519
D4ABI7	Hacd3	Very-long-chain (3R)-3-hydroxyacyl-CoA dehydratase OS=Rattus norvegicus OX=10116 GN=Hacd3 PE=1 SV=2	43 kDa	16.93	16.54	16.78	16.61	16.82	16.47	16.67	16.91	16.82	0.085	0.920188	0.0047	1.12506
Q8VI04	Asrgl1	Isoaspartyl peptidase/L-asparaginase OS=Rattus norvegicus OX=10116 GN=Asrgl1 PE=1 SV=1	34 kDa	16.93	17.32	17.07	17.02	17.1	16.94	17.24	16.94	17.34	0.35	0.939523	0.1	1.10191
P04256 (+3)	Hnrnpa1	Heterogeneous nuclear ribonucleoprotein A1 OS=Rattus norvegicus OX=10116 GN=Hnrnpa1 PE=1 SV=3	34 kDa	16.93	17.33	16.7	17.08	16.77	17.19	17.05	17.05	16.97	0.46	1.04247	0.71	0.993092
G3V6S2 (+1)	Aco1	Cytoplasmic aconitate hydratase OS=Rattus norvegicus OX=10116 GN=Aco1 PE=1 SV=1	98 kDa	16.92	16.96	16.96	17.11	17.08	17	16.9	16.86	17.29	0.00012	1.08673	0.023	0.952638
D3ZCQ9	Mlf1	Myeloid leukemia factor 1 OS=Rattus norvegicus OX=10116 GN=Mlf1 PE=1 SV=1	32 kDa	16.88	17.29	16.9	17.43	16.87	17	17.12	17.31	16.7	0.4	1.05702	0.83	0.97942
F1LR13	Atl3	Atlastin-3 OS=Rattus norvegicus GN=Atl3 PE=4 SV=2	?	16.85	16.59	16.67	16.43	16.69	16.46	16.8	16.72	16.71	< 0.0001	0.90125	< 0.0001	1.1487
B5DF05	Rasip1	Ras interacting protein 1 (Predicted), isoform CRA_a OS=Rattus norvegicus OX=10116 GN=Rasip1 PE=1 SV=1	68 kDa	16.75	16.53	16.69	16.52	16.53	16.51	16.65	16.64	16.8	< 0.0001	0.913831	< 0.0001	1.13288
A0A096MKE2 (+1)	Snx12	Sorting nexin 12 OS=Rattus norvegicus OX=10116 GN=Snx12 PE=1 SV=1	19 kDa	16.74	16.89	16.85	16.85	17	16.91	16.85	16.69	17.08	0.024	1.06437	0.72	0.972655
F1MAH8 (+1)	Clip1	CAP-Gly domain-containing linker protein 1 OS=Rattus norvegicus OX=10116 GN=Clip1 PE=1 SV=3	148 kDa	16.7	16.88	16.79	16.75	16.77	16.81	16.85	16.74	16.95	0.92	0.986233	0.23	1.04972
D3ZR53 (+5)	Ppp1r12a	Protein phosphatase 1 regulatory subunit 12A OS=Rattus norvegicus OX=10116 GN=Ppp1r12a PE=1 SV=2	115 kDa	16.68	16.93	16.85	16.94	16.68	16.89	16.87	16.77	16.98	0.53	1.01396	0.82	1.02101
Q68FZ8	Pccb	Propionyl coenzyme A carboxylase, beta polypeptide OS=Rattus norvegicus OX=10116 GN=Pccb PE=1 SV=1	59 kDa	16.67	16.21	16.42	16.81	16.15	15.87	16.02	16.71	16.61	0.025	0.870551	0.076	1.19748
G3V8T5	Ruvbl2	RuvB-like helicase OS=Rattus norvegicus OX=10116 GN=Ruvbl2 PE=1 SV=1	51 kDa	16.62	16.71	16.6	16.91	16.66	16.72	16.6	16.73	16.73	0.00029	1.08673	0.051	0.946058
D4ADZ1	Arhgef17	Protein Arhgef17 OS=Rattus norvegicus GN=Arhgef17 PE=4 SV=2	?	16.59	16.47	16.49	16.4	16.45	16.5	16.53	16.49	16.71	0.036	0.952638	0.0084	1.07923
D4A4J0	Supt16h	SPT16 homolog, facilitates chromatin-remodeling subunit OS=Rattus norvegicus OX=10116 GN=Supt16h PE=1 SV=1	120 kDa	16.56	17.26	16.64	17.25	16.81	17.37	17.1	16.33	16.94	0.024	1.29235	0.017	0.80107
F1LQ81 (+1)	Nsf	N-ethylmaleimide sensitive fusion protein, isoform CRA_b OS=Rattus norvegicus OX=10116 GN=Nsf PE=1 SV=3	83 kDa	16.55	16.63	16.46	16.74	16.56	16.61	16.52	16.48	16.8	< 0.0001	1.06437	0.052	0.972655
P29266	Hibadh	3-hydroxyisobutyrate dehydrogenase, mitochondrial OS=Rattus norvegicus OX=10116 GN=Hibadh PE=1 SV=3	35 kDa	16.5	16.17	16.33	16.2	16.42	16.17	16.27	16.5	16.38	0.079	0.952638	0.0012	1.09429
F1M4J1	LOC100294508	Dyslexia susceptibility 2-like OS=Rattus norvegicus OX=10116 GN=LOC100294508 PE=1 SV=2	116 kDa	16.47	16.17	16.26	16.07	16.36	15.99	16.36	16.19	16.47	0.038	0.895025	0.024	1.15669
O54924	Exoc8	Exocyst complex component 8 OS=Rattus norvegicus OX=10116 GN=Exoc8 PE=1 SV=1	81 kDa	16.45	16.58	16.53	16.48	16.53	16.47	16.55	16.45	16.74	0.31	0.97942	0.13	1.05702
D3ZRQ5 (+1)	Zfyve21	Zinc finger FYVE domain-containing protein 21 OS=Rattus norvegicus OX=10116 GN=Zfyve21 PE=1 SV=1	26 kDa	16.44	16.36	16.41	16.4	16.41	16.37	16.62	16.26	16.47	0.51	0.993092	0.51	1.04247
Q4KLK0	Stx11	Syntaxin 11 OS=Rattus norvegicus OX=10116 GN=Stx11 PE=2 SV=1	17 kDa	16.44	16.28	16.58	16.26	16.38	16.45	16.5	16.62	16.35	0.2	0.952638	0.11	1.08673
O54922	Exoc7	Exocyst complex component 7 OS=Rattus norvegicus OX=10116 GN=Exoc7 PE=1 SV=1	75 kDa	16.41	16.46	16.49	16.44	16.53	16.47	16.51	16.33	16.72	0.68	1.01396	0.73	1.02101
F1M8U2	Ablim3	Actin-binding LIM protein family, member 3 OS=Rattus norvegicus OX=10116 GN=Ablim3 PE=1 SV=1	78 kDa	16.39	16.28	16.41	16.11	16.24	16.19	16.34	16.45	16.43	< 0.0001	0.882703	< 0.0001	1.17283
M0R671 (+1)	Tns2	Tensin 2 OS=Rattus norvegicus OX=10116 GN=Tns2 PE=1 SV=1	152 kDa	16.35	16.4	16.49	16.27	16.26	16.24	16.47	16.52	16.39	< 0.0001	0.90125	< 0.0001	1.1487
Q4KLL0	Tcea1	Transcription elongation factor A protein 1 OS=Rattus norvegicus OX=10116 GN=Tcea1 PE=1 SV=1	34 kDa	16.32	17.13	16.56	17.14	16.57	17.1	16.67	16.51	16.82	0.083	1.26576	0.014	0.817902
B1H264	Tbc1d17	TBC1 domain family, member 17 OS=Rattus norvegicus OX=10116 GN=Tbc1d17 PE=1 SV=1	73 kDa	16.29	16.33	16.14	16.27	16.19	16.31	16.5	16.03	16.35	0.83	1	0.51	1.03526
D4A9H6	St5	Suppression of tumorigenicity 5 OS=Rattus norvegicus OX=10116 GN=St5 PE=1 SV=1	123 kDa	16.26	16.21	16.28	16.03	16.29	16.12	16.21	16.16	16.53	0.26	0.933033	0.2	1.10957
F1LQ66 (+1)	Prdm2	PR domain zinc finger protein 2 OS=Rattus norvegicus OX=10116 GN=Prdm2 PE=1 SV=1	188 kDa	16.23	16.14	16.23	16.18	16.08	16.12	16.17	16.24	16.31	0.078	0.952638	0.093	1.08673
P23693	Tnni3	Troponin I, cardiac muscle OS=Rattus norvegicus OX=10116 GN=Tnni3 PE=1 SV=2	24 kDa	16.21	16.95	16.39	21.09	16.07	18.42	16.83	16.42	16.47	0.0026	3.31728	0.0029	0.312083
F1LNI5 (+1)	Ppm1g	Protein phosphatase 1G OS=Rattus norvegicus OX=10116 GN=Ppm1g PE=1 SV=2	59 kDa	16.18	16.88	16.31	16.75	16.58	16.74	16.57	16.13	16.67	0.17	1.20581	0.017	0.864537
Q6IRK9	Cpq	Carboxypeptidase Q OS=Rattus norvegicus OX=10116 GN=Cpq PE=1 SV=1	52 kDa	16.16	16.13	16.34	16.31	16.29	16.37	16.14	16.16	16.48	0.00074	1.08673	0.097	0.952638
Q2IBC5	Cav2	Caveolin-2 OS=Rattus norvegicus OX=10116 GN=Cav2 PE=1 SV=2	18 kDa	16.13	15.97	16.45	15.93	16.23	15.97	16.11	16.38	16.22	0.085	0.907519	0.0039	1.14076
F1MAH6	Cdh11	Cadherin 11 OS=Rattus norvegicus OX=10116 GN=Cdh11 PE=1 SV=1	88 kDa	16.1	16.07	16.53	16.19	16.32	16.69	16.16	16.06	16.69	0.043	1.12506	0.25	0.920188
E9PT82 (+2)	Strn3	Striatin-3 OS=Rattus norvegicus OX=10116 GN=Strn3 PE=1 SV=1	78 kDa	16.09	16.2	16.08	16.08	16.23	16.07	16.27	16.01	16.29	0.77	1.00696	0.82	1.02811
Q80ZA3	Serpinf1	Alpha-2 antiplasmin OS=Rattus norvegicus OX=10116 GN=Serpinf1 PE=1 SV=1	46 kDa	16.09	16.52	16.28	16.44	16.4	16.96	16.38	16.1	16.54	< 0.0001	1.20581	0.00056	0.858565
D4A5F1	Pkd2	Polycystin 2, transient receptor potential cation channel OS=Rattus norvegicus OX=10116 GN=Pkd2 PE=1 SV=1	109 kDa	16.08	15.89	16.05	15.66	15.81	15.89	16.04	15.9	16.24	0.05	0.858565	0.05	1.20581
D3ZME7	Hscb	HscB mitochondrial iron-sulfur cluster co-chaperone OS=Rattus norvegicus OX=10116 GN=Hscb PE=1 SV=1	27 kDa	16.07	15.92	15.8	16.03	15.98	15.84	15.95	16.09	15.9	0.83	1.01396	0.83	1.02101
G3V8B1 (+1)	Gpld1	Glycosylphosphatidylinositol specific phospholipase D1, isoform CRA_a OS=Rattus norvegicus OX=10116 GN=Gpld1 PE=1 SV=1	94 kDa	16.04	16.21	16.24	16.12	16.05	15.97	16.03	16.34	16.27	0.28	0.920188	0.28	1.12506
Q4KLK1	Srsf11	Similar to splicing factor p54, isoform CRA_b OS=Rattus norvegicus OX=10116 GN=Srsf11 PE=2 SV=1	53 kDa	16	16.35	15.97	16.3	15.94	16.41	16.1	16.16	16.16	0.18	1.10191	0.33	0.939523
Q569C9	Golph3	Golgi phosphoprotein 3 OS=Rattus norvegicus OX=10116 GN=Golph3 PE=1 SV=1	34 kDa	15.94	16.06	16.23	16.11	16.13	16.2	16.25	16.1	16.03	0.31	1.04972	0.83	0.986233
D3ZKC8	Vangl1	Vang-like protein OS=Rattus norvegicus OX=10116 GN=Vangl1 PE=3 SV=1	60 kDa	15.93	15.73	15.77	15.73	15.78	15.54	15.83	15.75	16.01	0.11	0.920188	0.055	1.12506
G3V662 (+1)	Nup153	Nuclear pore complex protein Nup153 OS=Rattus norvegicus OX=10116 GN=Nup153 PE=1 SV=1	153 kDa	15.83	16.61	16.03	16.24	15.5	16.19	16.1	16.27	16.09	0.75	0.959264	0.87	1.07923
F1M9A7 (+1)	Acox3	Acyl-coenzyme A oxidase OS=Rattus norvegicus OX=10116 GN=Acox3 PE=1 SV=2	78 kDa	15.82	15.86	15.89	15.81	16.02	15.85	15.99	15.81	15.92	0.16	1.02811	0.74	1.00696
Q9QZ76	Mb	Myoglobin OS=Rattus norvegicus OX=10116 GN=Mb PE=1 SV=3	17 kDa	15.78	16.34	16.14	19.91	16.53	18.04	16.08	16.15	16.25	0.0013	3.75809	0.0036	0.273573
F1LNN8	Dapk1	Death-associated protein kinase 1 OS=Rattus norvegicus OX=10116 GN=Dapk1 PE=1 SV=1	160 kDa	15.77	15.43	15.71	15.4	15.54	15.6	15.68	15.7	15.69	0.15	0.920188	0.019	1.13288
D2XV59	Gtpbp1	GTP-binding protein 1 OS=Rattus norvegicus OX=10116 GN=Gtpbp1 PE=1 SV=1	72 kDa	15.75	15.8	15.66	15.81	15.73	15.81	15.78	15.77	15.78	0.11	1.03526	0.9	0.993092
G3V7E6	Pcm1	Pericentriolar material 1 OS=Rattus norvegicus OX=10116 GN=Pcm1 PE=1 SV=1	229 kDa	15.69	15.99	15.84	15.92	15.82	15.65	15.87	15.82	15.97	0.51	0.965936	0.28	1.06437
Q45QJ4 (+1)	Plcb3	1-phosphatidylinositol 4,5-bisphosphate phosphodiesterase OS=Rattus norvegicus OX=10116 GN=Plcb3 PE=1 SV=1	140 kDa	15.68	15.66	15.74	15.82	15.69	15.67	15.63	15.74	15.87	0.47	1.02101	0.46	1.01396
P11497 (+1)	Acaca	Acetyl-CoA carboxylase 1 OS=Rattus norvegicus OX=10116 GN=Acaca PE=1 SV=1	265 kDa	15.65	15.74	15.7	15.66	15.82	15.75	15.68	15.63	15.95	0.028	1.02811	0.78	1
D3ZA31	Mtmr2	Myotubularin related protein 2 (Predicted), isoform CRA_b OS=Rattus norvegicus OX=10116 GN=Mtmr2 PE=1 SV=1	73 kDa	15.63	15.61	15.7	15.59	15.81	15.53	15.78	15.44	15.84	0.66	0.993092	0.4	1.03526
B0BNE7 (+1)	Tspan7	Tetraspanin OS=Rattus norvegicus OX=10116 GN=Tspan7 PE=2 SV=1	28 kDa	15.59	15.55	15.79	15.58	15.74	15.61	15.72	15.58	15.81	0.87	0.993092	0.26	1.04247
D4AB01	Hint2	Histidine triad nucleotide binding protein 2 (Predicted), isoform CRA_a OS=Rattus norvegicus OX=10116 GN=Hint2 PE=1 SV=1	17 kDa	15.54	15.28	15.39	15.31	15.34	15.13	15.38	15.57	15.42	0.0049	0.907519	0.00044	1.14076
A0A068FP44 (+4)	CARM1	Coactivator-associated arginine methyltransferase 1 variant 5 OS=Rattus norvegicus OX=10116 GN=CARM1 PE=2 SV=1	67 kDa	15.5	15.51	15.56	15.69	15.64	15.68	15.51	15.42	15.82	0.01	1.10191	0.42	0.939523
D3ZZ62	Xpot	Exportin for tRNA OS=Rattus norvegicus OX=10116 GN=Xpot PE=1 SV=1	83 kDa	15.47	15.77	15.8	15.78	15.76	15.94	15.72	15.54	15.96	0.093	1.10191	0.2	0.939523
D3ZK45 (+2)	Epb41l5	Band 4.1-like protein 5 OS=Rattus norvegicus OX=10116 GN=Epb41l5 PE=1 SV=3	58 kDa	15.44	15.31	15.38	15.41	15.3	15.18	15.36	15.54	15.38	0.12	0.952638	0.0092	1.09429
B2RYM5	Brcc3	Lys-63-specific deubiquitinase BRCC36 OS=Rattus norvegicus OX=10116 GN=Brcc3 PE=2 SV=1	33 kDa	15.37	15.55	15.55	15.71	15.63	15.52	15.47	15.49	15.72	0.2	1.07923	0.4	0.959264
A1L1J4 (+1)	Pdp1	Protein phosphatase 2C, magnesium dependent, catalytic subunit OS=Rattus norvegicus OX=10116 GN=Pdp1 PE=1 SV=1	61 kDa	15.37	14.95	15.04	15.1	15.13	15.01	15.08	15.09	15.25	0.87	0.993092	0.25	1.04247
G3V917	Tanc1	Protein TANC1 OS=Rattus norvegicus OX=10116 GN=Tanc1 PE=1 SV=3	200 kDa	15.21	15.23	15.25	15.17	15.17	15.15	15.28	15.07	15.48	0.025	0.952638	0.26	1.07923
G3V7Z4 (+1)	Serpine2	Glia-derived nexin OS=Rattus norvegicus OX=10116 GN=Serpine2 PE=3 SV=1	44 kDa	15.18	15.05	15.01	14.97	14.97	15.39	15.17	15.31	14.87	0.51	1.01396	0.83	1.02101
D4AEL8	Cep131	5-azacytidine induced gene 1 (Predicted), isoform CRA_a OS=Rattus norvegicus OX=10116 GN=Cep131 PE=1 SV=1	122 kDa	15.16	15.32	15.13	15.58	14.98	14.82	15.28	15.51	14.95	0.51	0.913831	0.83	1.13288
O35547	Acsl4	Long-chain-fatty-acid--CoA ligase 4 OS=Rattus norvegicus OX=10116 GN=Acsl4 PE=1 SV=1	74 kDa	15.14	14.78	14.83	14.78	14.96	14.73	15.07	14.8	15	0.12	0.939523	0.0086	1.10191
Q641Y5	Atg7	Ubiquitin-like modifier-activating enzyme ATG7 OS=Rattus norvegicus OX=10116 GN=Atg7 PE=2 SV=1	77 kDa	15.12	15.24	15.07	15.11	15.38	15.15	15.31	14.96	15.36	0.37	1.04247	0.45	0.986233
P18297	Spr	Sepiapterin reductase OS=Rattus norvegicus OX=10116 GN=Spr PE=1 SV=1	28 kDa	15.1	15.4	15.4	15.56	15.15	15.65	15.22	15.27	15.62	0.017	1.12506	0.12	0.920188
Q5NDL0	Eogt	EGF domain-specific O-linked N-acetylglucosamine transferase OS=Rattus norvegicus OX=10116 GN=Eogt PE=2 SV=1	62 kDa	15.07	14.65	14.77	14.79	14.89	14.89	14.78	14.77	15.07	0.31	1.02101	0.69	1.01396
D3ZZL3	Naglu	N-acetyl-alpha-glucosaminidase OS=Rattus norvegicus OX=10116 GN=Naglu PE=1 SV=2	82 kDa	15.06	14.81	14.7	14.86	14.89	14.77	15	14.75	14.96	0.81	0.993092	0.42	1.04972
Q924A5	Slc36a1	Proton-coupled amino acid transporter 1 OS=Rattus norvegicus OX=10116 GN=Slc36a1 PE=2 SV=1	53 kDa	15.03	14.4	14.84	14.58	15.01	14.64	14.96	14.62	14.97	0.83	0.972655	0.83	1.06437
Q5FWT7	Ublcp1	Ubiquitin-like domain-containing CTD phosphatase 1 OS=Rattus norvegicus OX=10116 GN=Ublcp1 PE=2 SV=1	37 kDa	15.01	15.08	14.89	15.43	15.04	15.24	15.05	14.87	15.29	0.025	1.18099	0.11	0.882703
F1M4N8	Ddx60	Protein Ddx60 (Fragment) OS=Rattus norvegicus GN=Ddx60 PE=4 SV=2	?	15	14.5	14.47	14.83	14.7	14.54	14.14	14.83	14.87	0.34	1.05702	0.81	0.97942
M0R6E0 (+1)	Atp9a	Phospholipid-transporting ATPase OS=Rattus norvegicus OX=10116 GN=Atp9a PE=1 SV=2	91 kDa	14.98	14.86	14.95	14.8	14.89	14.63	14.9	14.94	15.12	0.012	0.895025	0.0092	1.15669
D3ZWS0	Scrib	Scribbled planar cell polarity protein OS=Rattus norvegicus OX=10116 GN=Scrib PE=1 SV=1	180 kDa	14.92	14.85	14.92	14.91	14.93	14.88	14.95	14.84	15.04	0.61	1.00696	0.54	1.02811
D3ZER6	Tnpo2	Transportin 2 OS=Rattus norvegicus OX=10116 GN=Tnpo2 PE=1 SV=2	103 kDa	14.84	15.21	15.01	14.93	14.99	14.93	15.02	14.97	15.27	0.33	0.946058	0.17	1.09429
Q4V884	Cdc16	CDC16 cell division cycle 16 homolog (S. cerevisiae) OS=Rattus norvegicus OX=10116 GN=Cdc16 PE=1 SV=1	71 kDa	14.83	14.97	15.03	14.97	15.04	14.92	14.95	14.9	15.14	0.69	1.02101	0.89	1.01396
P80385	Prkag1	5'-AMP-activated protein kinase subunit gamma-1 OS=Rattus norvegicus OX=10116 GN=Prkag1 PE=1 SV=3	37 kDa	14.8	14.84	14.9	14.87	14.94	14.85	14.82	14.86	15	0.066	1.02811	0.92	1.00696
F1M3R4	Myo5b	Unconventional myosin-Vb OS=Rattus norvegicus OX=10116 GN=Myo5b PE=1 SV=3	214 kDa	14.72	14.77	14.85	14.61	14.65	14.37	14.77	14.89	14.83	< 0.0001	0.852635	< 0.0001	1.21419
D3ZJ62	Ropn1l	Rhophilin-associated tail protein 1-like OS=Rattus norvegicus OX=10116 GN=Ropn1l PE=4 SV=1	24 kDa	14.69	15.21	14.43	15.45	14.45	14.35	14.88	14.95	14.51	0.83	0.888843	0.51	1.17283
Q561Q8	Med4	Mediator of RNA polymerase II transcription subunit 4 OS=Rattus norvegicus OX=10116 GN=Med4 PE=2 SV=1	30 kDa	14.66	14.49	14.66	14.36	14.65	14.48	14.68	14.66	14.59	0.13	0.933033	0.13	1.10957
Q66H54 (+1)	Fam160a2	FTS and Hook-interacting protein OS=Rattus norvegicus OX=10116 GN=Fam160a2 PE=1 SV=1	86 kDa	14.63	14.88	14.83	14.96	15.03	14.73	14.74	14.72	15.07	0.28	1.08673	0.83	0.952638
G3V943	Dnaaf5	Dynein, axonemal, assembly factor 5 OS=Rattus norvegicus OX=10116 GN=Dnaaf5 PE=1 SV=1	94 kDa	14.61	15.16	14.74	15.03	14.67	14.77	14.74	14.71	15.24	0.87	0.993092	0.75	1.04247
D3ZT51	Exosc3	Exosome component 3 OS=Rattus norvegicus OX=10116 GN=Exosc3 PE=1 SV=2	23 kDa	14.61	14.66	14.48	14.79	14.62	14.8	14.59	14.73	14.52	0.055	1.10957	0.26	0.926588
Q6T5D9	Gcnt2	Glucosaminyl (N-acetyl) transferase 2 OS=Rattus norvegicus OX=10116 GN=Gcnt2 PE=2 SV=1	46 kDa	14.55	13.98	14.13	14.02	14.29	14.1	14.17	14.12	14.44	0.83	0.965936	0.28	1.07177
B0BNF6	March5	Membrane-associated ring finger (C3HC4) 5 OS=Rattus norvegicus OX=10116 GN=March5 PE=1 SV=1	31 kDa	14.55	14.2	14.27	14.66	14.48	14.43	14.51	14.23	14.55	0.52	1.10191	0.26	0.939523
B0BMV4 (+1)	Yif1a	Yip1 interacting factor homolog (S. cerevisiae) OS=Rattus norvegicus OX=10116 GN=Yif1a PE=1 SV=1	32 kDa	14.51	14.24	14.04	13.95	14.31	13.96	14.22	14.36	14.35	0.28	0.876606	0.13	1.18099
A0A096MJP9 (+1)	Ddi2	DNA damage-inducible 1 homolog 2 OS=Rattus norvegicus OX=10116 GN=Ddi2 PE=1 SV=1	106 kDa	14.47	14.65	14.52	14.66	14.57	14.71	14.54	14.56	14.7	0.037	1.07177	0.2	0.965936
D3ZZB0	Dip2c	Disco-interacting protein 2 homolog C OS=Rattus norvegicus OX=10116 GN=Dip2c PE=1 SV=2	174 kDa	14.45	14.28	14.56	14.2	14.3	14.25	14.33	14.54	14.57	0.0018	0.882703	0.00043	1.17283
D4A0Y4	Oxnad1	Oxidoreductase NAD-binding domain containing 1 (Predicted), isoform CRA_b OS=Rattus norvegicus OX=10116 GN=Oxnad1 PE=1 SV=1	37 kDa	14.43	14.75	14.55	14.85	14.53	14.63	14.46	14.72	14.73	0.42	1.05702	0.63	0.97942
F1LQC7 (+1)	Nos3	Nitric oxide synthase OS=Rattus norvegicus OX=10116 GN=Nos3 PE=1 SV=1	133 kDa	14.41	14.46	14.45	14.53	14.39	14.28	14.51	14.38	14.55	0.42	0.972655	0.2	1.06437
F1LRT5	Fhit	Bis(5'-adenosyl)-triphosphatase OS=Rattus norvegicus GN=Fhit PE=4 SV=1	?	14.35	14.24	14.32	14.44	14.16	14.27	14.28	14.24	14.59	0.83	0.986233	0.51	1.04972
P81799	Nagk	N-acetyl-D-glucosamine kinase OS=Rattus norvegicus OX=10116 GN=Nagk PE=1 SV=4	37 kDa	14.31	14.39	14.52	14.55	14.53	14.46	14.3	14.39	14.69	0.093	1.07923	0.63	0.959264
P54777	Pex6	Peroxisome assembly factor 2 OS=Rattus norvegicus OX=10116 GN=Pex6 PE=1 SV=1	104 kDa	14.18	14.02	14.32	14.52	14.5	14.25	13.99	14.23	14.45	0.13	1.18921	0.13	0.870551
B0BNN0 (+1)	Tsta3	Tissue-specific transplantation antigen P35B OS=Rattus norvegicus OX=10116 GN=Tsta3 PE=1 SV=1	31 kDa	14.14	14.45	14.2	14.49	14.37	14.4	14.3	14.19	14.44	0.058	1.10957	0.047	0.926588
B1WC43	Tmem41a	LOC681708 protein OS=Rattus norvegicus OX=10116 GN=Tmem41a PE=2 SV=1	29 kDa	14.13	14.03	14.19	13.85	14.12	14.04	14.21	14.1	14.2	0.28	0.926588	0.13	1.11729
G3V9L1	Tex2	Testis expressed gene 2 OS=Rattus norvegicus OX=10116 GN=Tex2 PE=1 SV=1	124 kDa	14.12	13.85	14.16	13.85	14	13.67	14.16	14.15	13.97	0.13	0.858565	0.13	1.20581
D3ZX63	Wdr54	Similar to D3Mm3e (Predicted), isoform CRA_a OS=Rattus norvegicus OX=10116 GN=Wdr54 PE=4 SV=1	36 kDa	14.11	15.33	14.68	14.65	14.52	14.62	14.74	14.77	14.68	0.51	0.946058	0.05	1.09429
B5DFI1 (+1)	Cog1	Cog1 protein (Fragment) OS=Rattus norvegicus OX=10116 GN=Cog1 PE=2 SV=1	109 kDa	14.03	14.07	14.02	14.24	14.43	14.16	14.03	14	14.26	0.015	1.17283	0.019	0.882703
P27867	Sord	Sorbitol dehydrogenase OS=Rattus norvegicus OX=10116 GN=Sord PE=1 SV=4	38 kDa	14	14.09	14.18	14.32	14.21	14.37	14.03	14.07	14.34	0.0062	1.16473	0.038	0.895025
Q5M9I2	Man2c1	Alpha-mannosidase 2C1 OS=Rattus norvegicus OX=10116 GN=Man2c1 PE=1 SV=1	116 kDa	14	14.15	14.08	14.06	13.99	13.96	14	14.06	14.28	0.084	0.952638	0.017	1.08673
D3ZY19	Dock6	Dedicator of cytokinesis 6 OS=Rattus norvegicus OX=10116 GN=Dock6 PE=1 SV=1	202 kDa	13.96	13.85	13.98	13.79	13.92	13.81	13.93	13.93	14.07	0.012	0.939523	0.00086	1.10191
D4A1Y0	Scyl2	SCY1-like pseudokinase 2 OS=Rattus norvegicus OX=10116 GN=Scyl2 PE=1 SV=1	103 kDa	13.85	13.89	13.92	13.94	13.89	13.92	13.92	13.94	14	0.87	1.02101	0.52	1.01396
G3V9Q4	Stk38	Non-specific serine/threonine protein kinase OS=Rattus norvegicus OX=10116 GN=Stk38 PE=1 SV=3	54 kDa	13.82	13.71	13.85	13.88	13.73	13.76	13.94	13.63	13.94	0.83	0.993092	0.51	1.03526
F1LTE6 (+1)	Fgd5	FYVE, RhoGEF and PH domain-containing 5 OS=Rattus norvegicus OX=10116 GN=Fgd5 PE=1 SV=2	167 kDa	13.58	13.39	13.6	13.45	13.24	13.44	13.55	13.51	13.7	0.055	0.90125	0.0065	1.1487
Q6AYB2	Sphk2	RCG53912, isoform CRA_a OS=Rattus norvegicus OX=10116 GN=Sphk2 PE=1 SV=1	66 kDa	13.53	13.6	13.55	13.71	13.64	13.65	13.7	13.57	13.55	0.15	1.07923	0.73	0.959264
F1LSC9	Bcas3	Protein Bcas3 (Fragment) OS=Rattus norvegicus GN=Bcas3 PE=4 SV=2	?	13.53	13.33	13.36	13.55	13.55	13.48	13.34	13.47	13.56	0.047	1.08673	0.23	0.952638
D4A190	Eif3k	Eukaryotic translation initiation factor 3, subunit 12 (Predicted), isoform CRA_b OS=Rattus norvegicus OX=10116 GN=Eif3k PE=1 SV=1	12 kDa	13.47	13.46	13.31	13.43	13.48	13.38	13.52	13.43	13.42	0.75	1.01396	0.75	1.02101
D4A9Z6	Mrps35	Mitochondrial ribosomal protein S35 OS=Rattus norvegicus OX=10116 GN=Mrps35 PE=1 SV=1	36 kDa	13.43	13.26	13.1	13.18	13.42	13.2	13.48	13.08	13.4	0.83	1	0.83	1.03526
E9PTB6	Polr3a	DNA-directed RNA polymerase subunit OS=Rattus norvegicus OX=10116 GN=Polr3a PE=3 SV=2	156 kDa	13.3	13.27	13.09	13.1	13.22	13.22	13.31	13.13	13.35	0.47	0.965936	0.2	1.06437
G3V7S5 (+1)	Senp3	SUMO-specific peptidase 3 OS=Rattus norvegicus OX=10116 GN=Senp3 PE=1 SV=1	64 kDa	13.07	13.35	13.2	13.3	13.47	13.11	13.28	13.03	13.44	0.51	1.06437	0.51	0.972655
D3ZUT4	Kdm5b	Protein Kdm5b OS=Rattus norvegicus GN=Kdm5b PE=4 SV=1	?	13	12.88	12.62	13.32	13.16	13.16	13	12.85	12.83	0.05	1.29235	0.05	0.80107
D3ZUI1	Apip	Methylthioribulose-1-phosphate dehydratase OS=Rattus norvegicus OX=10116 GN=Apip PE=1 SV=3	27 kDa	12.67	12.94	12.68	12.88	12.79	12.81	12.73	12.73	12.94	0.42	1.05702	0.87	0.97942
D3ZV81	Heatr3	HEAT repeat-containing 3 OS=Rattus norvegicus OX=10116 GN=Heatr3 PE=1 SV=1	75 kDa	12.42	13.08	12.96	13.22	12.8	13.21	13.12	12.46	13.01	0.28	1.17283	0.28	0.882703
G3V8R5 (+2)	Lipe	Hormone-sensitive lipase OS=Rattus norvegicus OX=10116 GN=Lipe PE=1 SV=1	117 kDa	12.34	12.68	12.64	12.68	12.65	12.58	12.59	12.6	12.65	0.56	1.05702	1	0.97942
F1M944 (+1)	Casq2	Calsequestrin OS=Rattus norvegicus OX=10116 GN=Casq2 PE=1 SV=2	49 kDa	12.29	13.42	12.47	17.6	13.83	14.76	12.41	12.54	12.71	0.0031	5.73582	0.00067	0.180491
B0BNA9	Cnot11	CCR4-NOT transcription complex subunit 11 OS=Rattus norvegicus OX=10116 GN=Cnot11 PE=2 SV=1	55 kDa	12	11.7	11.59	11.86	11.76	11.72	11.56	11.82	12.04	0.51	1.01396	0.83	1.02101
Q3MHT4	Tut1	Speckle targeted PIP5K1A-regulated poly(A) polymerase OS=Rattus norvegicus OX=10116 GN=Tut1 PE=1 SV=1	94 kDa	11.42	12.18	11.98	12.25	11.92	12.07	11.82	12.03	11.99	0.51	1.13288	0.28	0.913831
G3V8L3	Lmna	Lamin A, isoform CRA_b OS=Rattus norvegicus OX=10116 GN=Lmna PE=1 SV=1	74 kDa	18.58	18.55	18.97	18.56	18.61	18.57	18.65	18.87	18.7	0.00017	0.933033	< 0.0001	1.10957
F1LNF0	Myh14	Myosin heavy chain 14 OS=Rattus norvegicus OX=10116 GN=Myh14 PE=1 SV=1	229 kDa	18.15	17.95	18.32	17.89	18.11	17.72	18.11	18.35	18.14	< 0.0001	0.852635	< 0.0001	1.21419
D3ZYN0	Ccdc64	Protein Ccdc64 (Fragment) OS=Rattus norvegicus GN=Ccdc64 PE=4 SV=2	?	21.52	21.76	21.39	21.45	21.34	21.51	21.71	21.4	21.65	0.28	0.926588	0.28	1.10957
Q6UE39	Galnt13	Polypeptide N-acetylgalactosaminyltransferase 13 OS=Rattus norvegicus OX=10116 GN=Galnt13 PE=2 SV=1	64 kDa	20.13	19.91	20.1	20.22	19.95	20.02	20.32	19.8	20.32	0.52	0.993092	0.63	1.03526
F1MA59	Col4a1	Collagen type IV alpha 1 chain OS=Rattus norvegicus OX=10116 GN=Col4a1 PE=1 SV=1	161 kDa	18.71	18.17	18.35	18.25	18.43	18.36	18.51	18.31	18.49	1	0.97942	0.73	1.04972
G3V763 (+1)	Col5a1	Collagen alpha-1(V) chain OS=Rattus norvegicus OX=10116 GN=Col5a1 PE=1 SV=3	184 kDa	18.54	18.69	18.71	18.8	19.28	19.14	19.42	18.17	18.66	0.00035	1.3566	0.23	0.757858
Q63318 (+1)	LOC100911104	Ly6-C antigen OS=Rattus norvegicus OX=10116 GN=LOC100911104 PE=4 SV=1	14 kDa	18.51	18.22	18.41	18.15	18.49	18.17	18.18	18.98	18.3	0.28	0.926588	0.28	1.11729
Q63798	Psme2	Proteasome activator complex subunit 2 OS=Rattus norvegicus OX=10116 GN=Psme2 PE=2 SV=3	27 kDa	18.24	18.33	18.07	18.56	18.31	18.39	18.21	18.17	18.37	< 0.0001	1.1487	0.00042	0.895025
Q05BA4 (+1)	Myadm	Myadm protein OS=Rattus norvegicus OX=10116 GN=Myadm PE=1 SV=1	35 kDa	18.2	17.73	18.06	17.59	17.9	17.81	17.98	18.12	18.05	0.00026	0.846745	< 0.0001	1.21419
Q10758	Krt8	Keratin, type II cytoskeletal 8 OS=Rattus norvegicus OX=10116 GN=Krt8 PE=1 SV=3	54 kDa	18.18	18.44	18.12	18.32	17.89	17.76	18.14	18.64	18.12	< 0.0001	0.840896	< 0.0001	1.22264
D3ZP49 (+2)	LOC100910678	Coiled-coil domain-containing protein 72-like OS=Rattus norvegicus OX=10116 GN=LOC100910678 PE=4 SV=2	7 kDa	18.16	18.94	18.56	19.06	18.44	19.17	18.77	18.36	18.63	0.28	1.31039	0.28	0.784584
Q5U205	Stard3nl	STARD3 N-terminal like, isoform CRA_a OS=Rattus norvegicus OX=10116 GN=Stard3nl PE=1 SV=1	27 kDa	18.13	17.92	18.14	18.09	18.3	18.2	18.1	18.14	18.08	0.28	1.09429	0.28	0.939523
Q792I0	Lin7c	Protein lin-7 homolog C OS=Rattus norvegicus OX=10116 GN=Lin7c PE=1 SV=1	22 kDa	18.07	18.08	18.12	17.99	17.98	17.98	18.07	18.15	18.17	0.0011	0.926588	0.00046	1.10957
Q99PD4	Arpc1a	Actin-related protein 2/3 complex subunit 1A OS=Rattus norvegicus OX=10116 GN=Arpc1a PE=2 SV=1	42 kDa	18.03	17.92	17.88	18.03	17.8	17.86	17.83	18.01	18.09	0.1	0.965936	0.094	1.06437
P10960 (+1)	Psap	Prosaposin OS=Rattus norvegicus OX=10116 GN=Psap PE=1 SV=1	61 kDa	17.99	17.71	17.66	17.79	17.98	17.75	17.96	17.74	17.78	0.19	1.03526	0.92	0.993092
Q924S1	Agpat4	1-acyl-sn-glycerol-3-phosphate acyltransferase delta OS=Rattus norvegicus OX=10116 GN=Agpat4 PE=2 SV=1	44 kDa	17.92	17.75	17.84	17.72	17.83	17.63	17.82	17.77	18.05	0.00041	0.926588	0.00018	1.10957
Q9R0C9	Sigmar1	Sigma non-opioid intracellular receptor 1 OS=Rattus norvegicus OX=10116 GN=Sigmar1 PE=1 SV=1	25 kDa	17.84	17.81	17.93	17.78	17.88	17.78	17.94	17.85	17.95	0.6	0.965936	0.27	1.07177
B0BNM7 (+1)	Sco1	Sco1 protein (Fragment) OS=Rattus norvegicus OX=10116 GN=Sco1 PE=2 SV=1	31 kDa	17.83	17.77	17.65	17.92	17.97	17.6	17.71	17.71	17.95	0.52	1.05702	0.87	0.97942
D3ZGE2	Mpo	Myeloperoxidase OS=Rattus norvegicus OX=10116 GN=Mpo PE=1 SV=1	52 kDa	17.81	17.09	19.01	17.33	18.85	16.45	18.62	17.8	17.39	0.11	0.716978	0.13	1.43396
Q6RUV5	Rac1	Ras-related C3 botulinum toxin substrate 1 OS=Rattus norvegicus OX=10116 GN=Rac1 PE=1 SV=1	21 kDa	17.77	17.79	17.96	17.75	17.92	17.7	17.86	17.83	17.96	0.42	0.972655	0.051	1.06437
D3ZQ77	RGD1310352	Similar to HTGN29 protein; keratinocytes associated transmembrane protein 2, isoform CRA_a OS=Rattus norvegicus OX=10116 GN=RGD1310352 PE=1 SV=1	28 kDa	17.76	17.84	17.54	17.73	17.8	17.67	17.82	17.52	17.93	0.83	1.01396	0.51	1.01396
A0JPJ0 (+1)	Nmnat1	Nicotinamide-nucleotide adenylyltransferase OS=Rattus norvegicus OX=10116 GN=Nmnat1 PE=1 SV=1	33 kDa	17.74	17.32	17.52	17.59	17.5	17.4	17.48	17.57	17.64	0.6	0.97942	0.065	1.04972
Q63413	Ddx39b	Spliceosome RNA helicase Ddx39b OS=Rattus norvegicus OX=10116 GN=Ddx39b PE=2 SV=3	49 kDa	17.69	18.05	17.91	18.08	17.88	18.13	17.99	17.88	17.9	0.0057	1.10957	0.017	0.926588
G3V6H1	Galc	Galactosylceramidase OS=Rattus norvegicus OX=10116 GN=Galc PE=1 SV=3	77 kDa	17.65	17.4	17.54	17.31	17.66	17.38	17.53	17.66	17.51	0.23	0.939523	0.1	1.09429
Q64LD0 (+2)		Zinc responsive protein ZD10B OS=Rattus norvegicus OX=10116 PE=2 SV=1	54 kDa	17.56	17.61	17.41	17.73	17.5	17.58	17.54	17.6	17.56	0.082	1.06437	0.23	0.965936
Q4V891	Poc5	Centrosomal protein POC5 OS=Rattus norvegicus OX=10116 GN=Poc5 PE=1 SV=1	61 kDa	17.54	17.6	17.82	17.5	17.61	17.55	17.73	17.63	17.74	0.31	0.933033	0.22	1.10191
Q924S5	Lonp1	Lon protease homolog, mitochondrial OS=Rattus norvegicus OX=10116 GN=Lonp1 PE=2 SV=1	106 kDa	17.52	17.12	17.14	17.36	17.26	17.13	17.18	17.36	17.31	0.38	1.00696	0.14	1.02101
D3ZCZ9	LOC100912599	NADH dehydrogenase [ubiquinone] iron-sulfur protein 6, mitochondrial OS=Rattus norvegicus OX=10116 GN=LOC100912599 PE=1 SV=1	13 kDa	17.48	17.24	17.51	17.65	17.59	17.53	17.45	17.34	17.56	0.019	1.13288	0.047	0.907519
Q4KLI0	Smarcb1	SWI/SNF-related matrix-associated actin-dependent regulator of chromatin subfamily B member 1 OS=Rattus norvegicus OX=10116 GN=Smarcb1 PE=1 SV=1	43 kDa	17.48	17.68	17.61	17.68	17.52	17.66	17.64	17.61	17.66	0.23	1.02101	0.89	1.00696
M0R6E6	Safb2	Uncharacterized protein OS=Rattus norvegicus OX=10116 GN=Safb2 PE=1 SV=2	90 kDa	17.34	17.53	17.52	17.57	17.38	17.6	17.5	17.47	17.57	0.26	1.03526	0.63	0.993092
Q6AYH5	Dctn2	Dynactin subunit 2 OS=Rattus norvegicus OX=10116 GN=Dctn2 PE=1 SV=1	44 kDa	17.33	17.44	17.38	17.28	17.29	17.42	17.42	17.38	17.47	0.0015	0.965936	< 0.0001	1.06437
P23928	Cryab	Alpha-crystallin B chain OS=Rattus norvegicus OX=10116 GN=Cryab PE=1 SV=1	20 kDa	17.27	17.18	17.35	18.43	17.35	17.38	17.29	17.23	17.39	0.00024	1.22264	0.0008	0.846745
Q32KJ5 (+1)	Gns	N-acetylglucosamine-6-sulfatase OS=Rattus norvegicus OX=10116 GN=Gns PE=1 SV=1	61 kDa	17.26	17.17	17.12	17.18	17.36	17.23	17.26	17.02	17.37	0.0094	1.04972	0.44	0.972655
F1LM55	Ccar2	Cell cycle and apoptosis regulator 2 OS=Rattus norvegicus OX=10116 GN=Ccar2 PE=1 SV=1	103 kDa	17.25	17.61	17.31	17.44	17.12	17.46	17.36	17.45	17.45	0.97	0.97942	0.27	1.04247
Q9Z311 (+1)	Mecr	Enoyl-[acyl-carrier-protein] reductase, mitochondrial OS=Rattus norvegicus OX=10116 GN=Mecr PE=1 SV=1	40 kDa	17.2	16.93	16.78	16.9	17.01	17	16.94	16.82	17.27	0.89	1.00696	0.89	1.02101
E9PSX8 (+1)	Sipa1	Signal-induced proliferation-associated 1 OS=Rattus norvegicus OX=10116 GN=Sipa1 PE=1 SV=1	113 kDa	17.19	17.09	17.15	17.25	17.05	17.28	17.12	17.22	17.2	0.33	1.03526	0.69	0.993092
O08629	Trim28	Transcription intermediary factor 1-beta OS=Rattus norvegicus OX=10116 GN=Trim28 PE=1 SV=2	89 kDa	17.19	17.4	17.35	17.37	17.25	17.35	17.34	17.34	17.41	0.96	1.00696	0.19	1.02101
G3V6R5 (+1)	Suox	Sulfite oxidase OS=Rattus norvegicus OX=10116 GN=Suox PE=1 SV=1	61 kDa	17.15	16.89	16.89	16.84	16.99	16.86	16.94	16.98	17.12	0.18	0.946058	0.015	1.08673
B2GUV9	Exoc3l4	Exocyst complex component 3-like 4 OS=Rattus norvegicus OX=10116 GN=Exoc3l4 PE=1 SV=1	81 kDa	17.13	16.99	17.1	17.01	16.99	17.1	17.18	16.96	17.18	0.34	0.972655	0.2	1.05702
F1M790 (+1)	Ptgfrn	Prostaglandin F2 receptor negative regulator OS=Rattus norvegicus OX=10116 GN=Ptgfrn PE=1 SV=3	99 kDa	17.13	17.01	17.29	17.04	17.21	17.09	17.18	17.16	17.21	0.33	0.97942	0.013	1.04972
P02696	Rbp1	Retinol-binding protein 1 OS=Rattus norvegicus OX=10116 GN=Rbp1 PE=1 SV=2	16 kDa	17.09	17.05	17.15	17	17.3	17.19	17.1	16.84	17.5	0.23	1.04972	0.82	0.97942
D4A3X0 (+1)	Cep192	Centrosomal protein 192 OS=Rattus norvegicus OX=10116 GN=Cep192 PE=1 SV=3	261 kDa	17.07	16.76	16.82	17.06	16.78	16.86	16.87	16.81	17.06	0.87	1.01396	0.56	1.01396
F8WFH8	Wars	Tryptophan--tRNA ligase, cytoplasmic OS=Rattus norvegicus OX=10116 GN=Wars PE=1 SV=1	53 kDa	17.01	17.08	16.76	17.2	16.96	17	16.86	16.9	17.29	0.0039	1.06437	0.039	0.965936
F7EPH4 (+1)	Ppa1	Pyrophosphatase (inorganic) 1 OS=Rattus norvegicus OX=10116 GN=Ppa1 PE=1 SV=1	33 kDa	16.95	17.28	16.97	17.31	17.25	17.37	17.03	16.83	17.49	0.00078	1.18921	0.049	0.864537
G3V9X6 (+1)	Rad50	DNA repair protein RAD50 OS=Rattus norvegicus OX=10116 GN=Rad50 PE=1 SV=1	154 kDa	16.95	17.16	17.14	17.21	17.04	17.17	17.16	17.01	17.21	0.3	1.04247	0.73	0.986233
B0BNF1 (+1)	Sept8	Septin-8 OS=Rattus norvegicus OX=10116 GN=Sept8 PE=1 SV=1	51 kDa	16.93	17.08	17.06	16.88	16.85	17.04	16.9	16.99	17.29	0.16	0.926588	0.11	1.10191
Q63014	Akap8	A-kinase anchor protein 8 OS=Rattus norvegicus OX=10116 GN=Akap8 PE=1 SV=1	76 kDa	16.89	17.33	17.01	17.16	17.07	17.28	17.12	17.09	17.12	0.2	1.07177	0.23	0.959264
P08289	Alpl	Alkaline phosphatase, tissue-nonspecific isozyme OS=Rattus norvegicus OX=10116 GN=Alpl PE=1 SV=2	58 kDa	16.77	16.82	16.8	16.67	16.76	16.67	17.02	16.79	16.69	0.00014	0.933033	0.002	1.10191
G3V7K2 (+1)	Lifr	Leukemia inhibitory factor receptor OS=Rattus norvegicus OX=10116 GN=Lifr PE=1 SV=1	122 kDa	16.75	16.6	17.04	16.77	16.67	16.72	16.8	16.85	16.83	0.15	0.952638	0.0031	1.07923
D4A4Q7	Plac9	Placenta-specific 9 OS=Rattus norvegicus OX=10116 GN=Plac9 PE=4 SV=3	11 kDa	16.73	16.27	16.6	16.29	16.72	16.32	16.59	16.53	16.64	0.83	0.933033	0.51	1.10191
Q6P6T4	Eml2	Echinoderm microtubule-associated protein-like 2 OS=Rattus norvegicus OX=10116 GN=Eml2 PE=1 SV=1	71 kDa	16.72	16.71	16.72	16.79	16.79	16.65	16.65	16.75	16.86	0.21	1.02101	0.8	1.00696
B1WC42	Trip6	LOC686323 protein OS=Rattus norvegicus OX=10116 GN=Trip6 PE=2 SV=1	51 kDa	16.7	16.55	16.5	16.45	16.58	16.54	16.7	16.43	16.75	0.21	0.959264	0.18	1.07923
G3V897	Ctr9	CTR9 homolog, Paf1/RNA polymerase II complex component OS=Rattus norvegicus OX=10116 GN=Ctr9 PE=1 SV=1	133 kDa	16.69	16.8	16.66	16.83	16.68	16.8	16.74	16.67	16.84	0.23	1.04972	0.51	0.97942
Q63356	Myo1e	Unconventional myosin-Ie OS=Rattus norvegicus OX=10116 GN=Myo1e PE=1 SV=1	127 kDa	16.65	16.51	16.47	16.48	16.55	16.44	16.57	16.62	16.56	0.063	0.965936	0.00033	1.06437
B0BNN4	Cfp	Complement factor properdin OS=Rattus norvegicus OX=10116 GN=Cfp PE=1 SV=1	51 kDa	16.61	16.9	16.9	17.02	17.1	16.97	17	16.87	16.68	0.0039	1.15669	0.055	0.888843
P20595 (+3)	Gucy1b1	Guanylate cyclase soluble subunit beta-1 OS=Rattus norvegicus OX=10116 GN=Gucy1b1 PE=1 SV=2	70 kDa	16.59	16.64	16.69	16.66	16.68	16.61	16.56	16.73	16.73	0.81	1.00696	0.22	1.02101
D4AE02		Uncharacterized protein OS=Rattus norvegicus OX=10116 PE=1 SV=3	46 kDa	16.44	16.71	16.63	16.72	16.62	16.81	16.64	16.54	16.73	0.028	1.07923	0.13	0.946058
D3ZQM0	Sf3a1	Splicing factor 3a, subunit 1 OS=Rattus norvegicus OX=10116 GN=Sf3a1 PE=1 SV=1	89 kDa	16.42	16.91	16.55	16.78	16.58	16.76	16.7	16.61	16.69	0.15	1.05702	0.3	0.972655
Q642A9	Vps16	Vacuolar protein sorting-associated protein 16 homolog OS=Rattus norvegicus OX=10116 GN=Vps16 PE=1 SV=1	95 kDa	16.41	16.37	16.38	16.43	16.51	16.4	16.46	16.35	16.5	0.0053	1.04247	0.77	0.986233
B2RYI8	Papss1	Papss1 protein OS=Rattus norvegicus OX=10116 GN=Papss1 PE=2 SV=1	71 kDa	16.37	16.74	16.39	16.83	16.5	16.63	16.5	16.46	16.67	0.094	1.10957	0.065	0.926588
Q62825	Exoc3	Exocyst complex component 3 OS=Rattus norvegicus OX=10116 GN=Exoc3 PE=1 SV=1	86 kDa	16.32	16.28	16.21	16.22	16.3	16.26	16.41	16.18	16.34	0.92	0.993092	0.87	1.03526
P15651 (+1)	Acads	Short-chain specific acyl-CoA dehydrogenase, mitochondrial OS=Rattus norvegicus OX=10116 GN=Acads PE=1 SV=2	45 kDa	16.31	15.97	16.04	16.3	16.2	16.08	16.04	16.14	16.25	0.018	1.06437	0.072	0.965936
F1LRQ6	Cdc23	CDC23 (Cell division cycle 23, yeast, homolog), isoform CRA_b OS=Rattus norvegicus OX=10116 GN=Cdc23 PE=1 SV=2	66 kDa	16.3	16.36	16.28	16.31	16.31	16.36	16.35	16.21	16.53	0.74	1.00696	0.92	1.02101
F1LUS1		Uncharacterized protein OS=Rattus norvegicus OX=10116 PE=1 SV=2	12 kDa	16.24	17.2	17.21	18.02	17.24	18.25	17.02	17.43	16.35	0.0041	1.76541	0.0054	0.582367
B2RZB6	Lsm8	U6 snRNA-associated Sm-like protein LSm8 OS=Rattus norvegicus OX=10116 GN=Lsm8 PE=1 SV=1	10 kDa	16.21	16.35	16.28	16.46	16.39	16.26	16.44	16.14	16.43	0.27	1.05702	0.69	0.97942
F1LSM8	Dock9	Dedicator of cytokinesis protein 9 OS=Rattus norvegicus OX=10116 GN=Dock9 PE=1 SV=2	235 kDa	16.2	15.86	16.02	15.83	15.92	15.86	15.95	16.05	16.2	< 0.0001	0.90125	< 0.0001	1.14076
D4ADI5	Arap3	Protein Arap3 OS=Rattus norvegicus GN=Arap3 PE=4 SV=2	?	16.05	16.08	15.99	16.11	16.07	15.98	16.13	15.89	16.26	0.83	1.01396	0.69	1.02101
Q9JLU4 (+1)	Shank3	SH3 and multiple ankyrin repeat domains protein 3 OS=Rattus norvegicus OX=10116 GN=Shank3 PE=1 SV=3	186 kDa	16.03	16.14	16.03	16.08	15.94	16.03	16.07	16.01	16.26	0.088	0.959264	0.034	1.07177
M0R4W4	Ctdspl	CTD (Carboxy-terminal domain, RNA polymerase II, polypeptide A) small phosphatase-like (Predicted) OS=Rattus norvegicus OX=10116 GN=Ctdspl PE=4 SV=1	14 kDa	15.98	15.72	15.82	15.59	15.6	15.47	15.86	15.92	15.85	0.05	0.817902	0.05	1.25701
Q4KM62	Palmd	Palmdelphin OS=Rattus norvegicus OX=10116 GN=Palmd PE=1 SV=1	62 kDa	15.97	16.36	15.89	16.19	16.08	16.07	16.05	15.86	16.43	0.51	1.04247	0.51	0.993092
D4A820	Cyp2s1	Cytochrome P450, family 2, subfamily s, polypeptide 1 OS=Rattus norvegicus OX=10116 GN=Cyp2s1 PE=4 SV=1	56 kDa	15.96	15.5	15.56	15.59	15.58	15.28	15.72	15.95	15.3	0.076	0.907519	0.054	1.14076
P35559	Ide	Insulin-degrading enzyme OS=Rattus norvegicus OX=10116 GN=Ide PE=1 SV=1	118 kDa	15.94	16.42	16.13	16.38	16.27	16.37	16.22	15.98	16.36	0.0086	1.13288	0.0059	0.90125
D3ZJU0	Arid2	AT-rich interaction domain 2 OS=Rattus norvegicus OX=10116 GN=Arid2 PE=1 SV=2	195 kDa	15.94	15.87	15.75	15.75	15.77	15.9	15.92	15.83	15.93	0.35	0.972655	0.046	1.06437
F1MA89	Ccny	Cyclin Y OS=Rattus norvegicus OX=10116 GN=Ccny PE=1 SV=2	39 kDa	15.89	15.79	15.95	15.78	15.79	15.74	16.04	15.74	15.94	0.13	0.933033	0.51	1.10191
B1VKB4	Synpo	Synaptopodin OS=Rattus norvegicus OX=10116 GN=Synpo PE=2 SV=1	97 kDa	15.89	16.21	15.99	16.14	15.48	15.9	16.14	16.17	15.9	0.11	0.888843	0.059	1.15669
D3ZV91	L3hypdh	Similar to RIKEN cDNA 2810055F11 (Predicted) OS=Rattus norvegicus OX=10116 GN=L3hypdh PE=1 SV=1	38 kDa	15.88	15.77	15.8	16.06	15.79	15.94	15.82	15.72	16.07	0.085	1.07923	0.31	0.952638
B2RZ82 (+1)	Pcgf2	Pcgf2 protein OS=Rattus norvegicus OX=10116 GN=Pcgf2 PE=2 SV=1	38 kDa	15.84	16.11	16.12	16.06	15.84	15.93	16.02	15.95	16.23	0.51	0.946058	0.28	1.08673
P70705	Atp7a	Copper-transporting ATPase 1 OS=Rattus norvegicus OX=10116 GN=Atp7a PE=1 SV=1	162 kDa	15.81	15.63	15.7	15.58	15.71	15.61	15.72	15.71	15.86	0.053	0.946058	0.025	1.08673
P62603	Trim26	Tripartite motif-containing protein 26 OS=Rattus norvegicus OX=10116 GN=Trim26 PE=3 SV=1	63 kDa	15.76	15.75	15.77	15.75	15.82	15.74	15.76	15.73	15.92	0.63	1.00696	0.63	1.02101
Q568Z9 (+2)	Phyhip	Phytanoyl-CoA hydroxylase-interacting protein OS=Rattus norvegicus OX=10116 GN=Phyhip PE=2 SV=1	38 kDa	15.6	15.55	15.63	15.63	15.48	15.61	15.49	15.58	15.85	0.83	0.986233	0.83	1.04247
B1WBY6 (+1)	Nup37	Nucleoporin 37 OS=Rattus norvegicus OX=10116 GN=Nup37 PE=1 SV=1	33 kDa	15.52	15.26	15.26	15.49	15.28	15.37	15.36	15.43	15.36	0.63	1.02811	0.87	1
D3ZCG3 (+1)	Mon2	MON2 homolog, regulator of endosome-to-Golgi-trafficking OS=Rattus norvegicus OX=10116 GN=Mon2 PE=1 SV=3	188 kDa	15.49	15.59	15.47	15.61	15.55	15.45	15.52	15.47	15.67	0.66	1.01396	0.9	1.01396
D3ZDI7	Ppp2r5a	Serine/threonine-protein phosphatase 2A 56 kDa regulatory subunit OS=Rattus norvegicus OX=10116 GN=Ppp2r5a PE=1 SV=1	56 kDa	15.45	15.59	15.59	15.92	15.64	15.73	15.62	15.45	15.69	0.0041	1.15669	0.015	0.888843
Q56R18	Kpna3	Importin subunit alpha OS=Rattus norvegicus OX=10116 GN=Kpna3 PE=1 SV=1	58 kDa	15.38	15.7	15.56	15.7	15.52	15.65	15.54	15.59	15.65	0.42	1.05702	0.2	0.972655
F1M111	Myo5c	Myosin VC OS=Rattus norvegicus OX=10116 GN=Myo5c PE=3 SV=2	202 kDa	15.34	15.39	15.66	15.13	15.42	15.12	15.37	15.51	15.62	0.0016	0.852635	0.00049	1.21419
D3ZFR7	Pdlim3	PDZ and LIM domain 3, isoform CRA_b OS=Rattus norvegicus OX=10116 GN=Pdlim3 PE=1 SV=1	39 kDa	15.32	15.73	15.41	15.57	15.45	15.66	15.46	15.3	15.87	0.42	1.05702	0.52	0.972655
Q66HR0	Slc12a9	Solute carrier family 12 member 9 OS=Rattus norvegicus OX=10116 GN=Slc12a9 PE=1 SV=1	96 kDa	15.31	15.11	15.21	15.01	15.3	15.07	15.33	15.09	15.31	0.014	0.939523	0.00057	1.09429
O35346 (+1)	Ptk2	Focal adhesion kinase 1 OS=Rattus norvegicus OX=10116 GN=Ptk2 PE=1 SV=1	120 kDa	15.29	15.27	15.33	15.18	15.3	15.27	15.27	15.27	15.49	0.17	0.965936	0.13	1.06437
B2RYI3 (+1)	Dpf2	Dpf2 protein (Fragment) OS=Rattus norvegicus OX=10116 GN=Dpf2 PE=2 SV=1	44 kDa	15.26	15.61	15.33	15.51	15.25	15.54	15.5	15.29	15.51	0.69	1.02811	0.83	1
D4AE17	Map3k20	Mitogen-activated protein kinase kinase kinase 20 OS=Rattus norvegicus OX=10116 GN=Map3k20 PE=1 SV=1	51 kDa	15.22	15.51	15.41	15.42	15.19	15.4	15.33	15.44	15.5	0.63	0.972655	0.63	1.05702
P04916	Rbp4	Retinol-binding protein 4 OS=Rattus norvegicus OX=10116 GN=Rbp4 PE=1 SV=1	23 kDa	15.05	15.1	15.09	15.01	15.12	15.44	14.82	15.06	15.52	0.23	1.07923	0.51	0.952638
D3ZW27 (+1)	Map3k5	Mitogen-activated protein kinase kinase kinase 5 OS=Rattus norvegicus OX=10116 GN=Map3k5 PE=1 SV=3	153 kDa	15.01	15.33	15.35	15.12	15.28	15.12	15.32	15.17	15.36	0.25	0.946058	0.044	1.08673
D3ZBC7	Dhrs13	Dehydrogenase/reductase 13 OS=Rattus norvegicus OX=10116 GN=Dhrs13 PE=1 SV=3	40 kDa	15	14.95	15.11	14.99	15.09	14.79	15.01	15.02	15.14	0.49	0.959264	0.25	1.06437
D4A9W3	Dglucy	D-glutamate cyclase OS=Rattus norvegicus OX=10116 GN=Dglucy PE=1 SV=1	66 kDa	14.74	14.52	14.75	14.64	14.82	14.49	14.75	14.53	14.89	0.87	0.986233	0.63	1.04972
[truncated: 4,034 more rows]

## Sheet: COPD vs. Control
Accession Number	Gene Symbol	Identified Proteins	Molecular Weight	Control-1	Control-2	Control-3	COPD-1	COPD-2	COPD-3	COPD vs Control P value	COPD vs Control Ratio
P13601	Aldh1a7	Aldehyde dehydrogenase, cytosolic 1 OS=Rattus norvegicus OX=10116 GN=Aldh1a7 PE=1 SV=2	55 kDa	12.47	12.21	14.84	16.28	15.19	16.04	0.0039	8.81524
Q4PP99	Tnnc1	Cardiac troponin C OS=Rattus norvegicus OX=10116 GN=Tnnc1 PE=2 SV=1	18 kDa	12.32	13.69	12.62	18.41	13.26	15.74	0.0005	8.28212
F1M7K3	Myl7	Myosin light chain 7 OS=Rattus norvegicus OX=10116 GN=Myl7 PE=4 SV=2	17 kDa	14.78	16.05	15.1	20.54	15.66	17.88	< 0.0001	8.11168
P17209	Myl4	Myosin light chain 4 OS=Rattus norvegicus OX=10116 GN=Myl4 PE=2 SV=2	21 kDa	14.94	16.22	15.47	20.94	16.02	18.23	< 0.0001	7.51618
F1M7T8	Myom1	Protein Myom1 OS=Rattus norvegicus GN=Myom1 PE=4 SV=2	?	10.07	11.29	10.64	15.47	11.93	13.1	0.00049	5.77572
F1M944 (+1)	Casq2	Calsequestrin OS=Rattus norvegicus OX=10116 GN=Casq2 PE=1 SV=2	49 kDa	12.29	13.42	12.47	17.6	13.83	14.76	0.0031	5.73582
G3V885	Myh6	Myosin-6 OS=Rattus norvegicus OX=10116 GN=Myh6 PE=1 SV=2	223 kDa	14.42	15.42	14.59	19.75	15.12	17.13	< 0.0001	5.35171
P06907	Mpz	Myelin protein P0 OS=Rattus norvegicus OX=10116 GN=Mpz PE=1 SV=1	28 kDa	16.7	18.77	16.08	19.25	16.58	19.72	0.024	4.95883
Q6IFV1	Krt14	Keratin, type I cytoskeletal 14 OS=Rattus norvegicus OX=10116 GN=Krt14 PE=2 SV=1	53 kDa	15.23	18.33	15.57	17.53	17.84	17.71	0.038	3.86375
Q7TN00 (+1)		Cardiac titin N2BA isoform (Fragment) OS=Rattus norvegicus OX=10116 PE=2 SV=2	376 kDa	11.9	12.32	11.94	16.59	13.44	13.95	0.0039	3.81055
D3ZX18	Myoz2	Myozenin 2 OS=Rattus norvegicus OX=10116 GN=Myoz2 PE=1 SV=1	21 kDa	14.04	14.9	14.23	18.95	15.69	16.18	0.0039	3.78423
Q9QZ76	Mb	Myoglobin OS=Rattus norvegicus OX=10116 GN=Mb PE=1 SV=3	17 kDa	15.78	16.34	16.14	19.91	16.53	18.04	0.0013	3.75809
B1WBR4 (+4)	Tnnt2	Tnnt2 protein OS=Rattus norvegicus OX=10116 GN=Tnnt2 PE=2 SV=1	36 kDa	15.39	15.79	15.57	19.3	16	16.91	< 0.0001	3.50642
P14141	Ca3	Carbonic anhydrase 3 OS=Rattus norvegicus OX=10116 GN=Ca3 PE=1 SV=3	29 kDa	15.57	17.12	15.51	17.75	15.74	18.19	0.00045	3.45815
P23693	Tnni3	Troponin I, cardiac muscle OS=Rattus norvegicus OX=10116 GN=Tnni3 PE=1 SV=2	24 kDa	16.21	16.95	16.39	21.09	16.07	18.42	0.0026	3.31728
Q5PQM4	Mybphl	Myosin-binding protein H-like OS=Rattus norvegicus OX=10116 GN=Mybphl PE=1 SV=1	39 kDa	13.85	14.36	14.01	18.19	14.88	15.66	0.0015	3.13834
F1LWG8 (+1)	Srl	Sarcalumenin OS=Rattus norvegicus OX=10116 GN=Srl PE=1 SV=3	98 kDa	13.01	13.39	13.15	16.69	13.85	14.61	< 0.0001	3.01049
B0BNC0	Ckmt2	Ckmt2 protein OS=Rattus norvegicus OX=10116 GN=Ckmt2 PE=2 SV=1	47 kDa	14.89	15.14	14.99	18.55	15.56	16.35	< 0.0001	2.92817
D3ZCV0	Actn2	Actinin alpha 2 OS=Rattus norvegicus OX=10116 GN=Actn2 PE=1 SV=1	104 kDa	15.4	15.95	15.58	19.43	16.23	16.99	< 0.0001	2.86791
A0JPN3	Bpifb1	BPI fold-containing family B member 1 OS=Rattus norvegicus OX=10116 GN=Bpifb1 PE=2 SV=1	52 kDa	16.22	15.26	15.28	18.08	17.15	16.86	< 0.0001	2.78949
P56741	Mybpc3	Myosin-binding protein C, cardiac-type OS=Rattus norvegicus OX=10116 GN=Mybpc3 PE=1 SV=2	141 kDa	12.87	13.43	13.15	16.75	14.03	14.6	< 0.0001	2.78949
G3V7K1	Myom2	Myomesin 2 OS=Rattus norvegicus OX=10116 GN=Myom2 PE=1 SV=1	165 kDa	14.46	14.64	14.58	18.23	15.01	15.76	< 0.0001	2.71321
P01681		Ig kappa chain V region S211 OS=Rattus norvegicus OX=10116 PE=1 SV=1	12 kDa	16.63	16.78	16.45	18.7	17.35	17.9	0.01	2.56685
P70623 (+2)	Fabp4	Fatty acid-binding protein, adipocyte OS=Rattus norvegicus OX=10116 GN=Fabp4 PE=1 SV=3	15 kDa	17.16	17.77	17.18	18.67	17.61	19.1	0.0054	2.42839
P04692	Tpm1	Tropomyosin alpha-1 chain OS=Rattus norvegicus OX=10116 GN=Tpm1 PE=1 SV=3	33 kDa	16.5	16.43	16.48	19.83	15.7	17.6	0.004	2.41162
Q5VLR6		BWK3 OS=Rattus norvegicus OX=10116 PE=2 SV=1	52 kDa	17.33	16.89	16.91	19.25	17.74	18.26	< 0.0001	2.32947
P00564	Ckm	Creatine kinase M-type OS=Rattus norvegicus OX=10116 GN=Ckm PE=1 SV=2	43 kDa	15.23	14.86	15.06	18.37	15.1	16.27	0.0022	2.25012
D3ZZT9	Col14a1	Collagen type XIV alpha 1 chain OS=Rattus norvegicus OX=10116 GN=Col14a1 PE=1 SV=3	193 kDa	16.76	18.5	16.54	18.21	16.82	18.5	< 0.0001	2.15846
A0A096MKD4	Ldb3	LIM domain-binding 3 OS=Rattus norvegicus OX=10116 GN=Ldb3 PE=1 SV=1	72 kDa	15.72	15.94	15.64	18.7	15.92	16.61	0.0012	2.09943
D4A4B0		Uncharacterized protein (Fragment) OS=Rattus norvegicus PE=4 SV=2	?	12.16	12.72	12.72	15.89	13.12	13.38	0.0017	1.90528
M0RAB8		Uncharacterized protein OS=Rattus norvegicus OX=10116 PE=4 SV=2	11 kDa	17.44	18.57	18.14	18.97	19.43	18.29	0.024	1.79005
F1LWD0		Uncharacterized protein OS=Rattus norvegicus OX=10116 PE=1 SV=2	12 kDa	16.33	17.55	17	18.77	17.55	17.9	0.0071	1.77769
F1LUS1		Uncharacterized protein OS=Rattus norvegicus OX=10116 PE=1 SV=2	12 kDa	16.24	17.2	17.21	18.02	17.24	18.25	0.0041	1.76541
M0R9F4		Uncharacterized protein (Fragment) OS=Rattus norvegicus PE=4 SV=1	?	18.32	18.84	19.28	19.67	19.39	19.82	0.0039	1.69349
O08651	Phgdh	D-3-phosphoglycerate dehydrogenase OS=Rattus norvegicus OX=10116 GN=Phgdh PE=1 SV=3	56 kDa	15.89	16.8	15.6	17.01	16.24	16.81	0.0016	1.65864
P04961	Pcna	Proliferating cell nuclear antigen OS=Rattus norvegicus OX=10116 GN=Pcna PE=1 SV=1	29 kDa	16.73	17.58	16.5	17.82	16.99	17.63	0.00056	1.6358
M0R816		Uncharacterized protein OS=Rattus norvegicus OX=10116 PE=1 SV=2	11 kDa	14.81	15.4	15.4	16.03	15.58	16.17	0.0065	1.6245
G3V6G1	Jchain	Immunoglobulin joining chain OS=Rattus norvegicus OX=10116 GN=Jchain PE=1 SV=1	18 kDa	16.79	17.11	16.46	18.13	17.01	17.51	0.0012	1.61328
Q569B3	Igh-6	Igh-6 protein OS=Rattus norvegicus OX=10116 GN=Igh-6 PE=2 SV=1	68 kDa	18.14	18.15	18.22	18.98	18.31	19.13	< 0.0001	1.52626
F1M663 (+1)		Uncharacterized protein OS=Rattus norvegicus OX=10116 PE=1 SV=2	13 kDa	17.72	17.75	17.8	18.77	17.84	18.35	0.0023	1.48452
Q4KM75	Cd5l	CD5 antigen-like OS=Rattus norvegicus OX=10116 GN=Cd5l PE=1 SV=1	38 kDa	18.09	18.05	18.15	18.81	18.37	18.84	< 0.0001	1.47427
G3V7N4 (+2)	Syk	Tyrosine-protein kinase OS=Rattus norvegicus OX=10116 GN=Syk PE=1 SV=1	71 kDa	17.46	18.31	17.44	18.26	17.99	18.32	0.021	1.46409
F1LMY4	Ryr1	Ryanodine receptor 1 OS=Rattus norvegicus OX=10116 GN=Ryr1 PE=1 SV=1	565 kDa	15.54	15.61	15.37	16.1	16.04	15.95	0.016	1.44393
D3ZP96	Mcm2	DNA helicase OS=Rattus norvegicus OX=10116 GN=Mcm2 PE=1 SV=2	102 kDa	15.02	15.7	14.89	15.9	15.28	15.68	0.0021	1.42405
D4A4I9	Il16	Pro-interleukin-16 OS=Rattus norvegicus OX=10116 GN=Il16 PE=1 SV=1	142 kDa	16.61	16.91	16.85	17.57	17.04	17.34	0.00049	1.40444
Q1PS21 (+1)	Mcm7	DNA replication licensing factor MCM7 OS=Rattus norvegicus OX=10116 GN=Mcm7 PE=2 SV=1	81 kDa	14.77	15.37	14.55	15.6	15.12	15.35	0.0066	1.39474
Q5XIE0	Anp32e	Acidic leucine-rich nuclear phosphoprotein 32 family member E OS=Rattus norvegicus OX=10116 GN=Anp32e PE=2 SV=1	29 kDa	15.94	16.8	16.19	16.86	16.5	16.78	0.011	1.38511
Q5BK45	Gimap7	GIMAP7 OS=Rattus norvegicus OX=10116 GN=Gimap7 PE=2 SV=1	33 kDa	15.73	16.29	15.5	16.51	15.86	16.38	0.0071	1.38511
Q5XIP6	Fen1	Flap endonuclease 1 OS=Rattus norvegicus OX=10116 GN=Fen1 PE=2 SV=1	43 kDa	16.51	17.38	16.66	17.47	16.8	17.35	0.029	1.37554
Q3V5X8	Endog	Endonuclease G OS=Rattus norvegicus OX=10116 GN=Endog PE=1 SV=1	32 kDa	14.31	13.94	13.83	14.75	14.46	14.27	0.0031	1.37554
D3Z9U2	Cd163	CD163 antigen (Predicted) OS=Rattus norvegicus OX=10116 GN=Cd163 PE=1 SV=1	121 kDa	14.84	15.72	15.37	15.76	16.1	15.74	0.001	1.37554
P02454	Col1a1	Collagen alpha-1(I) chain OS=Rattus norvegicus OX=10116 GN=Col1a1 PE=1 SV=5	138 kDa	18.34	18.94	18.23	18.9	18.56	19.41	< 0.0001	1.36604
Q91ZN1	Coro1a	Coronin-1A OS=Rattus norvegicus OX=10116 GN=Coro1a PE=1 SV=3	51 kDa	18.41	19.22	18.43	19.27	18.58	19.16	< 0.0001	1.3566
G3V763 (+1)	Col5a1	Collagen alpha-1(V) chain OS=Rattus norvegicus OX=10116 GN=Col5a1 PE=1 SV=3	184 kDa	18.54	18.69	18.71	18.8	19.28	19.14	0.00035	1.3566
P42123	Ldhb	L-lactate dehydrogenase B chain OS=Rattus norvegicus OX=10116 GN=Ldhb PE=1 SV=2	37 kDa	17.76	17.58	17.2	18.2	17.7	17.97	< 0.0001	1.34723
A3RLA8	Fcgr2b	Fc fragment of IgG receptor IIb OS=Rattus norvegicus OX=10116 GN=Fcgr2b PE=1 SV=1	38 kDa	13.82	14.69	13.75	14.55	14.2	14.47	0.038	1.34723
D3ZTP0	Aldh1l2	10-formyltetrahydrofolate dehydrogenase OS=Rattus norvegicus OX=10116 GN=Aldh1l2 PE=1 SV=3	102 kDa	14.38	15.15	14.79	14.99	15.46	15.23	0.0062	1.34723
Q5I0H9	Pdia5	Protein disulfide-isomerase A5 OS=Rattus norvegicus OX=10116 GN=Pdia5 PE=2 SV=1	59 kDa	17.83	17.4	18.16	18.21	18.18	18.3	< 0.0001	1.33793
D3ZDQ9	Sgca	Sarcoglycan, alpha OS=Rattus norvegicus OX=10116 GN=Sgca PE=1 SV=1	43 kDa	14.48	15.19	14.79	15.92	14.93	15.07	0.045	1.33793
D3ZFP4	Mcm3	DNA helicase OS=Rattus norvegicus OX=10116 GN=Mcm3 PE=1 SV=3	92 kDa	15.82	16.32	15.38	16.46	15.92	16.34	0.001	1.32869
Q5U216	Ddx39a	ATP-dependent RNA helicase DDX39A OS=Rattus norvegicus OX=10116 GN=Ddx39a PE=2 SV=1	49 kDa	17.08	17.78	17.09	17.84	17.4	17.81	0.043	1.31951
P24135	Plcg2	1-phosphatidylinositol 4,5-bisphosphate phosphodiesterase gamma-2 OS=Rattus norvegicus OX=10116 GN=Plcg2 PE=1 SV=1	148 kDa	15.42	16.15	15.38	16.25	15.62	16.03	0.00087	1.31951
P06302	Ptma	Prothymosin alpha OS=Rattus norvegicus OX=10116 GN=Ptma PE=1 SV=2	12 kDa	17.11	17.46	17.41	17.91	17.58	17.65	< 0.0001	1.30134
F1MAD9	Smc4	Structural maintenance of chromosomes protein OS=Rattus norvegicus OX=10116 GN=Smc4 PE=1 SV=1	147 kDa	14.82	15.26	14.63	15.61	14.95	15.29	0.022	1.30134
D4A4J0	Supt16h	SPT16 homolog, facilitates chromatin-remodeling subunit OS=Rattus norvegicus OX=10116 GN=Supt16h PE=1 SV=1	120 kDa	16.56	17.26	16.64	17.25	16.81	17.37	0.024	1.29235
B2GUX3	Mcm5	DNA helicase OS=Rattus norvegicus OX=10116 GN=Mcm5 PE=2 SV=1	82 kDa	15.67	16.2	15.27	16.29	15.77	16.12	0.00038	1.29235
F1LVV4	Rcc2	Regulator of chromosome condensation 2 OS=Rattus norvegicus OX=10116 GN=Rcc2 PE=1 SV=1	47 kDa	17.53	18.22	17.64	18.24	17.89	18.21	< 0.0001	1.28343
P70600 (+1)	Ptk2b	Protein-tyrosine kinase 2-beta OS=Rattus norvegicus OX=10116 GN=Ptk2b PE=1 SV=1	116 kDa	13.62	14.04	13.76	14.22	13.98	14.27	0.016	1.28343
P41516 (+1)	Top2a	DNA topoisomerase 2-alpha OS=Rattus norvegicus OX=10116 GN=Top2a PE=1 SV=1	173 kDa	13.63	14.05	13.27	14.27	13.66	14.04	0.011	1.28343
P13383 (+1)	Ncl	Nucleolin OS=Rattus norvegicus OX=10116 GN=Ncl PE=1 SV=3	77 kDa	18.48	19.18	18.38	19.07	18.66	19.21	< 0.0001	1.27456
Q9R1T3	Ctsz	Cathepsin Z OS=Rattus norvegicus OX=10116 GN=Ctsz PE=1 SV=2	34 kDa	19.41	19.07	19.06	19.4	19.73	19.47	< 0.0001	1.27456
Q5HZA7	Bin1	Bin1 protein OS=Rattus norvegicus OX=10116 GN=Bin1 PE=1 SV=1	46 kDa	14.3	15.03	14.3	14.98	14.45	15	0.021	1.27456
B5DEH4	Uap1l1	UDP-N-acetylglucosamine pyrophosphorylase 1-like 1 OS=Rattus norvegicus OX=10116 GN=Uap1l1 PE=1 SV=1	56 kDa	13.98	14.07	14.18	14.42	14.44	14.45	0.0039	1.27456
P27881	Hk2	Hexokinase-2 OS=Rattus norvegicus OX=10116 GN=Hk2 PE=1 SV=1	103 kDa	14.53	14.76	14.63	15.15	14.89	14.96	0.0039	1.27456
D4A4S5	Folr2	Folate receptor 2 (Fetal) (Predicted), isoform CRA_a OS=Rattus norvegicus OX=10116 GN=Folr2 PE=1 SV=1	29 kDa	16.69	16.57	16.51	16.81	17.1	16.94	0.00049	1.27456
G3V8L1	Pycard	PYD and CARD domain-containing OS=Rattus norvegicus OX=10116 GN=Pycard PE=1 SV=1	22 kDa	15.98	16.41	15.84	16.37	16.36	16.48	0.00025	1.27456
P02466	Col1a2	Collagen alpha-2(I) chain OS=Rattus norvegicus OX=10116 GN=Col1a2 PE=1 SV=3	130 kDa	18.32	18.79	18.25	18.73	18.51	19.2	< 0.0001	1.26576
P18163	Acsl1	Long-chain-fatty-acid--CoA ligase 1 OS=Rattus norvegicus OX=10116 GN=Acsl1 PE=1 SV=1	78 kDa	16.92	16.6	16.35	17.47	16.48	17.01	< 0.0001	1.26576
Q5M860	Arhgdib	Rho GDP dissociation inhibitor beta OS=Rattus norvegicus OX=10116 GN=Arhgdib PE=1 SV=1	23 kDa	17.28	17.74	17.51	17.94	17.73	17.86	< 0.0001	1.26576
Q63945	Set	Protein SET OS=Rattus norvegicus OX=10116 GN=Set PE=2 SV=2	33 kDa	18.13	18.9	18.3	18.88	18.48	18.84	0.0071	1.26576
D3ZXS8	Ube2k	Huntingtin interacting protein 2 (Predicted), isoform CRA_a OS=Rattus norvegicus OX=10116 GN=Ube2k PE=1 SV=1	22 kDa	15.92	16.04	16.05	16.3	16.34	16.38	0.0039	1.26576
G3V7L3 (+1)	C1s	Complement C1s subcomponent OS=Rattus norvegicus OX=10116 GN=C1s PE=1 SV=1	78 kDa	16.25	16.57	16.26	16.92	16.42	16.77	0.0012	1.26576
D3ZEU5	Uba7	Ubiquitin-activating enzyme E1-like (Predicted) OS=Rattus norvegicus OX=10116 GN=Uba7 PE=1 SV=1	75 kDa	14.86	14.75	14.43	15.13	15.13	14.8	0.025	1.25701
P13084	Npm1	Nucleophosmin OS=Rattus norvegicus OX=10116 GN=Npm1 PE=1 SV=1	33 kDa	17.59	18.47	17.81	18.45	17.9	18.34	0.0035	1.25701
Q64194 (+1)	Lipa	Lysosomal acid lipase/cholesteryl ester hydrolase OS=Rattus norvegicus OX=10116 GN=Lipa PE=2 SV=1	45 kDa	15.65	15.56	15.57	15.81	15.99	15.96	0.00067	1.25701
P17164	Fuca1	Tissue alpha-L-fucosidase OS=Rattus norvegicus OX=10116 GN=Fuca1 PE=1 SV=1	53 kDa	17.03	17.06	16.85	17.33	17.41	17.15	< 0.0001	1.24833
Q5XI38	Lcp1	Lymphocyte cytosolic protein 1 OS=Rattus norvegicus OX=10116 GN=Lcp1 PE=1 SV=1	70 kDa	17.3	17.47	17.34	17.81	17.57	17.7	< 0.0001	1.24833
F1M8K5	Gzmk	Granzyme K OS=Rattus norvegicus OX=10116 GN=Gzmk PE=3 SV=2	28 kDa	18.33	17.74	17.6	18.21	18.56	17.74	0.043	1.24833
Q4V8H9	Ifit2	Interferon-induced protein with tetratricopeptide repeats 2 OS=Rattus norvegicus OX=10116 GN=Ifit2 PE=1 SV=1	54 kDa	15.68	15.51	15.47	16.04	16	15.55	0.019	1.24833
D3ZRE7	Swap70	SWAP complex protein (Predicted), isoform CRA_b OS=Rattus norvegicus OX=10116 GN=Swap70 PE=1 SV=1	69 kDa	16.28	16.83	16.28	16.96	16.39	16.84	0.014	1.24833
D4A1Q9	Ttll12	Tubulin tyrosine ligase-like 12 OS=Rattus norvegicus OX=10116 GN=Ttll12 PE=1 SV=1	74 kDa	14.02	14.37	14.29	14.78	14.4	14.51	0.0048	1.24833
P43138 (+1)	Apex1	DNA-(apurinic or apyrimidinic site) lyase OS=Rattus norvegicus OX=10116 GN=Apex1 PE=1 SV=2	36 kDa	14.89	15.43	14.95	15.53	15.11	15.5	0.0013	1.24833
B0BNA5	Cotl1	Coactosin-like protein OS=Rattus norvegicus OX=10116 GN=Cotl1 PE=1 SV=1	16 kDa	18.51	18.58	18.21	18.74	18.55	18.94	< 0.0001	1.23971
O35567	Atic	Bifunctional purine biosynthesis protein PURH OS=Rattus norvegicus OX=10116 GN=Atic PE=1 SV=2	64 kDa	16.09	16.43	16.15	16.67	16.38	16.53	< 0.0001	1.23971
Q65ZS7		Rat apolipoprotein E protein OS=Rattus norvegicus OX=10116 PE=3 SV=1	38 kDa	17.75	18.23	17.9	18.31	18.03	18.46	< 0.0001	1.23971
M0RC66 (+1)		Uncharacterized protein OS=Rattus norvegicus OX=10116 PE=3 SV=2	10 kDa	15.95	17.42	17.32	17.7	17.21	17.56	0.011	1.23971
Q63639	Aldh1a2	Retinal dehydrogenase 2 OS=Rattus norvegicus OX=10116 GN=Aldh1a2 PE=1 SV=2	57 kDa	13.12	13.26	13.27	13.35	13.68	13.58	0.0023	1.23971
G3V9T9 (+2)	Ptpn6	Tyrosine-protein phosphatase non-receptor type OS=Rattus norvegicus OX=10116 GN=Ptpn6 PE=1 SV=1	70 kDa	16.74	17.02	16.66	17.18	16.93	17.19	< 0.0001	1.23114
Q920P6	Ada	Adenosine deaminase OS=Rattus norvegicus OX=10116 GN=Ada PE=1 SV=3	40 kDa	17.21	17.34	16.89	17.4	17.36	17.61	< 0.0001	1.23114
Q5KTC7	Naaa	N-acylethanolamine-hydrolyzing acid amidase OS=Rattus norvegicus OX=10116 GN=Naaa PE=1 SV=1	40 kDa	17.94	17.69	17.7	17.92	18.26	18.06	0.016	1.23114
Q68FR2	Bin2	Bridging integrator 2 OS=Rattus norvegicus OX=10116 GN=Bin2 PE=1 SV=1	55 kDa	17.76	17.99	17.67	18.04	17.96	18.34	0.016	1.23114
P63281	Ube2i	SUMO-conjugating enzyme UBC9 OS=Rattus norvegicus OX=10116 GN=Ube2i PE=1 SV=1	18 kDa	17.61	18.19	17.87	18.29	17.98	18.29	0.0055	1.23114
P05942	S100a4	Protein S100-A4 OS=Rattus norvegicus OX=10116 GN=S100a4 PE=2 SV=1	12 kDa	18.99	18.75	18.74	18.89	19.33	19.14	0.00039	1.23114
E9PU28 (+1)	Impdh2	Inosine-5'-monophosphate dehydrogenase 2 OS=Rattus norvegicus OX=10116 GN=Impdh2 PE=1 SV=1	56 kDa	15.46	16.19	15.64	16.13	15.77	16.13	0.00012	1.23114
E9PSX6 (+1)	Atp2a2	Calcium-transporting ATPase OS=Rattus norvegicus GN=Atp2a2 PE=3 SV=2	?	17.94	17.84	17.91	19.07	17.94	18.02	< 0.0001	1.22264
M0R5J4 (+1)		Uncharacterized protein OS=Rattus norvegicus OX=10116 PE=3 SV=1	47 kDa	17.75	18.22	18.11	18.47	18.27	18.22	< 0.0001	1.22264
Q6AYC4	Capg	Macrophage-capping protein OS=Rattus norvegicus OX=10116 GN=Capg PE=1 SV=1	39 kDa	17.61	17.48	17.61	17.67	18.05	17.86	< 0.0001	1.22264
Q6P9Y4	Slc25a4	ADP/ATP translocase 1 OS=Rattus norvegicus OX=10116 GN=Slc25a4 PE=1 SV=1	33 kDa	17.92	17.76	17.81	19.02	17.89	17.94	< 0.0001	1.22264
D3ZVM6	Siglec1	Sialic acid binding Ig-like lectin 1, sialoadhesin (Predicted) OS=Rattus norvegicus OX=10116 GN=Siglec1 PE=1 SV=2	174 kDa	16.32	15.95	16.22	16.3	16.63	16.48	0.015	1.22264
Q8R424	Stambp	STAM-binding protein OS=Rattus norvegicus OX=10116 GN=Stambp PE=2 SV=1	49 kDa	14.96	14.96	14.84	15.43	15.23	15.1	0.013	1.22264
P23928	Cryab	Alpha-crystallin B chain OS=Rattus norvegicus OX=10116 GN=Cryab PE=1 SV=1	20 kDa	17.27	17.18	17.35	18.43	17.35	17.38	0.00024	1.22264
P13221	Got1	Aspartate aminotransferase, cytoplasmic OS=Rattus norvegicus OX=10116 GN=Got1 PE=1 SV=3	46 kDa	14.64	14.83	14.65	15.29	14.78	14.94	< 0.0001	1.21419
Q5BKC4 (+1)	C9	C9 protein OS=Rattus norvegicus OX=10116 GN=C9 PE=2 SV=1	64 kDa	17.02	17.46	17.49	17.85	17.49	17.61	< 0.0001	1.21419
F1LNY3 (+3)	Ncam1	Neural cell adhesion molecule 1 OS=Rattus norvegicus OX=10116 GN=Ncam1 PE=1 SV=2	93 kDa	16.07	16.09	15.62	16.15	16.32	16.18	0.031	1.21419
F1LZ11		Uncharacterized protein OS=Rattus norvegicus OX=10116 PE=1 SV=1	14 kDa	16.61	18.42	18.24	18.66	18.4	18.22	0.024	1.21419
Q68FX2	Serpinb6b	RCG44069 OS=Rattus norvegicus OX=10116 GN=Serpinb6b PE=2 SV=1	43 kDa	16.38	16.75	16.32	16.91	16.66	16.74	0.024	1.21419
Q792H5 (+4)	Celf2	CUGBP Elav-like family member 2 OS=Rattus norvegicus OX=10116 GN=Celf2 PE=2 SV=1	54 kDa	17.06	17.62	16.72	17.37	17.13	17.62	0.024	1.21419
Q6AYB4	Hspa14	Heat shock 70 kDa protein 14 OS=Rattus norvegicus OX=10116 GN=Hspa14 PE=2 SV=1	54 kDa	13.85	14.29	13.82	14.38	14.08	14.26	0.021	1.21419
Q5PPG2 (+1)	Lgmn	Legumain OS=Rattus norvegicus OX=10116 GN=Lgmn PE=1 SV=1	49 kDa	14.68	14.47	14.67	14.86	15.2	14.77	0.013	1.21419
F1LQT9	Dnmt1	DNA (cytosine-5)-methyltransferase OS=Rattus norvegicus OX=10116 GN=Dnmt1 PE=1 SV=3	183 kDa	14.37	14.8	14.2	14.89	14.45	14.8	0.0072	1.21419
Q5BJX0	Ntmt1	N-terminal Xaa-Pro-Lys N-methyltransferase 1 OS=Rattus norvegicus OX=10116 GN=Ntmt1 PE=2 SV=3	25 kDa	13.23	13.46	13.38	13.76	13.56	13.58	0.0065	1.21419
F1MAA5	Rangap1	RAN GTPase-activating protein 1 OS=Rattus norvegicus OX=10116 GN=Rangap1 PE=1 SV=2	63 kDa	15.06	15.6	15.32	15.71	15.5	15.63	0.00049	1.21419
D3Z898	Samhd1	SAM and HD domain-containing deoxynucleoside triphosphate triphosphohydrolase 1 OS=Rattus norvegicus OX=10116 GN=Samhd1 PE=1 SV=3	72 kDa	16.25	16.54	16.13	16.73	16.38	16.63	< 0.0001	1.20581
O88989	Mdh1	Malate dehydrogenase, cytoplasmic OS=Rattus norvegicus OX=10116 GN=Mdh1 PE=1 SV=3	36 kDa	18.22	18.56	18.38	18.92	18.43	18.63	< 0.0001	1.20581
P04797	Gapdh	Glyceraldehyde-3-phosphate dehydrogenase OS=Rattus norvegicus OX=10116 GN=Gapdh PE=1 SV=3	36 kDa	16.91	17.37	17.16	17.5	17.32	17.28	< 0.0001	1.20581
Q4V7C6	Gmps	GMP synthase [glutamine-hydrolyzing] OS=Rattus norvegicus OX=10116 GN=Gmps PE=1 SV=1	77 kDa	16.15	16.64	16.28	16.72	16.46	16.64	< 0.0001	1.20581
Q80ZA3	Serpinf1	Alpha-2 antiplasmin OS=Rattus norvegicus OX=10116 GN=Serpinf1 PE=1 SV=1	46 kDa	16.09	16.52	16.28	16.44	16.4	16.96	< 0.0001	1.20581
F1LND7 (+3)	Fdps	Farnesyl pyrophosphate synthase OS=Rattus norvegicus OX=10116 GN=Fdps PE=1 SV=3	41 kDa	16.28	15.84	15.75	16.19	16.26	16.21	0.028	1.20581
Q6IN37 (+1)	Gm2a	GM2 ganglioside activator OS=Rattus norvegicus OX=10116 GN=Gm2a PE=1 SV=1	21 kDa	18.19	17.65	17.64	17.77	18.42	18.02	0.026	1.20581
Q3ZAV4	Gimap9	GIMAP9 OS=Rattus norvegicus OX=10116 GN=Gimap9 PE=2 SV=1	33 kDa	14.76	14.93	14.68	15.14	15.03	14.99	0.0032	1.20581
Q02589	Adprh	[Protein ADP-ribosylarginine] hydrolase OS=Rattus norvegicus OX=10116 GN=Adprh PE=1 SV=2	40 kDa	17.17	17.23	17.22	17.52	17.39	17.53	0.00035	1.20581
F1M820 (+1)	Sorbs1	Sorbin and SH3 domain-containing protein 1 OS=Rattus norvegicus OX=10116 GN=Sorbs1 PE=1 SV=1	143 kDa	16.87	16.47	16.94	16.41	16.48	16.62	< 0.0001	0.82932
D3Z9P1	Kdsr	3-ketodihydrosphingosine reductase OS=Rattus norvegicus OX=10116 GN=Kdsr PE=1 SV=1	36 kDa	17.19	16.76	17.25	16.8	16.99	16.65	0.0066	0.82932
P51647	Aldh1a1	Retinal dehydrogenase 1 OS=Rattus norvegicus OX=10116 GN=Aldh1a1 PE=1 SV=3	54 kDa	17.9	17.3	17.68	17.21	17.65	17.24	0.00018	0.82932
D4A9Q5	Cpm	Carboxypeptidase M OS=Rattus norvegicus OX=10116 GN=Cpm PE=1 SV=1	50 kDa	16.8	16.42	16.84	16.33	16.65	16.32	< 0.0001	0.823591
F1LPD0	LOC108348074	Collagen alpha-1(XV) chain-like OS=Rattus norvegicus OX=10116 GN=LOC108348074 PE=1 SV=3	134 kDa	17.95	17.76	17.91	17.49	17.39	17.96	< 0.0001	0.823591
Q62969	Ptgis	Prostacyclin synthase OS=Rattus norvegicus OX=10116 GN=Ptgis PE=2 SV=1	57 kDa	16.96	16.78	17.01	16.37	16.77	16.68	< 0.0001	0.823591
Q6P6S4	Sil1	Nucleotide exchange factor SIL1 OS=Rattus norvegicus OX=10116 GN=Sil1 PE=2 SV=1	52 kDa	14.07	13.93	13.97	13.76	13.76	13.6	0.016	0.823591
Q9JHL6 (+2)	Ceacam1	Carcinoembryonic antigen-related cell adhesion molecule 1 OS=Rattus norvegicus OX=10116 GN=Ceacam1 PE=1 SV=1	51 kDa	19.14	18.57	18.88	18.34	18.93	18.49	0.0039	0.823591
P51577	P2rx4	P2X purinoceptor 4 OS=Rattus norvegicus OX=10116 GN=P2rx4 PE=1 SV=1	44 kDa	16.26	16.07	16.28	15.77	16.16	15.86	0.0027	0.823591
O55158	Tspan8	Tetraspanin OS=Rattus norvegicus OX=10116 GN=Tspan8 PE=2 SV=2	26 kDa	19.11	18.75	19.16	18.6	18.97	18.61	0.00063	0.823591
Q5M7V3	LOC367586	LOC367586 protein OS=Rattus norvegicus OX=10116 GN=LOC367586 PE=2 SV=1	51 kDa	16.67	17.72	17.8	17.38	17.39	16.82	0.048	0.817902
B5DEH0	Limd1	LIM domain-containing protein 1 OS=Rattus norvegicus OX=10116 GN=Limd1 PE=1 SV=1	71 kDa	15.47	15.53	15.39	15.27	14.96	15.18	0.00043	0.817902
D4ACC2	Kank2	KN motif and ankyrin repeat domain-containing protein 2 OS=Rattus norvegicus OX=10116 GN=Kank2 PE=1 SV=2	90 kDa	17.58	17.54	17.77	17.36	17.22	17.42	< 0.0001	0.812252
P47875	Csrp1	Cysteine and glycine-rich protein 1 OS=Rattus norvegicus OX=10116 GN=Csrp1 PE=1 SV=2	21 kDa	18.96	18.76	18.83	18.56	18.38	18.67	< 0.0001	0.812252
Q9ESN0	Fam129a	Protein Niban OS=Rattus norvegicus OX=10116 GN=Fam129a PE=1 SV=2	103 kDa	17.95	17.75	17.74	17.42	17.48	17.65	< 0.0001	0.812252
Q06606	Mcpt10	Granzyme-like protein 2 OS=Rattus norvegicus OX=10116 GN=Mcpt10 PE=2 SV=1	27 kDa	18.54	17.38	17.25	17.44	16.87	17.37	0.043	0.812252
D4ACU9	Itga5	Protein Itga5 (Fragment) OS=Rattus norvegicus GN=Itga5 PE=3 SV=2	?	17.49	16.7	17.12	16.65	16.78	16.87	0.00013	0.812252
G3V753	Slco2a1	Solute carrier organic anion transporter family member OS=Rattus norvegicus OX=10116 GN=Slco2a1 PE=1 SV=2	60 kDa	18.93	18.5	19.02	18.43	18.76	18.39	< 0.0001	0.806642
Q5XI07	Lpp	Lipoma-preferred partner homolog OS=Rattus norvegicus OX=10116 GN=Lpp PE=1 SV=1	68 kDa	16.91	16.68	16.88	16.43	16.48	16.64	< 0.0001	0.806642
Q9EPH3		Putative myosin IIC (Fragment) OS=Rattus norvegicus OX=10116 PE=2 SV=1	4 kDa	19.2	18.93	19.31	18.77	18.97	18.74	0.0023	0.80107
C0JPT7	Flna	Filamin A OS=Rattus norvegicus OX=10116 GN=Flna PE=1 SV=1	280 kDa	18.92	18.63	18.69	18.35	18.32	18.51	< 0.0001	0.790041
D3ZIA7	Agr2	Anterior gradient 2 (Xenopus laevis) (Predicted), isoform CRA_a OS=Rattus norvegicus OX=10116 GN=Agr2 PE=4 SV=1	20 kDa	17.4	19.07	18.45	18.22	18.28	17.22	0.034	0.790041
G3V9E3 (+1)	Cald1	Caldesmon 1, isoform CRA_b OS=Rattus norvegicus OX=10116 GN=Cald1 PE=1 SV=1	61 kDa	18.63	18.47	18.47	18.09	18.16	18.21	< 0.0001	0.779165
P18437	Hmgn2	Non-histone chromosomal protein HMG-17 OS=Rattus norvegicus OX=10116 GN=Hmgn2 PE=1 SV=2	9 kDa	18.24	17.93	17.97	18.15	17.35	17.6	0.024	0.779165
D3ZHA0	Flnc	Filamin-C OS=Rattus norvegicus OX=10116 GN=Flnc PE=1 SV=1	291 kDa	18.07	17.19	17.79	17.11	17.37	17.5	< 0.0001	0.773782
D4A702	Synpo2	Synaptopodin-2 OS=Rattus norvegicus OX=10116 GN=Synpo2 PE=1 SV=2	136 kDa	16.77	16.4	16.75	16.28	16.09	16.41	< 0.0001	0.773782
Q9Z1Z9	Pdlim7	PDZ and LIM domain protein 7 OS=Rattus norvegicus OX=10116 GN=Pdlim7 PE=1 SV=1	50 kDa	18	17.6	17.83	17.29	17.39	17.61	< 0.0001	0.773782
B1WC77	Kdelr3	ER lumen protein-retaining receptor OS=Rattus norvegicus OX=10116 GN=Kdelr3 PE=2 SV=1	25 kDa	13.94	13.78	13.81	13.42	13.4	13.56	0.0065	0.773782
P11685	Sftpc	Pulmonary surfactant-associated protein C OS=Rattus norvegicus OX=10116 GN=Sftpc PE=2 SV=1	21 kDa	17.6	17	17.33	16.77	17.45	16.73	0.0054	0.773782
D3ZVR9	Pgm5	Phosphoglucomutase 5 OS=Rattus norvegicus OX=10116 GN=Pgm5 PE=1 SV=3	62 kDa	18.18	17.74	18.19	17.47	17.64	17.85	< 0.0001	0.768438
Q5PQV0 (+1)	Ggt5	Gamma-glutamyltransferase 5 OS=Rattus norvegicus OX=10116 GN=Ggt5 PE=2 SV=1	62 kDa	12.93	12.13	12.43	12.06	11.85	12.3	0.037	0.768438
B2LYI9	Tnc	Tenascin C OS=Rattus norvegicus OX=10116 GN=Tnc PE=2 SV=1	222 kDa	18.07	17.85	17.6	17.14	17.7	17.47	0.0062	0.768438
B0BMS8	Myl9	Myl9 protein OS=Rattus norvegicus OX=10116 GN=Myl9 PE=1 SV=1	20 kDa	18.46	17.89	18.24	17.65	17.83	17.97	0.00021	0.768438
E9PTU4	Myh11	Myosin-11 OS=Rattus norvegicus OX=10116 GN=Myh11 PE=1 SV=2	227 kDa	18.61	18.04	18.59	17.86	18	18.22	< 0.0001	0.76313
P31232	Tagln	Transgelin OS=Rattus norvegicus OX=10116 GN=Tagln PE=1 SV=2	23 kDa	18.17	18.07	18.24	17.64	17.65	18.02	< 0.0001	0.76313
D4A7W8 (+2)	LOC102553715	Microfibril associated protein 4 OS=Rattus norvegicus OX=10116 GN=LOC102553715 PE=1 SV=3	29 kDa	20.5	19.74	20.58	19.93	19.82	19.99	0.0095	0.76313
Q6P725	Des	Desmin OS=Rattus norvegicus OX=10116 GN=Des PE=1 SV=1	53 kDa	19.17	18.63	18.6	18.36	18.25	18.49	< 0.0001	0.757858
D3ZNJ5	Inmt	Indolethylamine N-methyltransferase OS=Rattus norvegicus OX=10116 GN=Inmt PE=1 SV=1	29 kDa	16.87	16.23	16.42	16.37	15.98	15.85	0.037	0.742262
P05545	Serpina3k	Serine protease inhibitor A3K OS=Rattus norvegicus OX=10116 GN=Serpina3k PE=1 SV=3	47 kDa	16.98	17.01	17.69	16.64	16.56	17.02	< 0.0001	0.737135
B5DFA0	Vil1	Vil1 protein OS=Rattus norvegicus OX=10116 GN=Vil1 PE=1 SV=1	93 kDa	15.76	15.22	15.53	15.07	15.04	15.13	0.00031	0.737135
P35248	Sftpd	Pulmonary surfactant-associated protein D OS=Rattus norvegicus OX=10116 GN=Sftpd PE=1 SV=1	38 kDa	18.11	17.68	17.69	17.28	17.71	17.05	< 0.0001	0.732043
B7U2F3 (+2)	P2rx1	P2X purinoceptor OS=Rattus norvegicus OX=10116 GN=P2rx1 PE=2 SV=1	42 kDa	16.53	15.89	16.23	15.67	15.51	16.02	0.016	0.732043
F1M7X5	Dpp4	Dipeptidyl peptidase 4 OS=Rattus norvegicus OX=10116 GN=Dpp4 PE=1 SV=2	88 kDa	18.94	15.57	16.28	15.56	15.31	15.3	0.01	0.732043
C8YIX5 (+1)	P2rx7	P2X purinoceptor OS=Rattus norvegicus OX=10116 GN=P2rx7 PE=2 SV=1	68 kDa	17.84	17.58	18.13	17.3	17.48	17.37	< 0.0001	0.726986
Q99N97		H-caldesmon (Fragment) OS=Rattus norvegicus OX=10116 PE=2 SV=1	27 kDa	18.89	18.72	18.73	18.18	18.31	18.41	< 0.0001	0.716978
D3ZZN5	Lmod1	Protein Lmod1 OS=Rattus norvegicus GN=Lmod1 PE=4 SV=2	?	18.22	17.68	17.78	17.26	17.18	17.61	< 0.0001	0.702222
D3ZSY4	Epx	Eosinophil peroxidase OS=Rattus norvegicus OX=10116 GN=Epx PE=1 SV=1	81 kDa	17.46	16.38	17.41	16.94	16.58	16.54	0.0011	0.702222
P08427	Sftpa1	Pulmonary surfactant-associated protein A OS=Rattus norvegicus OX=10116 GN=Sftpa1 PE=1 SV=3	26 kDa	19.36	19.22	19.2	18.63	19.08	18.55	< 0.0001	0.697372
Q2IBC6	Cav1	Caveolin OS=Rattus norvegicus OX=10116 GN=Cav1 PE=1 SV=1	21 kDa	19.26	18.86	18.88	18.51	18.31	18.55	0.00035	0.697372
D4ABA5	Smtn	RCG35999, isoform CRA_a OS=Rattus norvegicus OX=10116 GN=Smtn PE=1 SV=1	100 kDa	18.21	17.89	17.62	17.28	17.16	17.65	< 0.0001	0.692555
J7JVB9 (+3)		Mx2 OS=Rattus norvegicus OX=10116 PE=2 SV=1	75 kDa	18.89	15.39	15.65	15.06	15.51	15.08	0.045	0.692555
P58775-2	#VALUE!	Isoform 2 of Tropomyosin beta chain OS=Rattus norvegicus GN=Tpm2	?	20.43	19.57	19.84	19.14	19.23	19.7	< 0.0001	0.678302
Q08290	Cnn1	Calponin-1 OS=Rattus norvegicus OX=10116 GN=Cnn1 PE=1 SV=1	33 kDa	18.31	18.29	17.91	17.51	17.19	17.8	< 0.0001	0.641713
M0RCA6 (+1)	Avil	Advillin OS=Rattus norvegicus OX=10116 GN=Avil PE=4 SV=1	92 kDa	16.89	16.1	16.19	15.45	15.47	15.76	< 0.0001	0.586417

## Sheet: COPD+Shema 6.0 vs. COPD
Accession Number	Gene Symbol	Identified Proteins	Molecular Weight	Shema 6.0-1	Shema 6.0-2	Shema 6.0-3	COPD-1	COPD-2	COPD-3	Shema 6.0 vs COPD P value	Shema 6.0 vs COPD Ratio
F1LPK5 (+1)	Chia	Acidic mammalian chitinase OS=Rattus norvegicus OX=10116 GN=Chia PE=3 SV=3	40 kDa	18.81	17.38	18.3	16.27	18.24	15.94	0.00014	3.50642
P48032 (+1)	Timp3	Metalloproteinase inhibitor 3 OS=Rattus norvegicus OX=10116 GN=Timp3 PE=2 SV=1	24 kDa	17.31	17.47	17.78	16.68	16.81	16.74	< 0.0001	1.70527
Q2IBC6	Cav1	Caveolin OS=Rattus norvegicus OX=10116 GN=Cav1 PE=1 SV=1	21 kDa	19.34	19.17	19.08	18.51	18.31	18.55	0.00035	1.67018
P35248	Sftpd	Pulmonary surfactant-associated protein D OS=Rattus norvegicus OX=10116 GN=Sftpd PE=1 SV=1	38 kDa	17.93	18.26	18.12	17.28	17.71	17.05	< 0.0001	1.65864
P05545	Serpina3k	Serine protease inhibitor A3K OS=Rattus norvegicus OX=10116 GN=Serpina3k PE=1 SV=3	47 kDa	17.2	17.4	17.6	16.64	16.56	17.02	< 0.0001	1.58008
P09006	Serpina3n	Serine protease inhibitor A3N OS=Rattus norvegicus OX=10116 GN=Serpina3n PE=1 SV=3	47 kDa	17.85	17.87	18.42	17.77	16.93	17.33	< 0.0001	1.56917
Q499T8	Itln1	Intelectin 1 (Galactofuranose binding) OS=Rattus norvegicus OX=10116 GN=Itln1 PE=2 SV=1	34 kDa	16.54	16.75	18	16.22	16.66	15.27	0.002	1.53688
P08427	Sftpa1	Pulmonary surfactant-associated protein A OS=Rattus norvegicus OX=10116 GN=Sftpa1 PE=1 SV=3	26 kDa	19.12	19.56	19.33	18.63	19.08	18.55	< 0.0001	1.52626
P08932		T-kininogen 2 OS=Rattus norvegicus OX=10116 PE=1 SV=2	48 kDa	18.78	18	17.41	18.22	17.34	16.94	0.0038	1.52626
Q4FZU6	Anxa8	Annexin A8 OS=Rattus norvegicus OX=10116 GN=Anxa8 PE=1 SV=1	37 kDa	18.5	18.81	18.45	18.2	17.93	17.87	< 0.0001	1.50525
P50115	S100a8	Protein S100-A8 OS=Rattus norvegicus OX=10116 GN=S100a8 PE=1 SV=3	10 kDa	20.1	19.02	19.05	18.6	20.2	17.66	0.04	1.50525
Q02759	Alox15	Arachidonate 15-lipoxygenase OS=Rattus norvegicus OX=10116 GN=Alox15 PE=1 SV=3	75 kDa	20.05	16.06	16.27	15.65	16	15.8	< 0.0001	1.49485
Q5PQU1	Kng2	Kininogen 1 OS=Rattus norvegicus OX=10116 GN=Kng2 PE=2 SV=1	48 kDa	18.89	18.11	17.52	18.18	17.25	17	0.004	1.48452
[truncated: 604 more rows]

## Sheet: 106 DEPs in two comparisons
Accession Number	Gene Symbol	Identified Proteins	Molecular Weight	Control-1	Control-2	Control-3	COPD-1	COPD-2	COPD-3	Shema 6.0-1	Shema 6.0-2	Shema 6.0-3	COPD vs Control P value	COPD vs Control Ratio	Shema 6.0 vs COPD P value	Shema 6.0 vs COPD Ratio
[truncated: 106 more rows]
